# Supplementary material for: Transcriptomics-Based Screening Identifies Pharmacological Inhibition of Hsp90 as a Means to Defer Aging
Source: Cell Rep. 2019 Apr 9;27(2):467–480.e6. doi: 10.1016/j.celrep.2019.03.044 (PMC6459000; doi:10.1016/j.celrep.2019.03.044)
Supplement: Table S1. The 182 Generated Age Classification Models, related to Figure 1 [file mmc2.xlsx]

## Sheet: the 182 generated models
Table S1. The 182 generated age-classification models, related to Figure 1
Male
RF_results_M_20to29	AdiposeSubcutaneous	AdiposeVisceralOmentum	AdrenalGland	ArteryAorta	ArteryCoronary	ArteryTibial	BrainAmygdala	BrainAnteriorcingulatecortexBA24	BrainCaudatebasalganglia	BrainCerebellarHemisphere	BrainCerebellum	BrainCortex	BrainFrontalCortexBA9	BrainHippocampus	BrainHypothalamus	BrainNucleusaccumbensbasalganglia	BrainPutamenbasalganglia	BrainSpinalcordcervicalc1	BrainSubstantianigra	BreastMammaryTissue	ColonSigmoid	ColonTransverse	EsophagusGastroesophagealJunction	EsophagusMucosa	EsophagusMuscularis	HeartAtrialAppendage	HeartLeftVentricle	Liver	Lung	MinorSalivaryGland	MuscleSkeletal	NerveTibial	Pancreas	Pituitary	Prostate	SkinNotSunExposedSuprapubic	SkinSunExposedLowerleg	Stomach	Testis	Thyroid	WholeBlood
TrainROC	0.86	NA	NA	0.85	NA	0.775	NA	NA	NA	NA	NA	NA	NA	NA	NA	NA	NA	NA	NA	0.90625	NA	0.953125	NA	0.7775	0.935	NA	0.8515625	NA	0.67	NA	0.64	0.545	NA	NA	0.95	0.95	0.6	0.97	0.865	0.86	0.6825
TrainSens	0.9	NA	NA	0.64	NA	0.68	NA	NA	NA	NA	NA	NA	NA	NA	NA	NA	NA	NA	NA	0.625	NA	0.8375	NA	0.705	0.825	NA	0.875	NA	0.65	NA	0.62	0.5	NA	NA	0.93	0.877777777777778	0.565	0.77	0.705	0.84	0.595
TrainSpec	0.735	NA	NA	0.68	NA	0.77	NA	NA	NA	NA	NA	NA	NA	NA	NA	NA	NA	NA	NA	0.7375	NA	0.8375	NA	0.685	0.82	NA	0.5875	NA	0.6	NA	0.685	0.655	NA	NA	0.89	0.833333333333333	0.5	0.905	0.735	0.73	0.61
TestROC	0.5625	NA	NA	1	NA	0.722222222222222	NA	NA	NA	NA	NA	NA	NA	NA	NA	NA	NA	NA	NA	0.444444444444444	NA	0.888888888888889	NA	0.68	1	NA	1	NA	0.8125	NA	0.489795918367347	0.64	NA	NA	1	0.777777777777778	0.75	0.875	0.64	0.9375	0.805555555555556
TestAccuracy	0.625	NA	NA	0.875	NA	0.666666666666667	NA	NA	NA	NA	NA	NA	NA	NA	NA	NA	NA	NA	NA	0.5	NA	0.666666666666667	NA	0.7	0.7	NA	0.666666666666667	NA	0.875	NA	0.5	0.7	NA	NA	1	0.833333333333333	0.625	0.625	0.6	0.875	0.75
RF_results_M_30to39	AdiposeSubcutaneous	AdiposeVisceralOmentum	AdrenalGland	ArteryAorta	ArteryCoronary	ArteryTibial	BrainAmygdala	BrainAnteriorcingulatecortexBA24	BrainCaudatebasalganglia	BrainCerebellarHemisphere	BrainCerebellum	BrainCortex	BrainFrontalCortexBA9	BrainHippocampus	BrainHypothalamus	BrainNucleusaccumbensbasalganglia	BrainPutamenbasalganglia	BrainSpinalcordcervicalc1	BrainSubstantianigra	BreastMammaryTissue	ColonSigmoid	ColonTransverse	EsophagusGastroesophagealJunction	EsophagusMucosa	EsophagusMuscularis	HeartAtrialAppendage	HeartLeftVentricle	Liver	Lung	MinorSalivaryGland	MuscleSkeletal	NerveTibial	Pancreas	Pituitary	Prostate	SkinNotSunExposedSuprapubic	SkinSunExposedLowerleg	Stomach	Testis	Thyroid	WholeBlood
TrainROC	0.7725	0.7875	NA	0.95	NA	0.78375	NA	NA	NA	NA	NA	NA	NA	NA	NA	NA	NA	NA	NA	0.865	NA	0.9125	NA	0.6425	0.9625	NA	0.8375	NA	0.8675	NA	0.56875	0.875	0.92	NA	0.875	0.93	0.8125	0.875	0.8525	0.95	0.57125
TrainSens	0.735	0.588888888888889	NA	1	NA	0.685	NA	NA	NA	NA	NA	NA	NA	NA	NA	NA	NA	NA	NA	0.735	NA	0.722222222222222	NA	0.585	0.83	NA	0.688888888888889	NA	0.84	NA	0.55	0.755	0.8	NA	0.7375	0.78	0.755	0.75	0.73	0.9	0.605
TrainSpec	0.7	0.7	NA	0.8	NA	0.75	NA	NA	NA	NA	NA	NA	NA	NA	NA	NA	NA	NA	NA	0.72	NA	0.8	NA	0.5	0.83	NA	0.777777777777778	NA	0.7	NA	0.55	0.645	0.85	NA	0.875	0.82	0.73	0.6625	0.67	0.83	0.51
TestROC	0.6	0.777777777777778	NA	1	NA	0.944444444444445	NA	NA	NA	NA	NA	NA	NA	NA	NA	NA	NA	NA	NA	0.9375	NA	1	NA	0.944444444444445	0.875	NA	0.555555555555556	NA	0.75	NA	0.775510204081633	0.96	1	NA	1	1	0.888888888888889	1	0.88	1	0.611111111111111
TestAccuracy	0.6	0.666666666666667	NA	1	NA	0.833333333333333	NA	NA	NA	NA	NA	NA	NA	NA	NA	NA	NA	NA	NA	0.75	NA	1	NA	0.75	0.75	NA	0.5	NA	0.625	NA	0.785714285714286	0.9	1	NA	1	1	0.75	0.666666666666667	0.8	0.875	0.583333333333333
RF_results_M_40to49	AdiposeSubcutaneous	AdiposeVisceralOmentum	AdrenalGland	ArteryAorta	ArteryCoronary	ArteryTibial	BrainAmygdala	BrainAnteriorcingulatecortexBA24	BrainCaudatebasalganglia	BrainCerebellarHemisphere	BrainCerebellum	BrainCortex	BrainFrontalCortexBA9	BrainHippocampus	BrainHypothalamus	BrainNucleusaccumbensbasalganglia	BrainPutamenbasalganglia	BrainSpinalcordcervicalc1	BrainSubstantianigra	BreastMammaryTissue	ColonSigmoid	ColonTransverse	EsophagusGastroesophagealJunction	EsophagusMucosa	EsophagusMuscularis	HeartAtrialAppendage	HeartLeftVentricle	Liver	Lung	MinorSalivaryGland	MuscleSkeletal	NerveTibial	Pancreas	Pituitary	Prostate	SkinNotSunExposedSuprapubic	SkinSunExposedLowerleg	Stomach	Testis	Thyroid	WholeBlood
TrainROC	0.606527777777778	0.77125	0.86	0.9525	0.9625	0.764722222222222	NA	NA	NA	NA	NA	NA	NA	NA	NA	NA	NA	NA	NA	0.984375	NA	0.9	0.91	0.760277777777778	0.81	0.80125	0.8075	0.96875	0.884166666666667	NA	0.711111111111111	0.84625	0.91875	NA	0.8575	0.825	0.535833333333333	0.6475	0.798333333333333	0.57	0.688333333333333
TrainSens	0.533333333333333	0.73	0.76	0.81	0.755555555555556	0.713333333333333	NA	NA	NA	NA	NA	NA	NA	NA	NA	NA	NA	NA	NA	0.75	NA	0.766666666666667	0.88	0.663333333333333	0.725	0.68	0.67	0.8875	0.821666666666667	NA	0.606666666666667	0.795	0.85	NA	0.66	0.795	0.518333333333333	0.65	0.681666666666667	0.543333333333333	0.6
TrainSpec	0.585	0.64	0.76	0.865	0.866666666666667	0.605	NA	NA	NA	NA	NA	NA	NA	NA	NA	NA	NA	NA	NA	0.9375	NA	0.8	0.81	0.628333333333333	0.825	0.655	0.715	0.8875	0.736666666666667	NA	0.585	0.74	0.815	NA	0.64	0.665	0.521666666666667	0.555	0.698333333333333	0.541666666666667	0.7
TestROC	0.5	0.8	1	0.944444444444445	1	0.746913580246914	NA	NA	NA	NA	NA	NA	NA	NA	NA	NA	NA	NA	NA	1	NA	1	0.9375	0.753086419753086	0.714285714285714	0.611111111111111	0.569444444444444	0.777777777777778	0.604938271604938	NA	0.61	0.897959183673469	0.96	NA	0.833333333333333	0.916666666666667	0.71875	0.75	0.839506172839506	0.578125	0.552083333333333
TestAccuracy	0.6	0.7	0.875	0.75	0.833333333333333	0.611111111111111	NA	NA	NA	NA	NA	NA	NA	NA	NA	NA	NA	NA	NA	0.833333333333333	NA	0.833333333333333	0.875	0.666666666666667	0.642857142857143	0.5	0.5	0.5	0.555555555555556	NA	0.55	0.785714285714286	0.9	NA	0.75	0.666666666666667	0.625	0.75	0.777777777777778	0.6875	0.541666666666667
RF_results_M_50to59	AdiposeSubcutaneous	AdiposeVisceralOmentum	AdrenalGland	ArteryAorta	ArteryCoronary	ArteryTibial	BrainAmygdala	BrainAnteriorcingulatecortexBA24	BrainCaudatebasalganglia	BrainCerebellarHemisphere	BrainCerebellum	BrainCortex	BrainFrontalCortexBA9	BrainHippocampus	BrainHypothalamus	BrainNucleusaccumbensbasalganglia	BrainPutamenbasalganglia	BrainSpinalcordcervicalc1	BrainSubstantianigra	BreastMammaryTissue	ColonSigmoid	ColonTransverse	EsophagusGastroesophagealJunction	EsophagusMucosa	EsophagusMuscularis	HeartAtrialAppendage	HeartLeftVentricle	Liver	Lung	MinorSalivaryGland	MuscleSkeletal	NerveTibial	Pancreas	Pituitary	Prostate	SkinNotSunExposedSuprapubic	SkinSunExposedLowerleg	Stomach	Testis	Thyroid	WholeBlood
TrainROC	0.754475	0.754166666666667	0.945	0.871111111111111	0.82	0.816944444444444	0.79	0.6625	0.771666666666667	0.7675	0.814583333333333	0.7725	0.8225	0.755	0.7625	NA	0.7925	0.965	0.938775510204082	0.77875	0.865	0.95	0.87	0.735	0.715	0.720555555555556	0.586666666666667	0.82375	0.7003125	NA	0.638722222222222	0.800555555555556	0.89	0.875	0.9225	0.775520833333333	0.6879	0.7125	0.763472222222222	0.754305555555556	0.602188888888889
TrainSens	0.656	0.721666666666667	0.71	0.703333333333333	0.82	0.774166666666667	0.695	0.62	0.738333333333333	0.765	0.676666666666667	0.705	0.785	0.71	0.565	NA	0.675	0.92	0.842857142857143	0.655	0.73	0.722222222222222	0.665	0.705	0.66	0.645	0.486666666666667	0.735	0.6475	NA	0.611666666666667	0.751666666666667	0.76	0.685	0.65	0.710833333333333	0.6495	0.73	0.606666666666667	0.68	0.644333333333333
TrainSpec	0.606	0.623333333333333	0.8	0.718333333333333	0.62	0.705833333333333	0.715	0.63	0.733333333333333	0.71	0.765	0.745	0.66	0.705	0.695	NA	0.775	0.805	0.742857142857143	0.675	0.57	0.977777777777778	0.775	0.696666666666667	0.63	0.66	0.541666666666667	0.635	0.56	NA	0.597333333333333	0.733333333333333	0.865	0.8	0.895	0.763333333333333	0.589	0.63	0.756666666666667	0.609166666666667	0.534666666666667
TestROC	0.623456790123457	0.735	1	0.746913580246914	0.888888888888889	0.842222222222222	1	0.72	0.888888888888889	0.890625	0.851851851851852	0.693877551020408	0.8125	0.96	0.816326530612245	NA	0.540816326530612	0.875	1	0.703125	0.888888888888889	1	1	0.855371900826446	0.714285714285714	0.725694444444445	0.67	0.777777777777778	0.657777777777778	NA	0.684895833333333	0.82	0.72	0.777777777777778	0.84	0.653061224489796	0.8225	0.5625	0.876543209876543	0.5625	0.571280991735537
TestAccuracy	0.611111111111111	0.65	1	0.722222222222222	0.833333333333333	0.733333333333333	1	0.6	0.666666666666667	0.625	0.888888888888889	0.642857142857143	0.6875	0.8	0.785714285714286	NA	0.5	0.625	0.666666666666667	0.625	0.833333333333333	0.833333333333333	1	0.818181818181818	0.571428571428571	0.625	0.6	0.833333333333333	0.533333333333333	NA	0.708333333333333	0.733333333333333	0.6	0.583333333333333	0.8	0.607142857142857	0.7	0.75	0.777777777777778	0.53125	0.590909090909091
Female
RF_results_F_20to29	AdiposeSubcutaneous	AdiposeVisceralOmentum	AdrenalGland	ArteryAorta	ArteryCoronary	ArteryTibial	BreastMammaryTissue	ColonSigmoid	ColonTransverse	EsophagusGastroesophagealJunction	EsophagusMucosa	EsophagusMuscularis	HeartAtrialAppendage	HeartLeftVentricle	Liver	Lung	MuscleSkeletal	NerveTibial	Ovary	Pancreas	Pituitary	SkinNotSunExposedSuprapubic	SkinSunExposedLowerleg	SmallIntestineTerminalIleum	Stomach	Thyroid	Uterus	Vagina	WholeBlood
TrainROC	0.795918367346939	NA	NA	NA	NA	0.86	NA	NA	0.938775510204082	NA	0.6375	0.99	NA	NA	NA	NA	0.865	NA	0.9125	NA	NA	NA	0.96875	NA	0.875	1	0.92	0.979591836734694	0.84
TrainSens	0.728571428571429	NA	NA	NA	NA	0.72	NA	NA	0.985714285714286	NA	0.577777777777778	0.92	NA	NA	NA	NA	0.8	NA	0.777777777777778	NA	NA	NA	0.9125	NA	0.625	0.8625	0.77	0.871428571428571	0.72
TrainSpec	0.714285714285714	NA	NA	NA	NA	0.79	NA	NA	0.857142857142857	NA	0.588888888888889	0.75	NA	NA	NA	NA	0.8	NA	0.677777777777778	NA	NA	NA	0.8	NA	0.65	0.975	0.72	0.857142857142857	0.9
TestROC	0.888888888888889	NA	NA	NA	NA	1	NA	NA	1	NA	1	0.777777777777778	NA	NA	NA	NA	0.6875	NA	1	NA	NA	NA	0.555555555555556	NA	0.777777777777778	1	1	0.555555555555556	0.375
TestAccuracy	0.833333333333333	NA	NA	NA	NA	0.833333333333333	NA	NA	0.833333333333333	NA	1	0.666666666666667	NA	NA	NA	NA	0.625	NA	1	NA	NA	NA	0.5	NA	0.666666666666667	0.833333333333333	0.833333333333333	0.5	0.5
RF_results_F_30to39	AdiposeSubcutaneous	AdiposeVisceralOmentum	AdrenalGland	ArteryAorta	ArteryCoronary	ArteryTibial	BreastMammaryTissue	ColonSigmoid	ColonTransverse	EsophagusGastroesophagealJunction	EsophagusMucosa	EsophagusMuscularis	HeartAtrialAppendage	HeartLeftVentricle	Liver	Lung	MuscleSkeletal	NerveTibial	Ovary	Pancreas	Pituitary	SkinNotSunExposedSuprapubic	SkinSunExposedLowerleg	SmallIntestineTerminalIleum	Stomach	Thyroid	Uterus	Vagina	WholeBlood
TrainROC	NA	NA	NA	NA	NA	NA	NA	NA	NA	NA	NA	NA	NA	NA	NA	NA	NA	NA	NA	NA	NA	NA	NA	NA	NA	NA	NA	NA	NA
TrainSens	NA	NA	NA	NA	NA	NA	NA	NA	NA	NA	NA	NA	NA	NA	NA	NA	NA	NA	NA	NA	NA	NA	NA	NA	NA	NA	NA	NA	NA
TrainSpec	NA	NA	NA	NA	NA	NA	NA	NA	NA	NA	NA	NA	NA	NA	NA	NA	NA	NA	NA	NA	NA	NA	NA	NA	NA	NA	NA	NA	NA
TestROC	NA	NA	NA	NA	NA	NA	NA	NA	NA	NA	NA	NA	NA	NA	NA	NA	NA	NA	NA	NA	NA	NA	NA	NA	NA	NA	NA	NA	NA
TestAccuracy	NA	NA	NA	NA	NA	NA	NA	NA	NA	NA	NA	NA	NA	NA	NA	NA	NA	NA	NA	NA	NA	NA	NA	NA	NA	NA	NA	NA	NA
RF_results_F_40to49	AdiposeSubcutaneous	AdiposeVisceralOmentum	AdrenalGland	ArteryAorta	ArteryCoronary	ArteryTibial	BreastMammaryTissue	ColonSigmoid	ColonTransverse	EsophagusGastroesophagealJunction	EsophagusMucosa	EsophagusMuscularis	HeartAtrialAppendage	HeartLeftVentricle	Liver	Lung	MuscleSkeletal	NerveTibial	Ovary	Pancreas	Pituitary	SkinNotSunExposedSuprapubic	SkinSunExposedLowerleg	SmallIntestineTerminalIleum	Stomach	Thyroid	Uterus	Vagina	WholeBlood
TrainROC	0.7475	0.775	0.91	0.93	1	0.778333333333333	0.86	0.675	0.8475	0.97	0.86875	0.8075	0.99	0.76	NA	0.725	0.788333333333333	0.84375	0.8625	0.815	NA	0.8025	0.86875	0.959183673469388	0.93	0.86	0.895	0.88	0.800972222222222
TrainSens	0.625	0.69	0.76	0.725	1	0.75	0.755	0.755555555555556	0.83	0.825	0.735	0.8	0.88	0.75	NA	0.615	0.671666666666667	0.66	0.72	0.71	NA	0.71	0.68	0.857142857142857	0.75	0.755	0.8	0.795	0.686666666666667
TrainSpec	0.645	0.66	0.79	0.755	0.8375	0.705	0.725	0.644444444444444	0.735	0.855	0.845	0.605	0.91	0.76	NA	0.655	0.751666666666667	0.83	0.76	0.74	NA	0.7	0.765	0.714285714285714	0.85	0.77	0.745	0.755	0.788333333333333
TestROC	0.84375	0.96	1	0.875	0.777777777777778	0.984375	0.888888888888889	1	0.875	1	0.795918367346939	0.88	0.875	0.6875	NA	0.755102040816327	0.725	0.918367346938776	0.833333333333333	0.6875	NA	1	0.75	1	0.8	0.795918367346939	1	0.861111111111111	0.685185185185185
TestAccuracy	0.75	0.8	0.875	0.75	0.833333333333333	0.875	0.833333333333333	1	0.625	0.75	0.714285714285714	0.7	0.75	0.625	NA	0.642857142857143	0.6	0.928571428571429	0.916666666666667	0.625	NA	0.9	0.625	1	0.7	0.642857142857143	0.875	0.833333333333333	0.722222222222222
RF_results_F_50to59	AdiposeSubcutaneous	AdiposeVisceralOmentum	AdrenalGland	ArteryAorta	ArteryCoronary	ArteryTibial	BreastMammaryTissue	ColonSigmoid	ColonTransverse	EsophagusGastroesophagealJunction	EsophagusMucosa	EsophagusMuscularis	HeartAtrialAppendage	HeartLeftVentricle	Liver	Lung	MuscleSkeletal	NerveTibial	Ovary	Pancreas	Pituitary	SkinNotSunExposedSuprapubic	SkinSunExposedLowerleg	SmallIntestineTerminalIleum	Stomach	Thyroid	Uterus	Vagina	WholeBlood
TrainROC	0.780277777777778	0.86625	0.9025	0.86	0.885	0.907222222222222	0.655	0.99	0.8375	0.97	0.8675	0.815	0.88875	0.805	1	0.8025	0.651458333333333	0.7775	0.8125	0.96	1	0.73875	0.798888888888889	0.795918367346939	0.6825	0.815	0.925	0.89	0.646111111111111
TrainSens	0.651666666666667	0.7	0.78	0.68	0.815	0.763333333333333	0.61	0.9	0.765	0.93	0.76	0.71	0.72	0.8	0.922222222222222	0.69	0.718333333333333	0.71	0.705	0.83	0.985714285714286	0.625	0.793333333333333	0.528571428571429	0.68	0.655	0.77	0.835	0.538333333333333
TrainSpec	0.736666666666667	0.72	0.79	0.765	0.84	0.748333333333333	0.65	0.92	0.785	0.85	0.706666666666667	0.725	0.82	0.68	0.955555555555556	0.77	0.541666666666667	0.68	0.725	0.895	0.8	0.69	0.706666666666667	0.714285714285714	0.675	0.715	0.845	0.89	0.673333333333333
TestROC	0.65	0.75	0.916666666666667	0.857142857142857	1	0.728395061728395	0.755102040816327	0.8125	0.6875	1	1	0.96	0.805555555555556	1	1	0.583333333333333	0.711734693877551	0.714285714285714	0.916666666666667	0.875	1	0.859375	0.661157024793389	0.777777777777778	0.92	0.877551020408163	1	0.777777777777778	0.785123966942149
TestAccuracy	0.55	0.666666666666667	0.833333333333333	0.785714285714286	1	0.666666666666667	0.714285714285714	0.625	0.5	0.625	0.75	0.9	0.75	0.833333333333333	0.833333333333333	0.416666666666667	0.678571428571429	0.642857142857143	0.833333333333333	0.875	1	0.8125	0.590909090909091	0.833333333333333	0.8	0.785714285714286	1	0.75	0.772727272727273
