# Supplementary material for: Transcriptomics-Based Screening Identifies Pharmacological Inhibition of Hsp90 as a Means to Defer Aging
Source: Cell Rep. 2019 Apr 9;27(2):467–480.e6. doi: 10.1016/j.celrep.2019.03.044 (PMC6459000; doi:10.1016/j.celrep.2019.03.044)
Supplement: Table S2. Information about the Final 24 Models, Related to Figures 1 and 2 [file mmc3.xlsx]

## Sheet: Descriptors of 24 final models
Table S2. Information about the final 24 models, related to Figures 1 and 2
Descriptors of the 24 final models
Model	Tissue	Age (decade)	Gender	Samples (70% of data)	Predictors (diff expressed p < 0.01)	Mtry (variables randomly sampled as candidates at each split)
1	AdrenalGland	40	M	22	46	2
2	ArteryAorta	40	M	32	83	3
3	ArteryCoronary	40	M	18	435	2
4	BreastMammaryTissue	40	M	16	22	8
5	ColonTransverse	40	M	18	3	2
6	EsophagusGastroesophagealJunction	40	M	20	27	2
7	Pancreas	40	M	28	22	5
8	ArteryAorta	30	M	18	33	2
9	EsophagusMuscularis	30	M	24	176	2
10	Pancreas	30	M	20	12	3
11	SkinNotSunExposedSuprapubic	30	M	22	12	2
12	Thyroid	30	M	20	279	2
13	Prostate	20	M	20	22	2
14	SkinNotSunExposedSuprapubic	20	M	18	503	3
15	AdrenalGland	50	F	28	78	2
16	ArteryCoronary	50	F	22	46	2
17	Liver	50	F	18	68	2
18	Pituitary	50	F	14	22	2
19	Vagina	50	F	34	69	12
20	AdrenalGland	40	F	20	36	2
21	ArteryCoronary	40	F	16	13	2
22	EsophagusGastroesophagealJunction	40	F	22	5	2
23	HeartAtrialAppendage	40	F	20	35	3
24	Vagina	40	F	34	18	3

## Sheet: Genes from the 24 models
Table S2. Information about the final 24 models, related to Figures 1 and 2
For the final 24 models, the genes used and their relative importance
tissue	gender	age	Gene	Name	varImp	young_avg	old_avg
AdrenalGland	M	40	ENSG00000116954	RRAGC	32.3591858810598	3.8976612700539	4.1124129077442
AdrenalGland	M	40	ENSG00000116874	WARS2	63.2156511109397	3.51059998237814	3.76956800580319
AdrenalGland	M	40	ENSG00000196154	S100A4	21.1143425311126	5.39501544919631	6.31798184060812
AdrenalGland	M	40	ENSG00000117280	RAB29	15.5197070344086	4.33350059220164	4.82572642554478
AdrenalGland	M	40	ENSG00000123836	PFKFB2	5.88133150890938	2.95887944268261	3.3207087132629
AdrenalGland	M	40	ENSG00000087338	GMCL1	21.4194196524499	2.87483684912677	3.09812907098585
AdrenalGland	M	40	ENSG00000124839	RAB17	59.4478156518458	1.21723527498288	2.01415101520342
AdrenalGland	M	40	ENSG00000172037	LAMB2	100	7.46028670192687	7.78669310790706
AdrenalGland	M	40	ENSG00000144909	OSBPL11	29.9023216985574	3.04390794521481	3.38965608612441
AdrenalGland	M	40	ENSG00000128039	SRD5A3	52.0026333095681	3.12312634440472	3.63272416959105
AdrenalGland	M	40	ENSG00000204386	NEU1	7.7735700085808	6.57037025417877	7.04501389404332
AdrenalGland	M	40	ENSG00000166278	C2	33.5682597348764	2.25701793913826	3.06780651908384
AdrenalGland	M	40	ENSG00000025039	RRAGD	81.714928342665	3.97307856938183	4.4693926590087
AdrenalGland	M	40	ENSG00000136235	GPNMB	60.4721650440027	3.16966514034271	4.13069736910472
AdrenalGland	M	40	ENSG00000105996	HOXA2	31.1794486039675	1.89607550937194	1.3915983797112
AdrenalGland	M	40	ENSG00000104763	ASAH1	3.57225811846999	6.08231347399554	6.6276422577468
AdrenalGland	M	40	ENSG00000155792	DEPTOR	9.1656022246272	6.17794171219189	6.6538182792109
AdrenalGland	M	40	ENSG00000099219	ERMP1	31.32744175157	4.56858552963926	4.99841963226046
AdrenalGland	M	40	ENSG00000122705	CLTA	36.1047805848075	6.80518354831032	7.05370869514011
AdrenalGland	M	40	ENSG00000136872	ALDOB	83.651025824688	1.4898149558866	1.78365042213784
AdrenalGland	M	40	ENSG00000148337	CIZ1	73.046198505332	5.5106226007167	5.7877866485282
AdrenalGland	M	40	ENSG00000107317	PTGDS	51.6307465259412	6.36144469001802	7.39156994443214
AdrenalGland	M	40	ENSG00000197355	UAP1L1	69.3919934413031	4.29773624573226	4.83718875798402
AdrenalGland	M	40	ENSG00000132274	TRIM22	13.2929868397248	3.97205023248995	4.3847951637199
AdrenalGland	M	40	ENSG00000166340	TPP1	38.6589411250769	7.41102327664523	7.93437446636083
AdrenalGland	M	40	ENSG00000170325	PRDM10	44.8112485758907	2.22688226072671	2.48552377951426
AdrenalGland	M	40	ENSG00000211584	SLC48A1	11.6921726959125	3.3593818824209	3.85719557734302
AdrenalGland	M	40	ENSG00000166886	NAB2	21.3192035493547	4.35106877098487	4.01477926469389
AdrenalGland	M	40	ENSG00000090487	SPG21	15.9579789402761	5.57646745873962	5.86504747571446
AdrenalGland	M	40	ENSG00000188536	HBA2	68.7229609448802	5.10362231859807	3.0687045895798
AdrenalGland	M	40	ENSG00000103485	QPRT	0	7.02582544080518	7.61686641203176
AdrenalGland	M	40	ENSG00000170049	KCNAB3	95.4177611820031	1.05093769517361	0.777525882505284
AdrenalGland	M	40	ENSG00000030582	GRN	23.7377584498942	6.9656823321097	7.46953646755551
AdrenalGland	M	40	ENSG00000136478	TEX2	5.89517233536849	5.01104257126588	5.33636790405402
AdrenalGland	M	40	ENSG00000271605	MILR1	47.0134847635657	1.3289441549695	1.70831806979862
AdrenalGland	M	40	ENSG00000158270	COLEC12	7.70639444663815	2.20273038649354	3.11667403802427
AdrenalGland	M	40	ENSG00000141458	NPC1	26.3040945614872	4.9962535548644	5.7697225602273
AdrenalGland	M	40	ENSG00000090674	MCOLN1	19.8153943184896	5.94173162458965	6.39885239246253
AdrenalGland	M	40	ENSG00000102575	ACP5	23.9729160440625	1.99463780475289	2.9980129945245
AdrenalGland	M	40	ENSG00000068903	SIRT2	10.7450957234869	5.65733798808542	5.88115695625648
AdrenalGland	M	40	ENSG00000105722	ERF	25.630281686396	5.47350835658368	5.159124984386
AdrenalGland	M	40	ENSG00000087076	HSD17B14	30.5899456117613	5.3866868521679	5.94706457564201
AdrenalGland	M	40	ENSG00000125864	BFSP1	43.9382351609643	1.1262436907886	1.62665915821101
AdrenalGland	M	40	ENSG00000241728	AP001062	54.909174249509	4.14846379239938	3.83303462279595
AdrenalGland	M	40	ENSG00000044446	PHKA2	72.7438927134566	4.39324647805009	4.16578328265035
AdrenalGland	M	40	ENSG00000101955	SRPX	20.0871983635962	5.61592170727897	6.12979549691226
AdrenalGland	M	40	ENSG00000102032	RENBP	62.112877089663	4.08156050047067	4.92236817365958
ArteryAorta	M	40	ENSG00000197312	DDI2	0	1.5333075223901	1.90080968658012
ArteryAorta	M	40	ENSG00000126070	AGO3	33.2665083614381	2.30290736494198	2.5071148803826
ArteryAorta	M	40	ENSG00000090621	PABPC4	39.5002485609138	6.24731372784204	6.45052588113668
ArteryAorta	M	40	ENSG00000162407	PLPP3	11.9856369237881	6.34016096672937	6.79802617167391
ArteryAorta	M	40	ENSG00000067334	DNTTIP2	34.9233625571095	4.22065450940967	4.47110204347942
ArteryAorta	M	40	ENSG00000134186	PRPF38B	12.5752313959337	4.82178615613073	5.06867903232648
ArteryAorta	M	40	ENSG00000162775	RBM15	11.7332288983592	2.00626006306365	2.21367456745788
ArteryAorta	M	40	ENSG00000160785	SLC25A44	21.9720551833415	3.29085865265212	3.62767181391192
ArteryAorta	M	40	ENSG00000117036	ETV3	15.9134893929359	3.29241528395395	3.55763528811786
ArteryAorta	M	40	ENSG00000117523	PRRC2C	12.0608546116747	5.55828135657006	5.75146170030504
ArteryAorta	M	40	ENSG00000180667	YOD1	13.7863293737235	0.949570363820902	1.23799314924836
ArteryAorta	M	40	ENSG00000124383	MPHOSPH10	8.76632330497601	4.4476584868167	4.71290640795809
ArteryAorta	M	40	ENSG00000169756	LIMS1	42.5590434459707	5.03208068414303	5.2706103071871
ArteryAorta	M	40	ENSG00000169554	ZEB2	13.9215172225409	4.16667248035326	4.38161734882828
ArteryAorta	M	40	ENSG00000196504	PRPF40A	16.767737941289	4.43469922073978	4.60507195802225
ArteryAorta	M	40	ENSG00000115457	IGFBP2	29.8330248437033	10.7558400461805	10.218421504091
ArteryAorta	M	40	ENSG00000114923	SLC4A3	22.3686789901772	3.19410870974175	2.71569785632646
ArteryAorta	M	40	ENSG00000116106	EPHA4	75.0805977335034	3.9057791401202	3.38638175289427
ArteryAorta	M	40	ENSG00000186448	ZNF197	4.04816816115914	2.65732367185009	2.87151978927345
ArteryAorta	M	40	ENSG00000145022	TCTA	88.7344594308528	6.34059321597666	6.08342216773183
ArteryAorta	M	40	ENSG00000066422	ZBTB11	49.6766881603896	3.37926655381199	3.60429004612405
ArteryAorta	M	40	ENSG00000136527	TRA2B	5.1424332789403	6.06869840481536	6.26073444417382
ArteryAorta	M	40	ENSG00000214367	HAUS3	81.0289083467289	3.78095949768747	4.03987569355135
ArteryAorta	M	40	ENSG00000138757	G3BP2	18.3210614153323	5.33120738830125	5.50762221763475
ArteryAorta	M	40	ENSG00000078295	ADCY2	33.3886737755143	2.53508706050173	2.11628840139044
ArteryAorta	M	40	ENSG00000176788	BASP1	40.3040465074007	6.07531781128792	6.43293670326748
ArteryAorta	M	40	ENSG00000240376	RP11-36C20	31.785297185126	0.636374251970534	0.927528896299835
ArteryAorta	M	40	ENSG00000113448	PDE4D	30.3127603346511	2.29925093290113	2.81612508527174
ArteryAorta	M	40	ENSG00000120137	PANK3	0.662185725950003	3.7991817659982	4.02774153324766
ArteryAorta	M	40	ENSG00000137161	CNPY3	11.6645967637659	6.54536948354311	6.34543817032609
ArteryAorta	M	40	ENSG00000009413	REV3L	55.6295357375168	3.24582047231495	3.55543894560192
ArteryAorta	M	40	ENSG00000105849	TWISTNB	0.827657730979836	3.29005834777833	3.6291726900804
ArteryAorta	M	40	ENSG00000188372	ZP3	26.2504338739974	2.45486735053473	1.86866863379318
ArteryAorta	M	40	ENSG00000127947	PTPN12	49.4682971153723	6.0954925121261	6.34251001979311
ArteryAorta	M	40	ENSG00000006634	DBF4	36.1428046433499	1.65311021736805	1.93823451958444
ArteryAorta	M	40	ENSG00000008277	ADAM22	14.8305416474437	1.18416878456889	1.61042357210895
ArteryAorta	M	40	ENSG00000198042	MAK16	10.7972850156439	2.26911257947421	2.70437293521918
ArteryAorta	M	40	ENSG00000147874	HAUS6	22.5579932633657	2.33815557379766	2.58138920004151
ArteryAorta	M	40	ENSG00000198887	SMC5	11.2688266662757	4.2048592548586	4.46081896143055
ArteryAorta	M	40	ENSG00000165029	ABCA1	50.7695660558717	3.02990184837518	3.71919894440981
ArteryAorta	M	40	ENSG00000148219	ASTN2	9.2228150837895	2.08425496813115	1.71839889970075
ArteryAorta	M	40	ENSG00000186130	ZBTB6	17.7407064011447	2.34583909892172	2.76163703865308
ArteryAorta	M	40	ENSG00000169155	ZBTB43	14.3916793595248	2.52407279644112	2.80704618638172
ArteryAorta	M	40	ENSG00000097007	ABL1	28.0810904209455	6.34064190796145	6.61537730810847
ArteryAorta	M	40	ENSG00000187522	HSPA14	8.34805222639576	3.21077595702873	3.41685843986463
ArteryAorta	M	40	ENSG00000169826	CSGALNACT2	40.4972570482402	5.25374817885122	5.53309439168153
ArteryAorta	M	40	ENSG00000169813	HNRNPF	22.0294887410368	6.30209436932248	6.5664063448671
ArteryAorta	M	40	ENSG00000198964	SGMS1	21.0816827065386	3.52839676433062	3.73584474814711
ArteryAorta	M	40	ENSG00000096717	SIRT1	24.657211300042	4.01743224752407	4.23421138570369
ArteryAorta	M	40	ENSG00000107874	CUEDC2	18.9801826623211	6.63450704591478	6.4784155609011
ArteryAorta	M	40	ENSG00000236264	RPL26P30	25.2794650933437	1.93053452714421	2.22865129572409
ArteryAorta	M	40	ENSG00000110422	HIPK3	27.7569241386225	5.62514754641386	5.83717127301669
ArteryAorta	M	40	ENSG00000150776	C11orf57	13.8125019258065	2.29182808697598	2.46818843006307
ArteryAorta	M	40	ENSG00000129315	CCNT1	67.3886633995917	3.74468211387153	3.9667927752679
ArteryAorta	M	40	ENSG00000161813	LARP4	22.4414552413601	3.66978650028164	3.99576545543034
ArteryAorta	M	40	ENSG00000135503	ACVR1B	37.6213191169213	3.73326132390782	4.01859705162749
ArteryAorta	M	40	ENSG00000257218	GATC	3.52347093206114	1.3239258454338	1.68133456440557
ArteryAorta	M	40	ENSG00000132952	USPL1	32.7511899809296	3.7530927117973	4.07977487998607
ArteryAorta	M	40	ENSG00000120686	UFM1	11.4994183340593	5.62090486495538	5.85161879506564
ArteryAorta	M	40	ENSG00000092036	HAUS4	28.6065133813568	5.46918478806828	5.24912236358934
ArteryAorta	M	40	ENSG00000165506	DNAAF2	31.1462417364234	2.57205567996576	2.84303739495301
ArteryAorta	M	40	ENSG00000100483	VCPKMT	25.3390749023866	3.64188331255742	3.93351049935963
ArteryAorta	M	40	ENSG00000100796	PPP4R3A	49.0551577605143	5.2755229043215	5.45186153795832
ArteryAorta	M	40	ENSG00000069956	MAPK6	35.7789355971033	3.71968358065344	3.9857188040996
ArteryAorta	M	40	ENSG00000140455	USP3	61.0632082589453	3.82458300886484	4.01575734054197
ArteryAorta	M	40	ENSG00000169018	FEM1B	21.9743619562441	5.46280007953722	5.71563240092448
ArteryAorta	M	40	ENSG00000206811	SNORA10	19.9713252534531	1.64123552004431	2.23107357987009
ArteryAorta	M	40	ENSG00000185338	SOCS1	11.1864807562227	2.42902428973338	3.05711100993216
ArteryAorta	M	40	ENSG00000260306	RP11-645C24	11.7331983711994	0.797438790394508	1.14139347177768
ArteryAorta	M	40	ENSG00000070444	MNT	6.29859579168977	4.37471600735316	4.60312329308344
ArteryAorta	M	40	ENSG00000178502	KLHL11	2.34550811115067	1.17655069000048	1.5512174606335
ArteryAorta	M	40	ENSG00000101745	ANKRD12	27.8666741018763	3.50282857878537	3.7375440338468
ArteryAorta	M	40	ENSG00000141384	TAF4B	17.1995000998973	1.49008739236615	1.81816997974162
ArteryAorta	M	40	ENSG00000116017	ARID3A	37.4891830607628	1.62373774472158	1.89891489982369
ArteryAorta	M	40	ENSG00000171295	ZNF440	57.114291986197	1.93861645981549	2.21954746041574
ArteryAorta	M	40	ENSG00000167635	ZNF146	41.3721804293282	5.40997917112082	5.61603855356878
ArteryAorta	M	40	ENSG00000159882	ZNF230	24.9457548324183	1.64728770871765	1.9379483570664
ArteryAorta	M	40	ENSG00000159885	ZNF222	6.64486602973686	2.04204469194627	2.37210532676679
ArteryAorta	M	40	ENSG00000186230	ZNF749	36.4679468337949	1.10651521006574	1.33436100015145
ArteryAorta	M	40	ENSG00000180530	NRIP1	21.5219619396133	2.87673734345662	3.13314737875297
ArteryAorta	M	40	ENSG00000177189	RPS6KA3	47.2535995587962	4.06338917406098	4.33865662312666
ArteryAorta	M	40	ENSG00000125356	NDUFA1	5.16404044421385	8.50397854989367	8.30278766075333
ArteryAorta	M	40	ENSG00000177485	ZBTB33	100	2.52273561208225	2.77408814019554
ArteryAorta	M	40	ENSG00000102034	ELF4	17.7451023739816	3.6655647780986	3.93155537396088
ArteryCoronary	M	40	ENSG00000175756	AURKAIP1	0	6.20246672304471	6.49402585130108
ArteryCoronary	M	40	ENSG00000116251	RPL22	71.9951586874664	8.04011258349907	7.63047283944884
ArteryCoronary	M	40	ENSG00000004487	KDM1A	16.6236263736264	5.48628815872493	5.23735028188372
ArteryCoronary	M	40	ENSG00000142676	RPL11	5.33653846153846	9.71700497990263	9.38582084207243
ArteryCoronary	M	40	ENSG00000133226	SRRM1	10.5118343195266	6.14709861723208	5.65748061892598
ArteryCoronary	M	40	ENSG00000117614	SYF2	26.7810650887574	5.873528759291	5.32401254044059
ArteryCoronary	M	40	ENSG00000084636	COL16A1	70.0824175824176	7.01385400369553	6.04662996904908
ArteryCoronary	M	40	ENSG00000121774	KHDRBS1	3.94970414201183	6.35260513736045	6.08816517721068
ArteryCoronary	M	40	ENSG00000160058	BSDC1	29.0003362022593	5.76125780723506	5.40433580566659
ArteryCoronary	M	40	ENSG00000123091	RNF11	30.9881656804734	7.11980428965373	6.65788918313975
ArteryCoronary	M	40	ENSG00000085832	EPS15	15.5403971028971	5.71734781028315	5.27672666881527
ArteryCoronary	M	40	ENSG00000117859	OSBPL9	24.625	5.96914935136791	5.58804166422568
ArteryCoronary	M	40	ENSG00000081870	HSPB11	17.6126373626374	3.77460006288882	3.39117349428891
ArteryCoronary	M	40	ENSG00000172456	FGGY	8.94970414201183	2.1322217037265	1.75528977791632
ArteryCoronary	M	40	ENSG00000162604	TM2D1	20.8951048951049	4.26666934653741	3.89041407053516
ArteryCoronary	M	40	ENSG00000226084	RP4-706A16	5.97902097902098	8.68232536336626	8.32647323363436
ArteryCoronary	M	40	ENSG00000162613	FUBP1	0	5.70022908413999	5.19381340088745
ArteryCoronary	M	40	ENSG00000137959	IFI44L	13.0594405594406	3.18208971031155	2.26489690756297
ArteryCoronary	M	40	ENSG00000117151	CTBS	8.6938061938062	3.7201975658287	3.2871218943485
ArteryCoronary	M	40	ENSG00000137944	KYAT3	15.3035714285714	5.23190481260309	4.76601882386827
ArteryCoronary	M	40	ENSG00000122406	RPL5	15.6538461538462	10.470342766748	10.1791092506142
ArteryCoronary	M	40	ENSG00000137970	RPL7P9	11.1564685314685	10.0172894129307	9.7040429846104
ArteryCoronary	M	40	ENSG00000244716	RP11-20O24	20.25	7.79262013116993	7.46151941450866
ArteryCoronary	M	40	ENSG00000213366	GSTM2	10.7692307692308	6.40009283722438	5.50000014599552
ArteryCoronary	M	40	ENSG00000168679	SLC16A4	4.03846153846154	3.73532842403243	3.15482350297006
ArteryCoronary	M	40	ENSG00000197323	TRIM33	4.85664335664335	4.24804385820151	3.87417692904942
ArteryCoronary	M	40	ENSG00000143401	ANP32E	20.8653846153846	5.44433577777019	5.03787612525609
ArteryCoronary	M	40	ENSG00000118292	C1orf54	5.93406593406593	6.2673500103175	5.60542537515671
ArteryCoronary	M	40	ENSG00000271853	RP1-178F15	15.5769230769231	6.97823210333105	6.55569103223224
ArteryCoronary	M	40	ENSG00000177954	RPS27	20.7928321678322	8.73112921804493	8.35608498716484
ArteryCoronary	M	40	ENSG00000116521	SCAMP3	3.07692307692308	5.43119081176261	5.68906256187245
ArteryCoronary	M	40	ENSG00000162733	DDR2	15.5122377622378	6.0268934572852	5.51667117596914
ArteryCoronary	M	40	ENSG00000034971	MYOC	18.3956043956044	6.48801165008879	4.57461627765295
ArteryCoronary	M	40	ENSG00000117533	VAMP4	32.7692307692308	5.12077275455216	4.4593690831539
ArteryCoronary	M	40	ENSG00000152061	RABGAP1L	1.75824175824176	3.23958988402921	2.77220659354716
ArteryCoronary	M	40	ENSG00000116747	TROVE2	9.84615384615385	3.85809960035278	3.52587837139314
ArteryCoronary	M	40	ENSG00000000971	CFH	38.75	8.98110842598784	7.73057434589501
ArteryCoronary	M	40	ENSG00000196352	CD55	8.47402597402597	5.43496475995381	4.87620362462363
ArteryCoronary	M	40	ENSG00000117335	CD46	1.73076923076923	6.42706815084091	6.03624962262453
ArteryCoronary	M	40	ENSG00000116918	TSNAX	2.30769230769231	5.16343481417414	4.84467698074802
ArteryCoronary	M	40	ENSG00000173726	TOMM20	8.15934065934066	7.12213951050811	6.61737516653996
ArteryCoronary	M	40	ENSG00000054267	ARID4B	5.96449704142012	4.59828710067244	4.31797586212873
ArteryCoronary	M	40	ENSG00000086619	ERO1B	28.6223776223776	3.65949381480169	3.27452580224902
ArteryCoronary	M	40	ENSG00000121644	DESI2	24.5629370629371	5.15695618545512	4.79528140228207
ArteryCoronary	M	40	ENSG00000115738	ID2	1.51442307692308	7.05552799449727	6.56610025258834
ArteryCoronary	M	40	ENSG00000011566	MAP4K3	10.6043956043956	4.75475683454957	4.4778903711138
ArteryCoronary	M	40	ENSG00000138050	THUMPD2	2.15680473372781	4.70606794713259	4.15566887133259
ArteryCoronary	M	40	ENSG00000152518	ZFP36L2	15.9230769230769	8.27174661131081	7.73610097642051
ArteryCoronary	M	40	ENSG00000138036	DYNC2LI1	22.2202797202797	3.85236423251161	3.3033713264238
ArteryCoronary	M	40	ENSG00000143947	RPS27A	25.7142857142857	11.3252889027666	10.9932328194342
ArteryCoronary	M	40	ENSG00000233426	EIF3FP3	29.6153846153846	6.32905023037138	5.87329714498029
ArteryCoronary	M	40	ENSG00000197223	C1D	45.0576923076923	3.87824144648091	3.53173243655732
ArteryCoronary	M	40	ENSG00000221823	PPP3R1	14.3181818181818	5.70326541552646	5.42746492946764
ArteryCoronary	M	40	ENSG00000169604	ANTXR1	9.84615384615385	8.43861536567434	7.46575291065276
ArteryCoronary	M	40	ENSG00000169599	NFU1	6.64835164835165	5.0716385273327	4.89465787263372
ArteryCoronary	M	40	ENSG00000204745	AC083899	0	1.47810364834978	1.17756513299304
ArteryCoronary	M	40	ENSG00000135945	REV1	2.54895104895105	4.64041365115528	4.33461873937503
ArteryCoronary	M	40	ENSG00000135968	GCC2	13.5924075924076	3.87835273265704	3.54202034161641
ArteryCoronary	M	40	ENSG00000186522	40422	0.65934065934066	6.20245688822767	5.83927205374772
ArteryCoronary	M	40	ENSG00000115084	SLC35F5	12.5760777683855	4.34070671775954	3.95362344675167
ArteryCoronary	M	40	ENSG00000144224	UBXN4	0.377622377622379	6.02215988702326	5.76942791269077
ArteryCoronary	M	40	ENSG00000080345	RIF1	10.7692307692308	3.3947024837108	3.15003192851699
ArteryCoronary	M	40	ENSG00000182389	CACNB4	34.6131656804734	1.58292669455031	0.91708397117576
ArteryCoronary	M	40	ENSG00000196504	PRPF40A	6.81656804733728	4.71811834987997	4.46681873163268
ArteryCoronary	M	40	ENSG00000054219	LY75	16.0384615384615	3.58144318272316	2.74344181825804
ArteryCoronary	M	40	ENSG00000138398	PPIG	2.25	4.84216723089378	4.50295323502349
ArteryCoronary	M	40	ENSG00000071967	CYBRD1	27.4226734803658	8.32699378995994	7.49805105989941
ArteryCoronary	M	40	ENSG00000172845	SP3	16.3942307692308	4.95808686942353	4.63962617020213
ArteryCoronary	M	40	ENSG00000138433	CIR1	23.6538461538462	5.40756236875192	5.03558924969216
ArteryCoronary	M	40	ENSG00000115966	ATF2	0	4.77414765984277	4.46701070011779
ArteryCoronary	M	40	ENSG00000162998	FRZB	20.8076923076923	7.79472787543035	6.562478083249
ArteryCoronary	M	40	ENSG00000144366	GULP1	49.2659919266254	3.6816707915719	2.97022866829245
ArteryCoronary	M	40	ENSG00000138386	NAB1	20.4955621301775	5.6350335873613	5.2483929864468
ArteryCoronary	M	40	ENSG00000115415	STAT1	15.2096173057712	5.60321719526677	5.10758664866852
ArteryCoronary	M	40	ENSG00000128641	MYO1B	2.30769230769231	5.13674875276073	4.73287916767216
ArteryCoronary	M	40	ENSG00000115524	SF3B1	20	7.351941470251	7.01220351155614
ArteryCoronary	M	40	ENSG00000115942	ORC2	4.84131253362023	3.86941576198837	3.4759237013545
ArteryCoronary	M	40	ENSG00000116030	SUMO1	6.42857142857143	6.27201797953174	5.9860844691428
ArteryCoronary	M	40	ENSG00000144451	SPAG16	40.5111138861139	2.60753665954595	2.30632774680052
ArteryCoronary	M	40	ENSG00000171951	SCG2	13.5576923076923	3.5191681908839	2.21839996355872
ArteryCoronary	M	40	ENSG00000067066	SP100	8.79807692307692	5.22560656118636	4.78877797541901
ArteryCoronary	M	40	ENSG00000130414	NDUFA10	4.03846153846154	5.07210363743781	4.89402786953742
ArteryCoronary	M	40	ENSG00000071282	LMCD1	28.241124260355	6.97395098265944	6.33941492911559
ArteryCoronary	M	40	ENSG00000154767	XPC	9.24038461538461	5.57273926249732	5.08130105962792
ArteryCoronary	M	40	ENSG00000174748	RPL15	17.1853146853147	8.93616812608014	8.5718615298292
ArteryCoronary	M	40	ENSG00000151090	THRB	33.4490509490509	4.38824653074997	3.72403272606504
ArteryCoronary	M	40	ENSG00000033867	SLC4A7	1.88461538461539	4.94214903491876	4.28032290606776
ArteryCoronary	M	40	ENSG00000144642	RBMS3	15.4497041420118	4.8704906000119	4.4173876396601
ArteryCoronary	M	40	ENSG00000170275	CRTAP	24.1433566433566	7.73657233272055	7.23393176479896
ArteryCoronary	M	40	ENSG00000163539	CLASP2	37.3317067547837	4.76900170799481	4.32478317338429
ArteryCoronary	M	40	ENSG00000144681	STAC	0.807692307692308	2.22046361705531	1.45707409446167
ArteryCoronary	M	40	ENSG00000093167	LRRFIP2	21.6723564896642	5.10884220489848	4.75909873336917
ArteryCoronary	M	40	ENSG00000114784	EIF1B	3.07692307692308	7.43202637100141	7.02459938519837
ArteryCoronary	M	40	ENSG00000175105	ZNF654	19.9615384615385	3.66812806851635	3.28197656378317
ArteryCoronary	M	40	ENSG00000044524	EPHA3	8.96153846153846	4.20299133254538	3.39401867756273
ArteryCoronary	M	40	ENSG00000081154	PCNP	25.4585798816568	7.34645622676435	6.92884944042193
ArteryCoronary	M	40	ENSG00000114391	RPL24	36.7348901098901	10.1130876925811	9.7197112797694
ArteryCoronary	M	40	ENSG00000196776	CD47	23.7814685314685	5.60077697832316	5.14701470119063
ArteryCoronary	M	40	ENSG00000091972	CD200	1.73076923076923	5.77253493749764	5.05465607211497
ArteryCoronary	M	40	ENSG00000163848	ZNF148	9.12721893491124	3.70546105541478	3.32173009595338
ArteryCoronary	M	40	ENSG00000169714	CNBP	3.19526627218935	9.1900837233364	8.77735851234863
ArteryCoronary	M	40	ENSG00000129048	ACKR4	20.3406593406593	2.34835552682589	1.39588921477615
ArteryCoronary	M	40	ENSG00000158092	NCK1	15.2188676707908	4.32710606588909	3.88202022013692
ArteryCoronary	M	40	ENSG00000114120	SLC25A36	25.4016272189349	5.07640371366442	4.68844314812594
ArteryCoronary	M	40	ENSG00000114125	RNF7	24.9915469146238	5.73197146812326	5.50923254709792
ArteryCoronary	M	40	ENSG00000144935	TRPC1	19.7307692307692	4.51168730712608	3.86208308260604
ArteryCoronary	M	40	ENSG00000163714	U2SURP	10.004995004995	5.01873282769196	4.74074380147417
ArteryCoronary	M	40	ENSG00000114698	PLSCR4	5.80029585798817	6.74159741355946	5.90492240688742
ArteryCoronary	M	40	ENSG00000047457	CP	19.8489010989011	5.00600908134118	3.45430399746589
ArteryCoronary	M	40	ENSG00000234851	RPL23AP42	5.53846153846154	10.4990163302545	10.2202679227133
ArteryCoronary	M	40	ENSG00000213178	RP11-641D5	14.0543831168831	9.35121432362	9.07996448349683
ArteryCoronary	M	40	ENSG00000177565	TBL1XR1	13.036963036963	5.33905323709445	4.92026827046129
ArteryCoronary	M	40	ENSG00000171109	MFN1	5.85798816568048	4.81940524277065	4.50798190669684
ArteryCoronary	M	40	ENSG00000175193	PARL	8.53146853146853	6.09069765627097	5.86701354135213
ArteryCoronary	M	40	ENSG00000229638	RPL4P4	36.2817182817183	7.12605639887336	6.71351584273159
ArteryCoronary	M	40	ENSG00000182899	RPL35A	39.1868131868132	9.07899733576502	8.69650726586536
ArteryCoronary	M	40	ENSG00000170891	CYTL1	18.5192307692308	4.71180163477722	2.95782805140931
ArteryCoronary	M	40	ENSG00000157869	RAB28	11.612426035503	4.7484016756835	4.42299359446284
ArteryCoronary	M	40	ENSG00000179299	NSUN7	0	2.55771183601085	1.51940961403945
ArteryCoronary	M	40	ENSG00000109184	DCUN1D4	36.7041420118343	4.94615870634899	4.40193739215251
ArteryCoronary	M	40	ENSG00000145216	FIP1L1	13.5314685314685	5.27894204747218	4.97612759555217
ArteryCoronary	M	40	ENSG00000145241	CENPC	38.6019365250134	3.72957189955618	3.25340996335861
ArteryCoronary	M	40	ENSG00000163631	ALB	31.4737027678204	2.07207768684774	1.01641044763771
ArteryCoronary	M	40	ENSG00000138744	NAAA	53.5302197802198	4.21582448824725	3.81686286553144
ArteryCoronary	M	40	ENSG00000138750	NUP54	7.87721893491124	4.78526799012622	4.53878575844711
ArteryCoronary	M	40	ENSG00000152795	HNRNPDL	2.96703296703297	7.80673680046575	7.47458711259343
ArteryCoronary	M	40	ENSG00000138646	HERC5	25.8076923076923	3.68253208047362	2.93446445765545
ArteryCoronary	M	40	ENSG00000138696	BMPR1B	61.1245965572889	2.62796754959525	1.6743888608654
ArteryCoronary	M	40	ENSG00000164031	DNAJB14	41.532967032967	4.58466103074284	4.16757214127182
ArteryCoronary	M	40	ENSG00000164039	BDH2	13.0521978021978	6.28235011368293	5.73563479391619
ArteryCoronary	M	40	ENSG00000138802	SEC24B	16.8617920540997	5.05892508233554	4.73965981633418
ArteryCoronary	M	40	ENSG00000138660	AP1AR	20.2322677322677	4.23955019079248	3.83653654925758
ArteryCoronary	M	40	ENSG00000138735	PDE5A	4.63461538461538	5.85583535162555	5.21236150935777
ArteryCoronary	M	40	ENSG00000123737	EXOSC9	2.87712287712288	4.37367544179774	4.09967370686903
ArteryCoronary	M	40	ENSG00000244021	RP11-50D9	33.862426035503	1.76654989908231	1.12904454699944
ArteryCoronary	M	40	ENSG00000109381	ELF2	30.9939675708907	4.75246952184211	4.40762674631893
ArteryCoronary	M	40	ENSG00000145425	RPS3A	8.68131868131868	9.37910318745063	8.94646077147523
ArteryCoronary	M	40	ENSG00000145431	PDGFC	35.506993006993	4.64968224966901	4.04718609571692
ArteryCoronary	M	40	ENSG00000109536	FRG1	22.6083916083916	5.43467179582232	5.17883145407065
ArteryCoronary	M	40	ENSG00000078295	ADCY2	22.6923076923077	1.67302156180322	1.09402287525804
ArteryCoronary	M	40	ENSG00000145495	38777	1.51048951048951	5.40059478699947	5.05980173542336
ArteryCoronary	M	40	ENSG00000215032	GNL3LP1	9.84615384615385	1.26560254259137	0.886905059211193
ArteryCoronary	M	40	ENSG00000268942	CKS1BP3	13.4615384615385	3.17003133292586	2.61999549334032
ArteryCoronary	M	40	ENSG00000113048	MRPS27	20.8269230769231	5.22941170747964	5.00406690022138
ArteryCoronary	M	40	ENSG00000145741	BTF3	24.8601398601399	9.53410695195737	9.18301195652888
ArteryCoronary	M	40	ENSG00000164331	ANKRA2	22.1709540459541	4.86816978697826	4.4468172625656
ArteryCoronary	M	40	ENSG00000171530	TBCA	3.33791208791209	6.08873059764452	5.76361165352809
ArteryCoronary	M	40	ENSG00000186468	RPS23	9.28571428571428	10.0146858850779	9.55375440546045
ArteryCoronary	M	40	ENSG00000249353	NPM1P27	46.958041958042	7.53835326983235	7.03755775363325
ArteryCoronary	M	40	ENSG00000145782	ATG12	41.7163718634307	4.64801235308584	4.3552429315147
ArteryCoronary	M	40	ENSG00000177879	AP3S1	62.2692307692308	7.50474282605397	7.06263243693773
ArteryCoronary	M	40	ENSG00000185641	CTD-2287O16	31.1538461538462	9.47270689453865	9.16570471092923
ArteryCoronary	M	40	ENSG00000164615	CAMLG	20.0218531468532	6.07023099270381	5.47939204664164
ArteryCoronary	M	40	ENSG00000197479	PCDHB11	3.36538461538462	1.69261056949224	1.29486341843187
ArteryCoronary	M	40	ENSG00000120328	PCDHB12	20.8195266272189	2.34781805718971	1.86954953913171
ArteryCoronary	M	40	ENSG00000131504	DIAPH1	54.4781468531468	5.94861003295608	5.54151511968696
ArteryCoronary	M	40	ENSG00000214485	RPL7P1	0	9.22798755581652	8.86997640687578
ArteryCoronary	M	40	ENSG00000164587	RPS14	3.14685314685315	9.47912264979241	9.19548096881378
ArteryCoronary	M	40	ENSG00000164591	MYOZ3	10.6013986013986	2.27400452561463	1.53045351446246
ArteryCoronary	M	40	ENSG00000086589	RBM22	7.78846153846154	5.37941818096686	5.1686686542009
ArteryCoronary	M	40	ENSG00000113272	THG1L	62.3868343195266	3.22962800147184	2.99842547188277
ArteryCoronary	M	40	ENSG00000113328	CCNG1	0	6.20098620021683	5.70596339925887
ArteryCoronary	M	40	ENSG00000038274	MAT2B	5.66433566433566	5.42902475906171	5.13971383960327
ArteryCoronary	M	40	ENSG00000181163	NPM1	17.1753246753247	7.8879756404526	7.45638807623758
ArteryCoronary	M	40	ENSG00000253683	CTB-79E8	18.4239222316145	5.1332544724226	4.77957517134802
ArteryCoronary	M	40	ENSG00000113749	HRH2	6.21565934065934	1.25380389760081	1.79091355214271
ArteryCoronary	M	40	ENSG00000161010	MRNIP	6.75324675324675	4.76347375590916	4.15832903911106
ArteryCoronary	M	40	ENSG00000010017	RANBP9	13.9423076923077	5.56432530318127	5.23576747927803
ArteryCoronary	M	40	ENSG00000124789	NUP153	15.3706293706294	4.8561286497387	4.5197558287909
ArteryCoronary	M	40	ENSG00000124795	DEK	38.6312725735803	6.21551789480491	5.87264941318428
ArteryCoronary	M	40	ENSG00000204789	ZNF204P	9.84615384615385	3.83264934941326	3.38717961030084
ArteryCoronary	M	40	ENSG00000197279	ZNF165	17.3364135864136	1.16504492484993	0.839165114300636
ArteryCoronary	M	40	ENSG00000214922	HLA-F-AS1	5.40865384615385	2.35067385980808	1.77300995456608
ArteryCoronary	M	40	ENSG00000206503	HLA-A	7.39644970414201	9.32110580888036	8.59893582557224
ArteryCoronary	M	40	ENSG00000112511	PHF1	9.8369419042496	7.05058123368172	6.5204302171629
ArteryCoronary	M	40	ENSG00000198755	RPL10A	7.78846153846154	10.0893517496143	9.79556402649498
ArteryCoronary	M	40	ENSG00000170899	GSTA4	4.84615384615385	5.23049499620674	4.77252909786895
ArteryCoronary	M	40	ENSG00000124749	COL21A1	0	5.67696262039136	4.48439798835402
ArteryCoronary	M	40	ENSG00000168216	LMBRD1	14.7115384615385	6.13425566905805	5.72424757261549
ArteryCoronary	M	40	ENSG00000082269	FAM135A	38.9423076923077	2.81308113597383	2.48787818562811
ArteryCoronary	M	40	ENSG00000196586	MYO6	7.83216783216783	3.92938386191233	3.59872528238885
ArteryCoronary	M	40	ENSG00000146247	PHIP	8.93491124260355	4.05037976132294	3.64548910209303
ArteryCoronary	M	40	ENSG00000083097	DOPEY1	8.95729270729271	3.91491586171371	3.4620937924982
ArteryCoronary	M	40	ENSG00000135341	MAP3K7	12.3076923076923	4.43215842182382	4.10832514211503
ArteryCoronary	M	40	ENSG00000014123	UFL1	5.33916083916084	4.98985269396848	4.6799771398486
ArteryCoronary	M	40	ENSG00000132424	PNISR	8.38757396449704	6.63780171074473	6.00268929690776
ArteryCoronary	M	40	ENSG00000196911	KPNA5	24.0595942519019	3.3788645220951	2.98784471578571
ArteryCoronary	M	40	ENSG00000025156	HSF2	10.0384615384615	4.0403088357461	3.79146718564162
ArteryCoronary	M	40	ENSG00000066651	TRMT11	7.86401098901099	4.63097019216512	3.95988599196199
ArteryCoronary	M	40	ENSG00000118518	RNF146	24.0944055944056	5.91609676090356	5.54643368650519
ArteryCoronary	M	40	ENSG00000079950	STX7	3.07692307692308	4.30279611031754	3.92075856305389
ArteryCoronary	M	40	ENSG00000024862	CCDC28A	8.49535080304311	4.95292899024332	4.44990593324894
ArteryCoronary	M	40	ENSG00000146416	AIG1	1.73076923076923	3.98571998249308	3.6143789877323
ArteryCoronary	M	40	ENSG00000008018	PSMB1	24.5314685314685	7.22570453819265	7.01890355063522
ArteryCoronary	M	40	ENSG00000164828	SUN1	13.6183431952663	6.92986706627757	6.51378665143816
ArteryCoronary	M	40	ENSG00000196683	TOMM7	13.6057692307692	8.55321216442253	8.17787221529915
ArteryCoronary	M	40	ENSG00000106069	CHN2	13.7977407208176	2.76356326074494	2.13535084371464
ArteryCoronary	M	40	ENSG00000106483	SFRP4	26.652501344809	5.97233794007611	4.98871155672108
ArteryCoronary	M	40	ENSG00000106605	BLVRA	30.1317528625221	6.18203846151489	5.97896813149305
ArteryCoronary	M	40	ENSG00000198039	ZNF273	2.96703296703297	2.25095884938755	1.60954009093706
ArteryCoronary	M	40	ENSG00000106609	TMEM248	12.4615384615385	6.34437065754357	6.05862548804301
ArteryCoronary	M	40	ENSG00000006576	PHTF2	3.11538461538462	4.47164874569984	3.74648654557203
ArteryCoronary	M	40	ENSG00000001631	KRIT1	8.43915699684931	4.60227099503812	4.30519682877411
ArteryCoronary	M	40	ENSG00000214389	RPS3AP26	65.4582917082917	9.24343544191035	8.78980341330012
ArteryCoronary	M	40	ENSG00000105819	PMPCB	28.6363636363636	5.9879159746488	5.72274203017909
ArteryCoronary	M	40	ENSG00000198839	ZNF277	15.1346153846154	3.49089040390855	2.97875691449863
ArteryCoronary	M	40	ENSG00000128513	POT1	0	3.69263466073782	3.40035153778701
ArteryCoronary	M	40	ENSG00000006459	KDM7A	3.07692307692308	3.86785610929817	3.38723819837581
ArteryCoronary	M	40	ENSG00000272812	RP5-855D21	9.12721893491124	3.79444993820336	2.86091371009384
ArteryCoronary	M	40	ENSG00000147419	CCDC25	21.2950511027434	4.90543410535001	4.66349721990345
ArteryCoronary	M	40	ENSG00000104671	DCTN6	19.2920540997464	5.69780851056437	5.4128169960599
ArteryCoronary	M	40	ENSG00000156675	RAB11FIP1	9.16483516483517	4.07504569950831	3.6195449313373
ArteryCoronary	M	40	ENSG00000156735	BAG4	20.1994543917621	3.47638839444812	3.14108453463158
ArteryCoronary	M	40	ENSG00000085788	DDHD2	13.3653846153846	4.80040514472672	4.49782287255412
ArteryCoronary	M	40	ENSG00000170791	CHCHD7	12.0266272189349	4.46134674371766	4.16851211500039
ArteryCoronary	M	40	ENSG00000147604	RPL7	22.8046953046953	7.41027905771702	7.00623050294335
ArteryCoronary	M	40	ENSG00000164751	PEX2	14.5204795204795	4.07575770094596	3.75770958809472
ArteryCoronary	M	40	ENSG00000104231	ZFAND1	19.6481403212172	5.34126523661924	4.93614627176352
ArteryCoronary	M	40	ENSG00000156162	DPY19L4	19.6063936063936	3.87289001689833	3.52379209606234
ArteryCoronary	M	40	ENSG00000156482	RPL30	15.4230769230769	8.73987101109893	8.44587604134708
ArteryCoronary	M	40	ENSG00000104408	EIF3E	28.5530431107354	7.53500002153796	6.93570454481897
ArteryCoronary	M	40	ENSG00000104412	EMC2	15.3846153846154	6.08945600946453	5.77388340962315
ArteryCoronary	M	40	ENSG00000147677	EIF3H	21.5929070929071	6.60196543063463	6.1563200702844
ArteryCoronary	M	40	ENSG00000178764	ZHX2	21.7678571428571	4.82927192200888	4.36921876615012
ArteryCoronary	M	40	ENSG00000179091	CYC1	28.2377622377622	6.76450705951063	7.18746999915707
ArteryCoronary	M	40	ENSG00000230207	RPL4P5	13.3317643894567	5.52299100789776	5.08899547844142
ArteryCoronary	M	40	ENSG00000164985	PSIP1	20.4615384615385	4.70696436787644	4.30814535146268
ArteryCoronary	M	40	ENSG00000235453	TOPORS-AS1	29.444493006993	2.7758014006105	2.23481675468642
ArteryCoronary	M	40	ENSG00000122692	SMU1	7.39644970414201	4.50830098181774	4.28169470685623
ArteryCoronary	M	40	ENSG00000086065	CHMP5	16.1196303696304	6.25730697405861	5.96548455865728
ArteryCoronary	M	40	ENSG00000122707	RECK	5.19230769230769	4.62249041008883	4.13837359323159
ArteryCoronary	M	40	ENSG00000137054	POLR1E	28.5096153846154	4.6324475947323	4.21738292592172
ArteryCoronary	M	40	ENSG00000135040	NAA35	15.6593406593407	3.7970829426486	3.50295550944853
ArteryCoronary	M	40	ENSG00000106723	SPIN1	8.20688926458157	6.08764435258171	5.6836151938713
ArteryCoronary	M	40	ENSG00000106823	ECM2	3.11538461538462	6.77876095729353	5.75961616826207
ArteryCoronary	M	40	ENSG00000136936	XPA	0	5.16877020462154	4.67927597120476
ArteryCoronary	M	40	ENSG00000136938	ANP32B	1.73076923076923	7.84679263255333	7.45651940878676
ArteryCoronary	M	40	ENSG00000165028	NIPSNAP3B	23.2967032967033	4.19354754946647	3.56826568019668
ArteryCoronary	M	40	ENSG00000136888	ATP6V1G1	29.5532544378698	7.11588303586021	6.87973984196967
ArteryCoronary	M	40	ENSG00000041982	TNC	14.4657842157842	5.68801582403287	7.23876227896077
ArteryCoronary	M	40	ENSG00000136861	CDK5RAP2	1.73076923076923	5.31672559169454	4.76888853108792
ArteryCoronary	M	40	ENSG00000119396	RAB14	22.0192307692308	6.29292630692206	6.03575822079362
ArteryCoronary	M	40	ENSG00000107164	FUBP3	17.9945054945055	5.03266197183438	4.82874866493761
ArteryCoronary	M	40	ENSG00000050555	LAMC3	0	3.04017382725652	1.98989947094874
ArteryCoronary	M	40	ENSG00000151657	KIN	26.6863136863137	2.82301491966407	2.56156116434416
ArteryCoronary	M	40	ENSG00000151474	FRMD4A	3.11538461538462	2.9601200939498	3.36343347157207
ArteryCoronary	M	40	ENSG00000120594	PLXDC2	41.5143702451395	5.58940341707246	4.88609239716319
ArteryCoronary	M	40	ENSG00000169826	CSGALNACT2	17.6346153846154	5.58649955097905	5.22495633185143
ArteryCoronary	M	40	ENSG00000072422	RHOBTB1	16.7962278106509	4.55812024276462	3.96780938200042
ArteryCoronary	M	40	ENSG00000171988	JMJD1C	7.67832167832168	4.3261006611749	3.99666120557409
ArteryCoronary	M	40	ENSG00000107625	DDX50	22.8719357565511	5.64804231558292	5.37523406959955
ArteryCoronary	M	40	ENSG00000122958	VPS26A	5.93406593406593	5.58179203032511	5.29371214136283
ArteryCoronary	M	40	ENSG00000197467	COL13A1	8.40909090909091	4.11329172601103	3.05785124275051
ArteryCoronary	M	40	ENSG00000122882	ECD	20	4.4564603948422	4.15028140366276
ArteryCoronary	M	40	ENSG00000178429	RPS3AP5	11.7676073926074	7.04253386145457	6.63416341507202
ArteryCoronary	M	40	ENSG00000119938	PPP1R3C	16.777972027972	7.31075584611778	6.48023669255645
ArteryCoronary	M	40	ENSG00000107854	TNKS2	13.3741258741259	5.2528589445259	4.92144326249799
ArteryCoronary	M	40	ENSG00000095564	BTAF1	4.47552447552447	5.62470310362682	5.05511568331711
ArteryCoronary	M	40	ENSG00000107864	CPEB3	38.3269230769231	2.36442673085187	1.85238016760902
ArteryCoronary	M	40	ENSG00000107438	PDLIM1	0	8.13771030810157	7.70613566982954
ArteryCoronary	M	40	ENSG00000119953	SMNDC1	17.9230769230769	4.46207201158637	4.20925910680098
ArteryCoronary	M	40	ENSG00000165669	FAM204A	11.8091908091908	3.9489822396278	3.66711446878793
ArteryCoronary	M	40	ENSG00000220842	RPL21P16	5.38461538461538	7.96767219314823	7.63566366075966
ArteryCoronary	M	40	ENSG00000166033	HTRA1	20.0137362637363	8.81835570598727	8.24577415382433
ArteryCoronary	M	40	ENSG00000095574	IKZF5	30.1048951048951	3.36110530379554	2.97598365737815
ArteryCoronary	M	40	ENSG00000175390	EIF3F	19.4245754245754	6.00770558346057	5.64087225679273
ArteryCoronary	M	40	ENSG00000133789	SWAP70	26.2075294614887	5.52046283287305	5.06372009753388
ArteryCoronary	M	40	ENSG00000110315	RNF141	55.25	4.92225100194705	4.47873689890427
ArteryCoronary	M	40	ENSG00000110696	C11orf58	31.2927072927073	7.00563692836111	6.66200403016763
ArteryCoronary	M	40	ENSG00000110700	RPS13	4.46703296703297	10.4548266669941	10.194731611484
ArteryCoronary	M	40	ENSG00000129158	SERGEF	60.7857142857143	4.78237834096142	4.28392411256764
ArteryCoronary	M	40	ENSG00000110768	GTF2H1	11.7062937062937	4.41810010076344	4.19455269250076
ArteryCoronary	M	40	ENSG00000148943	LIN7C	26.1627218934911	3.92290855490731	3.63659373101107
ArteryCoronary	M	40	ENSG00000149100	EIF3M	1.38461538461539	6.13741763423292	5.85599704715512
ArteryCoronary	M	40	ENSG00000110429	FBXO3	0	3.86303014152444	3.58667859518437
ArteryCoronary	M	40	ENSG00000175274	TP53I11	3.89423076923077	2.83578051525746	3.51849961502266
ArteryCoronary	M	40	ENSG00000181830	SLC35C1	11.8269230769231	3.85990339568648	4.2945935714521
ArteryCoronary	M	40	ENSG00000121671	CRY2	2.96703296703297	5.53939878242882	4.95867898544933
ArteryCoronary	M	40	ENSG00000149131	SERPING1	38.3241758241758	10.2202876160991	9.61248291649281
ArteryCoronary	M	40	ENSG00000162191	UBXN1	39.3222738799662	7.7646904118215	7.33150578724304
ArteryCoronary	M	40	ENSG00000176340	COX8A	15.2144970414201	8.86218884249456	9.09135586219173
ArteryCoronary	M	40	ENSG00000254986	DPP3	15.7005494505495	3.7014749833532	4.14067663688306
ArteryCoronary	M	40	ENSG00000174080	CTSF	25.2884615384615	7.67995092515811	6.673753264896
ArteryCoronary	M	40	ENSG00000158483	FAM86C1	15.3461538461538	1.98640157632545	2.43895237093972
ArteryCoronary	M	40	ENSG00000074201	CLNS1A	8.6958041958042	4.89980732864508	4.60588841450472
ArteryCoronary	M	40	ENSG00000137504	CREBZF	9.42307692307692	6.36840749467396	5.90398249844115
ArteryCoronary	M	40	ENSG00000086991	NOX4	11.0027472527473	4.48998671685827	3.38865648164049
ArteryCoronary	M	40	ENSG00000168876	ANKRD49	35.4055944055944	4.36191518095798	4.07819230833033
ArteryCoronary	M	40	ENSG00000166037	CEP57	22.0118343195266	4.32880196996131	3.83981250765206
ArteryCoronary	M	40	ENSG00000170962	PDGFD	6.28846153846154	6.42354702038398	5.47736341128933
ArteryCoronary	M	40	ENSG00000118181	RPS25	7.23076923076923	10.349599922543	10.0221462378764
ArteryCoronary	M	40	ENSG00000256269	HMBS	35.7482517482517	3.00070963726062	3.63420354974063
ArteryCoronary	M	40	ENSG00000227081	RP11-543P15	21.4293639053254	10.6881916499282	10.4187208524445
ArteryCoronary	M	40	ENSG00000118971	CCND2	0	5.7374040291036	5.26860337611291
ArteryCoronary	M	40	ENSG00000013583	HEBP1	44.3756243756244	5.54202191115475	5.19120819331487
ArteryCoronary	M	40	ENSG00000133704	IPO8	10.5843195266272	4.90058067783995	4.66022255615319
ArteryCoronary	M	40	ENSG00000123268	ATF1	17.4300699300699	4.32445149736636	3.78199326625104
ArteryCoronary	M	40	ENSG00000123349	PFDN5	11.8269230769231	9.5300330753906	9.11104431102646
ArteryCoronary	M	40	ENSG00000197111	PCBP2	0.576923076923078	7.54673188359661	7.09369503526041
ArteryCoronary	M	40	ENSG00000135423	GLS2	8.33812341504649	1.38520266316674	0.937816613371775
ArteryCoronary	M	40	ENSG00000196531	NACA	2.88461538461539	7.4705239783276	7.05921075731231
ArteryCoronary	M	40	ENSG00000123427	METTL21B	0	4.09761045316988	3.63055950510241
ArteryCoronary	M	40	ENSG00000061987	MON2	13.6749788672866	4.57077494074397	4.2552390647416
ArteryCoronary	M	40	ENSG00000139239	RPL14P1	21.7857142857143	8.57765210075319	8.24798429442502
ArteryCoronary	M	40	ENSG00000111605	CPSF6	12.3461538461538	5.43764214251855	4.89447097794001
ArteryCoronary	M	40	ENSG00000111596	CNOT2	2.30769230769231	4.08945773533719	3.74460342485652
ArteryCoronary	M	40	ENSG00000133858	ZFC3H1	9.48626373626374	5.16736519171058	4.70260791990875
ArteryCoronary	M	40	ENSG00000080371	RAB21	22.0903711672942	5.62429869413749	5.13626596333968
ArteryCoronary	M	40	ENSG00000121749	TBC1D15	36.8772189349112	4.54877918501134	4.00714404938978
ArteryCoronary	M	40	ENSG00000187109	NAP1L1	51.2698839621917	7.25872796848376	6.76264785331805
ArteryCoronary	M	40	ENSG00000133773	CCDC59	40.8035714285714	4.77087387823835	4.4545437825311
ArteryCoronary	M	40	ENSG00000139329	LUM	9.635460693153	8.69385531525784	7.65474810825525
ArteryCoronary	M	40	ENSG00000136003	ISCU	31.3723776223776	7.65000012377939	7.13061118708701
ArteryCoronary	M	40	ENSG00000110917	MLEC	12.3816568047337	5.52489188092504	5.98339254945872
ArteryCoronary	M	40	ENSG00000198040	ZNF84	0	3.73946285262925	3.4510472938209
ArteryCoronary	M	40	ENSG00000165475	CRYL1	13.3269230769231	5.71871917004825	5.27053980810405
ArteryCoronary	M	40	ENSG00000189403	HMGB1	9.14685314685315	6.89667737467456	6.57584363410573
ArteryCoronary	M	40	ENSG00000244754	N4BP2L2	8.88461538461539	5.41649885542111	5.04166379204224
ArteryCoronary	M	40	ENSG00000133111	RFXAP	27.3167793744717	3.4027544291338	3.06063497741498
ArteryCoronary	M	40	ENSG00000183722	LHFP	28.0331783601014	8.07256186428612	7.64006815449102
ArteryCoronary	M	40	ENSG00000133114	GPALPP1	0	3.63757342649826	3.31510353814786
ArteryCoronary	M	40	ENSG00000136141	LRCH1	11.0735418427726	4.46267608879259	4.0843725263684
ArteryCoronary	M	40	ENSG00000136156	ITM2B	3.46153846153846	9.69605067761257	9.11957326287357
ArteryCoronary	M	40	ENSG00000198542	ITGBL1	42.8434065934066	6.3940450750857	5.11404216480621
ArteryCoronary	M	40	ENSG00000129518	EAPP	28.477138246369	5.49114176562924	5.1470956529739
ArteryCoronary	M	40	ENSG00000151332	MBIP	12.3489010989011	4.08064816220939	3.78036811518796
ArteryCoronary	M	40	ENSG00000165502	RPL36AL	28.214093598709	9.20006295559006	8.78043570940126
ArteryCoronary	M	40	ENSG00000100519	PSMC6	10.9615384615385	5.0107082913195	4.84431466711723
ArteryCoronary	M	40	ENSG00000139946	PELI2	3.07692307692308	4.19797779029237	3.57516298272713
ArteryCoronary	M	40	ENSG00000100575	TIMM9	14.3675699300699	5.43575166715863	5.04039090902279
ArteryCoronary	M	40	ENSG00000100614	PPM1A	2.30769230769231	4.29597782196812	3.96970513918791
ArteryCoronary	M	40	ENSG00000100650	SRSF5	13.7237762237762	8.49255676615616	7.85472355948178
ArteryCoronary	M	40	ENSG00000119681	LTBP2	6.38461538461538	8.89287086924386	7.8142478541573
ArteryCoronary	M	40	ENSG00000100601	ALKBH1	14.3413125336202	3.4294928825516	3.09182031686323
ArteryCoronary	M	40	ENSG00000100784	RPS6KA5	15.6128486897718	1.87641267627728	1.41512092266829
ArteryCoronary	M	40	ENSG00000066739	ATG2B	12.2377622377622	4.20504802692345	3.8856504882833
ArteryCoronary	M	40	ENSG00000128739	SNRPN	4.45054945054945	3.05996314753796	2.39923241790079
ArteryCoronary	M	40	ENSG00000166710	B2M	19.1923076923077	10.5930942654271	10.1533468158929
ArteryCoronary	M	40	ENSG00000104177	MYEF2	0	4.62404319308933	3.87165947898424
ArteryCoronary	M	40	ENSG00000137876	RSL24D1	36.3605240912933	6.38568843859899	5.80947989648047
ArteryCoronary	M	40	ENSG00000234797	RPS3AP6	3.02884615384615	9.97199147091147	9.60546802097021
ArteryCoronary	M	40	ENSG00000185088	RPS27L	30.8461538461538	6.23487227312054	5.81513444700402
ArteryCoronary	M	40	ENSG00000174444	RPL4	31.9436813186813	10.2923377218202	9.90159318752518
ArteryCoronary	M	40	ENSG00000166173	LARP6	21.509932375317	5.87196857228436	5.38665917640116
ArteryCoronary	M	40	ENSG00000129009	ISLR	39.4962729578114	7.47139465533868	6.46042350069892
ArteryCoronary	M	40	ENSG00000140382	HMG20A	24.8863636363636	4.6554697318265	4.27402955425123
ArteryCoronary	M	40	ENSG00000166503	RP11-382A20	39.682356105433	5.67036453123616	5.21706860816793
ArteryCoronary	M	40	ENSG00000156218	ADAMTSL3	27.2167832167832	3.64911821988663	2.5703455205068
ArteryCoronary	M	40	ENSG00000184277	TM2D3	68.9423076923077	4.67916390589334	4.35413658778015
ArteryCoronary	M	40	ENSG00000122299	ZC3H7A	12.1590909090909	5.35559910158462	5.1024852602249
ArteryCoronary	M	40	ENSG00000171490	RSL1D1	0	5.91950776832966	5.54383305783761
ArteryCoronary	M	40	ENSG00000011638	TMEM159	0	6.04887489464384	5.39081486332868
ArteryCoronary	M	40	ENSG00000205629	LCMT1	18.1543456543457	4.69526479777399	4.45760764492477
ArteryCoronary	M	40	ENSG00000205609	EIF3CL	29.3131868131868	4.77788961149848	4.16436320571893
ArteryCoronary	M	40	ENSG00000184110	EIF3C	13.9419042495966	3.39152244922437	2.97542775849004
ArteryCoronary	M	40	ENSG00000167005	NUDT21	10.2958579881657	5.40463355638218	5.02247416767158
ArteryCoronary	M	40	ENSG00000070770	CSNK2A2	0	4.90279897726329	4.66109517556612
ArteryCoronary	M	40	ENSG00000224631	RPS27AP16	8.17788461538462	7.19787928409295	6.81154017265549
ArteryCoronary	M	40	ENSG00000159593	NAE1	2.30769230769231	4.93953508697901	4.72147371588011
ArteryCoronary	M	40	ENSG00000067955	CBFB	1.84615384615385	5.21725674182964	4.81671608585785
ArteryCoronary	M	40	ENSG00000102984	ZNF821	11.3461538461538	3.29294660684078	2.80666488549201
ArteryCoronary	M	40	ENSG00000034713	GABARAPL2	37.7447552447552	6.87133702834347	6.35560909395505
ArteryCoronary	M	40	ENSG00000166848	TERF2IP	5.40865384615385	6.4071009983406	6.11176413943624
ArteryCoronary	M	40	ENSG00000186153	WWOX	22.2527472527473	2.93511451087598	2.51646570501263
ArteryCoronary	M	40	ENSG00000140948	ZCCHC14	6.79258241758242	4.89339143107482	4.5283548375397
ArteryCoronary	M	40	ENSG00000132383	RPA1	3.17307692307692	5.22260877401038	4.94693189889481
ArteryCoronary	M	40	ENSG00000239697	TNFSF12	2.30135249366018	7.78332437067348	7.34576171946935
ArteryCoronary	M	40	ENSG00000170222	ADPRM	2.59615384615385	4.30249525090666	3.76498772818477
ArteryCoronary	M	40	ENSG00000011295	TTC19	14.5879120879121	5.026069633009	4.67831324222177
ArteryCoronary	M	40	ENSG00000198242	RPL23A	1.73076923076923	8.48106575265872	8.20438226745679
ArteryCoronary	M	40	ENSG00000178691	SUZ12	7.59178321678322	4.35486749807757	4.08118477964082
ArteryCoronary	M	40	ENSG00000010244	ZNF207	15.8631368631369	5.24393902463571	4.85708334752121
ArteryCoronary	M	40	ENSG00000108298	RPL19	7.32954545454546	10.8971141801658	10.6531061692175
ArteryCoronary	M	40	ENSG00000141738	GRB7	16.6620879120879	1.30844363014131	0.797895756614522
ArteryCoronary	M	40	ENSG00000131462	TUBG1	3.19526627218935	5.18648492532036	5.6778746026795
ArteryCoronary	M	40	ENSG00000108828	VAT1	24.8602071005917	7.28247322633119	6.89281519992761
ArteryCoronary	M	40	ENSG00000108848	LUC7L3	6.16124260355029	7.05882418606317	6.43111050294412
ArteryCoronary	M	40	ENSG00000008294	SPAG9	3.07692307692308	5.53927943256869	5.26963683225415
ArteryCoronary	M	40	ENSG00000121064	SCPEP1	44.4326923076923	7.2099704463258	6.68592862860345
ArteryCoronary	M	40	ENSG00000108423	TUBD1	10.3269230769231	3.15091780319859	2.66477302521776
ArteryCoronary	M	40	ENSG00000035862	TIMP2	9.42307692307692	9.7764645243526	9.15145773636624
ArteryCoronary	M	40	ENSG00000101596	SMCHD1	5.65384615384615	4.60494466174538	4.23685687877671
ArteryCoronary	M	40	ENSG00000176014	TUBB6	12.4615384615385	7.04974682024041	7.6328918526817
ArteryCoronary	M	40	ENSG00000128789	PSMG2	16.6420118343195	6.43505239250334	6.2527881257991
ArteryCoronary	M	40	ENSG00000141425	RPRD1A	9.12087912087912	4.9541658310062	4.60504746301223
ArteryCoronary	M	40	ENSG00000119537	KDSR	19.4615384615385	5.0954356003022	4.73557763493284
ArteryCoronary	M	40	ENSG00000130005	GAMT	7.8543956043956	5.05347351024934	4.4479913609779
ArteryCoronary	M	40	ENSG00000130811	EIF3G	6.22377622377622	8.07207513799682	7.75567820558167
ArteryCoronary	M	40	ENSG00000196646	ZNF136	0	3.31422439184603	2.86752118757581
ArteryCoronary	M	40	ENSG00000178464	RPL10P16	27.3051371705218	9.29574298322981	9.04016717265909
ArteryCoronary	M	40	ENSG00000130513	GDF15	10.5344655344655	2.67765884439299	1.56122520297547
ArteryCoronary	M	40	ENSG00000105664	COMP	24.0173288250211	6.59439149487006	4.83651530933993
ArteryCoronary	M	40	ENSG00000213096	ZNF254	4.61538461538462	3.25860921153165	2.65403605718439
ArteryCoronary	M	40	ENSG00000186020	ZNF529	5.67307692307692	3.31040919143729	2.88509466353468
ArteryCoronary	M	40	ENSG00000180479	ZNF571	2.00274725274726	1.78239297986804	1.41679540774545
ArteryCoronary	M	40	ENSG00000105373	GLTSCR2	19.8942307692308	8.80221963155126	8.23239547760218
ArteryCoronary	M	40	ENSG00000087076	HSD17B14	8.16568047337278	4.60483149091777	3.72580612163479
ArteryCoronary	M	40	ENSG00000104812	GYS1	20.7607776838546	5.28967902161566	5.67488513184251
ArteryCoronary	M	40	ENSG00000142541	RPL13A	0	10.9206156650264	10.6125189630991
ArteryCoronary	M	40	ENSG00000142534	RPS11	21.9587912087912	11.4481706567759	11.1546674884967
ArteryCoronary	M	40	ENSG00000185019	UBOX5	36.8916083916084	3.61536687471971	3.24309193811222
ArteryCoronary	M	40	ENSG00000125827	TMX4	43.0591043571813	5.26545485001972	4.87847717651605
ArteryCoronary	M	40	ENSG00000125864	BFSP1	18.8076923076923	1.90880039917718	1.29944493182912
ArteryCoronary	M	40	ENSG00000149531	FRG1BP	5.42307692307693	4.3041526690041	3.82522446639318
ArteryCoronary	M	40	ENSG00000124214	STAU1	11.7788461538462	6.33818069444379	6.0135670044418
ArteryCoronary	M	40	ENSG00000101193	GID8	0	5.48686210893285	5.20979964136287
ArteryCoronary	M	40	ENSG00000205758	CRYZL1	14.7692307692308	4.53546836702179	4.02790128768252
ArteryCoronary	M	40	ENSG00000159197	KCNE2	44.5865384615385	2.330306381711	1.43997633455013
ArteryCoronary	M	40	ENSG00000157554	ERG	0	4.67062465230007	4.11430803372169
ArteryCoronary	M	40	ENSG00000185658	BRWD1	0	3.68295509272234	3.33932731007714
ArteryCoronary	M	40	ENSG00000180957	PITPNB	100	6.90145793809067	6.40208483374162
ArteryCoronary	M	40	ENSG00000100353	EIF3D	9.43681318681319	7.30425408107722	6.99915300872597
ArteryCoronary	M	40	ENSG00000100129	EIF3L	26.0798816568047	8.23300331974263	7.70431157424814
ArteryCoronary	M	40	ENSG00000100139	MICALL1	15.152501344809	3.82832229854525	4.26714418612762
ArteryCoronary	M	40	ENSG00000100380	ST13	35.3506493506494	7.37416088315673	6.94417268472372
ArteryCoronary	M	40	ENSG00000130638	ATXN10	14.1589180050718	5.46278364980873	5.24298319924722
ArteryCoronary	M	40	ENSG00000205542	TMSB4X	17.1678321678322	11.5225692033154	11.0894111818887
ArteryCoronary	M	40	ENSG00000123595	RAB9A	20.2955794205794	4.73476347238072	4.49470872163353
ArteryCoronary	M	40	ENSG00000169239	CA5B	6.15384615384616	4.09519469342006	3.31498515400405
ArteryCoronary	M	40	ENSG00000169249	ZRSR2	14.5716783216783	5.1110672399117	4.70849657526427
ArteryCoronary	M	40	ENSG00000047230	CTPS2	7.65384615384615	3.47413232307829	3.13724385387933
ArteryCoronary	M	40	ENSG00000083750	RRAGB	14.4805194805195	4.55556402180224	4.20600552549217
ArteryCoronary	M	40	ENSG00000131080	EDA2R	14.1704545454545	3.3738958227263	2.61524886521657
ArteryCoronary	M	40	ENSG00000089289	IGBP1	13.0304311073542	6.4628592616927	5.95273838903108
ArteryCoronary	M	40	ENSG00000230629	RPS23P8	32.6398601398601	8.95969976867376	8.51063588581236
ArteryCoronary	M	40	ENSG00000198034	RPS4X	13.4241143471913	9.8307275926513	9.44345338972269
ArteryCoronary	M	40	ENSG00000085224	ATRX	12.875	4.46161930447962	4.08333764254611
ArteryCoronary	M	40	ENSG00000165240	ATP7A	10.3006993006993	2.852123459011	2.56505874751647
ArteryCoronary	M	40	ENSG00000198932	GPRASP1	11.6346153846154	5.21528606793897	4.50964629215276
ArteryCoronary	M	40	ENSG00000188153	COL4A5	28.7412587412587	4.95922375392925	4.36429761493263
ArteryCoronary	M	40	ENSG00000228532	RP1-241P17	25.9661876584954	5.05009602584071	4.62520847813707
ArteryCoronary	M	40	ENSG00000125676	THOC2	34.8811188811189	4.54873576450449	4.25438124032136
ArteryCoronary	M	40	ENSG00000102038	SMARCA1	8.89510489510489	5.4638655514401	5.04404924491912
ArteryCoronary	M	40	ENSG00000147274	RBMX	2.79585798816568	6.38951821445813	6.06599529052831
ArteryCoronary	M	40	ENSG00000213397	HAUS7	5.42307692307692	4.59690975391711	3.57951954582711
ArteryCoronary	M	40	ENSG00000177854	TMEM187	11.5384615384615	3.77546183956379	3.33677692589138
BreastMammaryTissue	M	40	ENSG00000186715	MST1L	6.11460900869871	2.3239476409397	1.56086599588459
BreastMammaryTissue	M	40	ENSG00000162433	AK4	2.58708386615831	4.00831776352659	4.45368839237361
BreastMammaryTissue	M	40	ENSG00000068615	REEP1	5.23909379697334	2.49160475100749	1.53614641743702
BreastMammaryTissue	M	40	ENSG00000144579	CTDSP1	5.24149390992586	6.92405806562311	6.74663228746474
BreastMammaryTissue	M	40	ENSG00000034533	ASTE1	100	3.23962692919996	2.81834197473983
BreastMammaryTissue	M	40	ENSG00000072274	TFRC	2.81713786461279	4.10884453448384	4.72875864940758
BreastMammaryTissue	M	40	ENSG00000171503	ETFDH	5.70491883690892	4.78927380399035	5.17717063333358
BreastMammaryTissue	M	40	ENSG00000113407	TARS	5.2032545637368	4.4091191886825	4.72912279426613
BreastMammaryTissue	M	40	ENSG00000173221	GLRX	12.3429350600255	3.52713295303131	4.39005268066585
BreastMammaryTissue	M	40	ENSG00000120725	SIL1	16.5474437397125	4.52009054301556	4.79017268172893
BreastMammaryTissue	M	40	ENSG00000164647	STEAP1	15.1414008835893	4.54393773423002	5.34940806230611
BreastMammaryTissue	M	40	ENSG00000147852	VLDLR	1.51455463853578	2.74022999879521	3.37462983210022
BreastMammaryTissue	M	40	ENSG00000148848	ADAM12	23.2371506367354	2.12039368285559	3.29291240572998
BreastMammaryTissue	M	40	ENSG00000148832	PAOX	0	3.46624609314622	3.09947636427786
BreastMammaryTissue	M	40	ENSG00000110619	CARS	8.57349687228012	4.3993031402958	4.83617566399263
BreastMammaryTissue	M	40	ENSG00000135363	LMO2	2.77637661051539	5.0945877394084	4.67417680279254
BreastMammaryTissue	M	40	ENSG00000149256	TENM4	4.89551002326025	0.707060487272751	1.32501295900149
BreastMammaryTissue	M	40	ENSG00000183935	HTR7P1	13.0712568993615	1.95986220047198	1.61888321133542
BreastMammaryTissue	M	40	ENSG00000110851	PRDM4	1.29314909859726	4.67413253491746	4.41236388689529
BreastMammaryTissue	M	40	ENSG00000074370	ATP2A3	3.20624428220719	4.4551891319319	3.54963068273073
BreastMammaryTissue	M	40	ENSG00000263535	AK4P1	5.95771331593015	2.87837703030609	3.33513409583249
BreastMammaryTissue	M	40	ENSG00000141376	BCAS3	8.68218128226775	3.44551205752683	3.14278799928215
BreastMammaryTissue	M	40	ENSG00000221890	NPTXR	12.4429508817799	3.26335844587859	2.69506112667747
ColonTransverse	M	40	ENSG00000214973	CHCHD3P3	100	0.697912384915506	1.00654109442319
ColonTransverse	M	40	ENSG00000110330	BIRC2	94.569789197743	5.14842419762486	4.87083300806458
ColonTransverse	M	40	ENSG00000136149	RPL13AP25	29.8237667180512	2.94995397051589	3.42942760753218
ColonTransverse	M	40	ENSG00000006282	SPATA20	0	5.87610251434642	6.19943669499197
EsophagusGastroesophagealJunction	M	40	ENSG00000177000	MTHFR	18.3003408615273	3.56122038862289	3.05845598999966
EsophagusGastroesophagealJunction	M	40	ENSG00000134184	GSTM1	10.7529684157071	4.69131247494724	1.9834868398001
EsophagusGastroesophagealJunction	M	40	ENSG00000162889	MAPKAPK2	50.1400740455644	6.32280184427949	5.98239758864285
EsophagusGastroesophagealJunction	M	40	ENSG00000072135	PTPN18	0.5553688912806	5.07447696631129	5.40029248029713
EsophagusGastroesophagealJunction	M	40	ENSG00000132326	PER2	38.9007353796889	4.26485022151229	3.44983153463821
EsophagusGastroesophagealJunction	M	40	ENSG00000142327	RNPEPL1	27.8462038787566	5.26164940011933	5.59669255112928
EsophagusGastroesophagealJunction	M	40	ENSG00000188315	C3orf62	18.7267370014106	2.76205717987002	3.1071897735177
EsophagusGastroesophagealJunction	M	40	ENSG00000114737	CISH	10.1109802770001	4.17510756019069	3.23003218012765
EsophagusGastroesophagealJunction	M	40	ENSG00000114251	WNT5A	11.8617928219514	2.08398153302198	2.82270143999202
EsophagusGastroesophagealJunction	M	40	ENSG00000013810	TACC3	14.1242618882088	2.44242832747116	2.81818905135535
EsophagusGastroesophagealJunction	M	40	ENSG00000109667	SLC2A9	48.8488672614289	1.58475506652896	2.20621437159843
EsophagusGastroesophagealJunction	M	40	ENSG00000066583	ISOC1	100	5.11053937076102	5.77447536843746
EsophagusGastroesophagealJunction	M	40	ENSG00000113312	TTC1	11.4363561168127	5.92835767443564	6.0867839348471
EsophagusGastroesophagealJunction	M	40	ENSG00000230204	FTH1P5	20.0533444335696	2.23696038913421	2.98499420320112
EsophagusGastroesophagealJunction	M	40	ENSG00000104635	SLC39A14	36.0150438377266	6.05380623818347	5.22483797059123
EsophagusGastroesophagealJunction	M	40	ENSG00000164687	FABP5	41.322577230236	2.94004282638305	3.50650391304471
EsophagusGastroesophagealJunction	M	40	ENSG00000196873	CBWD3	0	1.29627112695055	1.49679766826042
EsophagusGastroesophagealJunction	M	40	ENSG00000148541	FAM13C	50.2092188590305	3.10831044653532	3.72195534799513
EsophagusGastroesophagealJunction	M	40	ENSG00000185745	IFIT1	18.7712910151679	3.30978249742992	3.9362469164421
EsophagusGastroesophagealJunction	M	40	ENSG00000234964	FABP5P7	27.1704233062324	6.22035132102757	6.88008259130655
EsophagusGastroesophagealJunction	M	40	ENSG00000048540	LMO3	27.2006394815452	3.70406844131073	4.59443141526119
EsophagusGastroesophagealJunction	M	40	ENSG00000166947	EPB42	35.3691026822355	0.92075267521878	1.22865565511438
EsophagusGastroesophagealJunction	M	40	ENSG00000259562	RP11-762H8	25.776580274603	2.32697970521194	1.87401166740964
EsophagusGastroesophagealJunction	M	40	ENSG00000065054	SLC9A3R2	48.7066408668326	5.52371930402327	5.98520377120787
EsophagusGastroesophagealJunction	M	40	ENSG00000006062	MAP3K14	1.36087031740916	4.0720152513647	3.55104024970355
EsophagusGastroesophagealJunction	M	40	ENSG00000104976	SNAPC2	59.8201831053189	5.50802461183406	5.85597791602039
EsophagusGastroesophagealJunction	M	40	ENSG00000086544	ITPKC	51.8174702199148	5.70293010820212	5.06574044057631
EsophagusGastroesophagealJunction	M	40	ENSG00000126895	AVPR2	19.8328654421927	1.96617154979309	2.53619856765759
Pancreas	M	40	ENSG00000143632	ACTA1	84.8471902750838	1.32843201808687	2.99373643175079
Pancreas	M	40	ENSG00000116035	VAX2	21.1757538258068	1.1350294316156	0.864413446743873
Pancreas	M	40	ENSG00000168530	MYL1	8.1092440951529	0.287995683394839	0.796012376285019
Pancreas	M	40	ENSG00000243674	OR7E66P	14.8345871253377	1.20868842849965	0.831308491505855
Pancreas	M	40	ENSG00000114023	FAM162A	54.40032186097	5.19264357793051	5.50027706038877
Pancreas	M	40	ENSG00000107281	NPDC1	25.1671304611119	5.48816193811712	4.94382319439906
Pancreas	M	40	ENSG00000177791	MYOZ1	27.1789007378479	0.382020311510843	0.679570459543519
Pancreas	M	40	ENSG00000138207	RBP4	0	3.89625453679589	3.28119945605262
Pancreas	M	40	ENSG00000148935	GAS2	27.8799831249997	2.16519034896895	2.46829050064481
Pancreas	M	40	ENSG00000110448	CD5	22.0632202931401	0.606148914374282	0.380334901711454
Pancreas	M	40	ENSG00000060982	BCAT1	79.6956181955407	4.37911013836291	4.77176787934922
Pancreas	M	40	ENSG00000172867	KRT2	30.4418861057538	0.493936892123462	1.1210401082717
Pancreas	M	40	ENSG00000167768	KRT1	22.4819480865697	1.12668056520941	1.7977906316869
Pancreas	M	40	ENSG00000111245	MYL2	64.3856753830172	1.0296567423045	2.29732660908893
Pancreas	M	40	ENSG00000197599	CCDC154	14.1374207727683	1.31727536052635	0.88756814811961
Pancreas	M	40	ENSG00000196296	ATP2A1	100	0.419653106238126	0.713004599961019
Pancreas	M	40	ENSG00000180209	MYLPF	15.8630115884485	0.402683992726188	0.787766968276552
Pancreas	M	40	ENSG00000072310	SREBF1	32.5827977953984	3.96841782130184	3.43587407213679
Pancreas	M	40	ENSG00000104879	CKM	47.9579917797037	1.18959527672669	2.48218348829324
Pancreas	M	40	ENSG00000104972	LILRB1	61.6897653377542	0.732803225823596	0.444238288803296
Pancreas	M	40	ENSG00000105048	TNNT1	28.5431076026098	0.393235876585549	0.991218714570313
Pancreas	M	40	ENSG00000101470	TNNC2	39.4533091216677	0.703080047231069	1.36670794607469
Pancreas	M	40	ENSG00000198125	MB	36.4532513410892	0.904933585214761	1.71642312950947
ArteryAorta	M	30	ENSG00000235084	CHCHD2P6	65.3730790683492	2.88099688373321	3.12664382082145
ArteryAorta	M	30	ENSG00000117118	SDHB	0	5.71766759394151	5.88669819905106
ArteryAorta	M	30	ENSG00000114956	DGUOK	20.6724116926997	5.96468117644084	6.14605672773386
ArteryAorta	M	30	ENSG00000114270	COL7A1	23.0199906132689	4.67504744538884	3.84133590441999
ArteryAorta	M	30	ENSG00000196782	MAML3	61.2453386294883	3.05549141730227	2.64886720370469
ArteryAorta	M	30	ENSG00000205571	SMN2	46.5036060406375	2.28022842144421	2.81135178515601
ArteryAorta	M	30	ENSG00000113231	PDE8B	70.959860807764	5.17875316262602	4.53010226506153
ArteryAorta	M	30	ENSG00000137269	LRRC1	11.122945711961	3.77440902944831	3.52030169303263
ArteryAorta	M	30	ENSG00000213071	LPAL2	24.9709232891012	1.98504449446628	1.52489807821248
ArteryAorta	M	30	ENSG00000091656	ZFHX4	55.4657551059661	2.01683458043699	1.52650748712227
ArteryAorta	M	30	ENSG00000104267	CA2	35.2893855504547	1.34543997224122	1.88148000402324
ArteryAorta	M	30	ENSG00000136810	TXN	13.1674984236209	7.38143375017638	7.6798857763331
ArteryAorta	M	30	ENSG00000148219	ASTN2	21.8967866607402	2.18800403023435	1.71839889970075
ArteryAorta	M	30	ENSG00000120057	SFRP5	25.5446552953027	1.65252987756517	0.930076388203671
ArteryAorta	M	30	ENSG00000119946	CNNM1	41.6287466331102	1.27218735292392	0.779511473853862
ArteryAorta	M	30	ENSG00000198825	INPP5F	100	4.32815834667643	4.03770633724037
ArteryAorta	M	30	ENSG00000019485	PRDM11	26.2999513789448	4.1919273076764	3.77574213501107
ArteryAorta	M	30	ENSG00000172893	DHCR7	35.9240631354293	3.29933954465209	3.78319762396535
ArteryAorta	M	30	ENSG00000171681	ATF7IP	46.8441001692929	3.83713190373553	3.51572598699448
ArteryAorta	M	30	ENSG00000029153	ARNTL2	57.6556887062164	1.93092249698934	2.57330363338714
ArteryAorta	M	30	ENSG00000013573	DDX11	0.459476667793687	3.75456296549967	2.82973699724051
ArteryAorta	M	30	ENSG00000197696	NMB	74.6812955102683	3.71163392299705	4.32764912805212
ArteryAorta	M	30	ENSG00000207405	SNORA64	6.04797015217894	2.02219885269307	2.6138481110024
ArteryAorta	M	30	ENSG00000126351	THRA	8.17367538978221	5.91375659963853	5.47549089917002
ArteryAorta	M	30	ENSG00000141543	EIF4A3	13.8894341584319	6.10654473507705	6.38930056332969
ArteryAorta	M	30	ENSG00000255112	CHMP1B	17.8464572272955	5.69010460786299	6.415629484149
ArteryAorta	M	30	ENSG00000179262	RAD23A	41.1086704510361	7.39127109559074	7.60706556016284
ArteryAorta	M	30	ENSG00000104936	DMPK	34.0129010495549	8.22852193918172	7.85567003857236
ArteryAorta	M	30	ENSG00000125835	SNRPB	12.1495175262401	6.55538320739367	6.82151653410585
ArteryAorta	M	30	ENSG00000132661	NXT1	60.1234686348589	4.95952092718986	5.426721099467
ArteryAorta	M	30	ENSG00000101079	NDRG3	6.4446322246718	6.66277759151485	6.28987893625845
ArteryAorta	M	30	ENSG00000100197	CYP2D6	3.3381190498138	1.49967683418591	1.11500004577781
ArteryAorta	M	30	ENSG00000213683	AC002056	25.6389604181057	0.97830124137567	1.27201972399494
ArteryAorta	M	30	ENSG00000056998	GYG2	13.9242972051359	2.14968360245195	1.40165418270469
EsophagusMuscularis	M	30	ENSG00000189337	KAZN	13.2043057655974	3.12092602429109	2.57166143103846
EsophagusMuscularis	M	30	ENSG00000157978	LDLRAP1	9.7121834039729	4.00268002885482	3.64429503406177
EsophagusMuscularis	M	30	ENSG00000054116	TRAPPC3	38.2732603414582	5.66523914204778	5.51420056404119
EsophagusMuscularis	M	30	ENSG00000116898	MRPS15	26.1742189889755	5.39954956478551	5.21732961635743
EsophagusMuscularis	M	30	ENSG00000117385	P3H1	27.2684497518853	4.88912680651064	4.61521704464259
EsophagusMuscularis	M	30	ENSG00000088035	ALG6	48.3280945639357	2.31287396158095	2.00832820584104
EsophagusMuscularis	M	30	ENSG00000174021	GNG5	34.3319107626464	7.20151748591114	6.97472938637027
EsophagusMuscularis	M	30	ENSG00000122432	SPATA1	32.0703969426577	0.917961918459046	0.768992561556401
EsophagusMuscularis	M	30	ENSG00000155366	RHOC	41.5089472014772	7.71832650803254	7.47002165736008
EsophagusMuscularis	M	30	ENSG00000116815	CD58	19.2096907381772	4.23506793088441	4.03005654630044
EsophagusMuscularis	M	30	ENSG00000143543	JTB	56.7376185442642	7.58441931592099	7.3069598969885
EsophagusMuscularis	M	30	ENSG00000143545	RAB13	67.4322088163532	6.59807338761454	6.33873996432542
EsophagusMuscularis	M	30	ENSG00000160752	FDPS	60.4454542360779	5.55914634400334	5.36883088588691
EsophagusMuscularis	M	30	ENSG00000116586	LAMTOR2	56.5023421897604	5.59616792357835	5.31675368903798
EsophagusMuscularis	M	30	ENSG00000198400	NTRK1	54.0123157428607	2.17015173611901	1.49658815426414
EsophagusMuscularis	M	30	ENSG00000197965	MPZL1	6.82006705440065	6.08093198424429	5.73292903652719
EsophagusMuscularis	M	30	ENSG00000143158	MPC2	50.1704107056109	5.76549976650846	5.50550109010617
EsophagusMuscularis	M	30	ENSG00000120333	MRPS14	18.1193117676033	5.13037353856232	4.9577611242083
EsophagusMuscularis	M	30	ENSG00000135823	STX6	15.0877865028923	4.03165180921763	3.73859660046065
EsophagusMuscularis	M	30	ENSG00000176393	RNPEP	44.045403103005	5.24898940964637	5.01140661677337
EsophagusMuscularis	M	30	ENSG00000133069	TMCC2	11.1508976109288	2.51121886066108	1.95515529980945
EsophagusMuscularis	M	30	ENSG00000117266	CDK18	15.8582353560442	3.34897677795141	2.78778757948669
EsophagusMuscularis	M	30	ENSG00000065600	TMEM206	68.7770378977538	2.14210817431419	1.80540357392184
EsophagusMuscularis	M	30	ENSG00000143643	TTC13	31.4615939857724	3.75144975514176	3.46791810512977
EsophagusMuscularis	M	30	ENSG00000143702	CEP170	14.1157386673501	3.13491428159135	2.87425509050984
EsophagusMuscularis	M	30	ENSG00000138101	DTNB	5.82410674954853	2.02281676063992	1.72736804188957
EsophagusMuscularis	M	30	ENSG00000084764	MAPRE3	15.87258936991	5.51053652929931	5.27444489724572
EsophagusMuscularis	M	30	ENSG00000151665	PIGF	9.45126848682434	3.35534645737139	2.99281483693257
EsophagusMuscularis	M	30	ENSG00000116035	VAX2	100	1.28533418607955	0.873888736500906
EsophagusMuscularis	M	30	ENSG00000152082	MZT2B	47.6233435934811	7.6682227790312	7.41208557243414
EsophagusMuscularis	M	30	ENSG00000030419	IKZF2	17.8542599675102	1.99475887576994	1.53789052071792
EsophagusMuscularis	M	30	ENSG00000156973	PDE6D	3.92270809105089	4.32058622029898	4.10670187970863
EsophagusMuscularis	M	30	ENSG00000124839	RAB17	10.5459170032386	1.8381764189791	1.20263714711256
EsophagusMuscularis	M	30	ENSG00000134121	CHL1	16.6478230434894	3.76266281482293	3.19819466759004
EsophagusMuscularis	M	30	ENSG00000134072	CAMK1	8.7186343753939	6.44088548637984	6.19145961800369
EsophagusMuscularis	M	30	ENSG00000016864	GLT8D1	50.7833355766139	4.76851760173035	4.62139285476766
EsophagusMuscularis	M	30	ENSG00000163666	HESX1	23.024433940379	1.13841064742327	0.868350287363941
EsophagusMuscularis	M	30	ENSG00000181458	TMEM45A	31.1674421348126	3.74816352040672	3.31824870223358
EsophagusMuscularis	M	30	ENSG00000196776	CD47	11.0188155087325	4.97704047068456	4.696577381156
EsophagusMuscularis	M	30	ENSG00000073111	MCM2	23.7208817175026	1.70459418842322	2.09508805685227
EsophagusMuscularis	M	30	ENSG00000081307	UBA5	6.391479698679	4.97120047870772	4.7294365551576
EsophagusMuscularis	M	30	ENSG00000114125	RNF7	17.897363171419	5.54287950572261	5.38724144450793
EsophagusMuscularis	M	30	ENSG00000163872	YEATS2	37.8927365464516	4.53343113812316	4.11334001809605
EsophagusMuscularis	M	30	ENSG00000169744	LDB2	7.60396226262333	4.39574270964671	4.01659529311584
EsophagusMuscularis	M	30	ENSG00000138758	40787	0	4.43335408234563	4.19757857337645
EsophagusMuscularis	M	30	ENSG00000085871	MGST2	45.2580723887389	5.13318032926413	4.7943567423496
EsophagusMuscularis	M	30	ENSG00000153395	LPCAT1	41.9342926954976	5.03136241036289	4.64120431481724
EsophagusMuscularis	M	30	ENSG00000112902	SEMA5A	31.4578936007258	1.67089191063854	1.30383386446241
EsophagusMuscularis	M	30	ENSG00000112936	C7	33.2554900150858	8.52257078515158	8.02285738659219
EsophagusMuscularis	M	30	ENSG00000164253	WDR41	0.548739844540527	3.53346099351747	3.35070324269145
EsophagusMuscularis	M	30	ENSG00000129595	EPB41L4A	17.2937827495178	2.26375386149614	1.91442997007429
EsophagusMuscularis	M	30	ENSG00000171444	MCC	18.1548390575107	1.91827112060722	1.69005490366318
EsophagusMuscularis	M	30	ENSG00000177879	AP3S1	32.5060655581965	6.68054595094178	6.44155405234568
EsophagusMuscularis	M	30	ENSG00000168938	PPIC	10.6501719307598	5.70964916720815	5.34350366903007
EsophagusMuscularis	M	30	ENSG00000072682	P4HA2	15.7513618885518	3.92025999361379	3.5881907790487
EsophagusMuscularis	M	30	ENSG00000164402	39692	29.9992733344944	5.03784174133327	4.6348826839451
EsophagusMuscularis	M	30	ENSG00000164405	UQCRQ	25.5566859092932	7.5614724798489	7.2690244187693
EsophagusMuscularis	M	30	ENSG00000113621	TXNDC15	22.683272312135	5.13385861101777	4.94934145557604
EsophagusMuscularis	M	30	ENSG00000113070	HBEGF	57.918154680366	4.13828476366265	3.42594403044257
EsophagusMuscularis	M	30	ENSG00000177556	ATOX1	42.743604940287	3.90071161205267	3.69700413244107
EsophagusMuscularis	M	30	ENSG00000146083	RNF44	8.25026856724517	4.88306986778987	4.62873579370017
EsophagusMuscularis	M	30	ENSG00000131188	PRR7	32.9810347854165	1.6145326226092	1.25341613135148
EsophagusMuscularis	M	30	ENSG00000161013	MGAT4B	8.07985257113125	5.35570993436449	5.09599850255866
EsophagusMuscularis	M	30	ENSG00000124535	WRNIP1	11.1347531856542	5.00501364749539	4.76336748766051
EsophagusMuscularis	M	30	ENSG00000124570	SERPINB6	36.4843704467161	6.47455149819776	6.27655149249254
EsophagusMuscularis	M	30	ENSG00000204520	MICA	12.2642805678295	6.08220727516699	5.41038741978199
EsophagusMuscularis	M	30	ENSG00000221988	PPT2	11.5940446429346	5.73643189300804	5.44563502579911
EsophagusMuscularis	M	30	ENSG00000106086	PLEKHA8	49.0785727257617	2.68738362575628	2.26859736962529
EsophagusMuscularis	M	30	ENSG00000106603	COA1	36.3549883535282	2.7875834540793	2.59619652648653
EsophagusMuscularis	M	30	ENSG00000154978	VOPP1	4.31641957163713	4.19695225978955	3.85947904078966
EsophagusMuscularis	M	30	ENSG00000105854	PON2	54.9923068683889	5.81584393568158	5.54451246275819
EsophagusMuscularis	M	30	ENSG00000196636	SDHAF3	48.5720671631784	3.11932904849335	2.78370994128988
EsophagusMuscularis	M	30	ENSG00000160999	SH2B2	23.7211601910577	2.38151257436693	1.88519091953861
EsophagusMuscularis	M	30	ENSG00000005075	POLR2J	27.7086071080675	7.43600979951532	7.18253556634027
EsophagusMuscularis	M	30	ENSG00000105976	MET	6.29241812203176	2.74058985490521	2.32174029800912
EsophagusMuscularis	M	30	ENSG00000004866	ST7	2.65391318517774	3.36998692083643	3.15828135247842
EsophagusMuscularis	M	30	ENSG00000164889	SLC4A2	79.6258553051662	6.13001405144069	5.86879798093387
EsophagusMuscularis	M	30	ENSG00000082014	SMARCD3	30.6654220475177	5.58003379783013	5.09930061308988
EsophagusMuscularis	M	30	ENSG00000182372	CLN8	14.4892911178421	2.46040484654664	2.24776819481804
EsophagusMuscularis	M	30	ENSG00000104728	ARHGEF10	11.0152355807476	5.33068683019255	5.09993536271834
EsophagusMuscularis	M	30	ENSG00000104341	LAPTM4B	8.67992122148356	5.29715788117559	4.89664860413893
EsophagusMuscularis	M	30	ENSG00000253676	TAGLN2P1	10.858147225212	2.75041664086235	2.37210190265071
EsophagusMuscularis	M	30	ENSG00000131773	KHDRBS3	14.5790285361151	4.15375989350101	3.70559822939942
EsophagusMuscularis	M	30	ENSG00000147862	NFIB	20.2585665366362	4.39215492384073	4.15766436289368
EsophagusMuscularis	M	30	ENSG00000099139	PCSK5	15.1214277991127	3.00128120911832	2.52416862859835
EsophagusMuscularis	M	30	ENSG00000106803	SEC61B	19.3523673631277	6.31657753787409	6.03385720290829
EsophagusMuscularis	M	30	ENSG00000106992	AK1	49.6277303395055	5.97915921042163	5.65144178885391
EsophagusMuscularis	M	30	ENSG00000257524	RP11-203J24	28.4264500797813	7.07253494535701	6.76328676072431
EsophagusMuscularis	M	30	ENSG00000136840	ST6GALNAC4	63.6397501234631	4.79726112754846	4.36443560450733
EsophagusMuscularis	M	30	ENSG00000127191	TRAF2	33.6513089212442	3.4334290753713	3.03202781076655
EsophagusMuscularis	M	30	ENSG00000148634	HERC4	31.0710492637226	3.44520236292875	3.21335315286286
EsophagusMuscularis	M	30	ENSG00000122884	P4HA1	19.8837878668518	4.71315811691126	4.19474451914262
EsophagusMuscularis	M	30	ENSG00000122359	ANXA11	9.21535117296409	6.41360134999849	6.18494036708306
EsophagusMuscularis	M	30	ENSG00000095713	CRTAC1	14.768088045138	3.65470641074514	2.9267776217201
EsophagusMuscularis	M	30	ENSG00000165868	HSPA12A	5.59071167123571	4.77821100496236	4.39213459616356
EsophagusMuscularis	M	30	ENSG00000170430	MGMT	7.31852625638186	4.06402430385028	3.73475813321365
EsophagusMuscularis	M	30	ENSG00000185187	SIGIRR	16.7113320158787	5.12137708289955	4.80067752930806
EsophagusMuscularis	M	30	ENSG00000174915	PTDSS2	32.3295563468788	4.83664907373291	4.57910393744246
EsophagusMuscularis	M	30	ENSG00000174775	HRAS	54.8369261443734	5.89779078522696	5.62637728968278
EsophagusMuscularis	M	30	ENSG00000132256	TRIM5	14.8985107111979	3.46512604103292	3.07078563697249
EsophagusMuscularis	M	30	ENSG00000213465	ARL2	37.342661462149	8.15832643331134	7.90831289971245
EsophagusMuscularis	M	30	ENSG00000110697	PITPNM1	33.5527045727895	4.0226006907081	3.50246488390182
EsophagusMuscularis	M	30	ENSG00000084207	GSTP1	50.5319309038269	8.92728793983735	8.74277763901922
EsophagusMuscularis	M	30	ENSG00000110090	CPT1A	10.2197411016107	5.89245442340429	5.45797401063977
EsophagusMuscularis	M	30	ENSG00000118363	SPCS2	25.0338422293686	4.72786791844626	4.50092254965074
EsophagusMuscularis	M	30	ENSG00000166002	SMCO4	14.351865372099	3.6564748392452	3.13344311404939
EsophagusMuscularis	M	30	ENSG00000137752	CASP1	3.35855230152516	3.44084006002935	2.95427132369022
EsophagusMuscularis	M	30	ENSG00000152402	GUCY1A2	43.2531522830844	1.58750543033133	1.23278262241961
EsophagusMuscularis	M	30	ENSG00000137714	FDX1	19.2112437127519	3.8072698411273	3.63696373211471
EsophagusMuscularis	M	30	ENSG00000149557	FEZ1	11.0741548062724	5.60870106366043	5.30374323419622
EsophagusMuscularis	M	30	ENSG00000111321	LTBR	25.2893997821999	6.86165410240798	6.60003493260182
EsophagusMuscularis	M	30	ENSG00000064102	INTS13	13.2475835561064	3.91241776209458	3.60558877844108
EsophagusMuscularis	M	30	ENSG00000064763	FAR2	35.1787523367228	2.98322378847306	2.5635280986739
EsophagusMuscularis	M	30	ENSG00000167535	CACNB3	61.0632539994999	5.02792976669148	4.65502185644813
EsophagusMuscularis	M	30	ENSG00000123352	SPATS2	26.9114295425187	3.22701516632318	2.9578005576351
EsophagusMuscularis	M	30	ENSG00000257727	CNPY2	52.5996055278801	3.46464503642332	3.17550969257459
EsophagusMuscularis	M	30	ENSG00000185633	NDUFA4L2	24.4254413428645	3.25121195518523	2.73132050700732
EsophagusMuscularis	M	30	ENSG00000155957	TMBIM4	37.8202732249899	2.93631035869519	2.74942758459605
EsophagusMuscularis	M	30	ENSG00000198015	MRPL42	5.53393661437608	3.7256039904356	3.48693685149034
EsophagusMuscularis	M	30	ENSG00000241556	RP11-490G8	22.5646310468734	3.03038814494739	2.59075088183573
EsophagusMuscularis	M	30	ENSG00000204856	FAM216A	19.5112474723215	3.87467679845276	3.57891305304669
EsophagusMuscularis	M	30	ENSG00000089053	ANAPC5	29.5142458876794	6.01098337461477	5.86211885845152
EsophagusMuscularis	M	30	ENSG00000235423	RP11-282O18	14.3576307801993	5.99440290188903	5.69485472998287
EsophagusMuscularis	M	30	ENSG00000122034	GTF3A	11.7004216273301	6.13648945662867	5.80260767303318
EsophagusMuscularis	M	30	ENSG00000139679	LPAR6	24.8087064897274	3.64650128008274	3.2128127882811
EsophagusMuscularis	M	30	ENSG00000136147	PHF11	7.66254682065946	4.81623408088894	4.58595093509494
EsophagusMuscularis	M	30	ENSG00000176124	DLEU1	17.4970678952891	1.22140470025001	0.984287468101124
EsophagusMuscularis	M	30	ENSG00000134901	KDELC1	21.0716602351892	3.14926451759037	2.80146551307881
EsophagusMuscularis	M	30	ENSG00000129562	DAD1	55.6663313193667	7.76953826430966	7.50259197368158
EsophagusMuscularis	M	30	ENSG00000139910	NOVA1	16.0300033582622	3.16571927624667	2.8033465570391
EsophagusMuscularis	M	30	ENSG00000100442	FKBP3	22.5220966583843	5.82368715379538	5.59978056283572
EsophagusMuscularis	M	30	ENSG00000087303	NID2	8.09631391637625	4.87448281258381	4.41811586594228
EsophagusMuscularis	M	30	ENSG00000131981	LGALS3	13.8901539884944	8.0824825560729	7.70201081585355
EsophagusMuscularis	M	30	ENSG00000072042	RDH11	23.1367876233208	5.4922177683585	5.27612596953713
EsophagusMuscularis	M	30	ENSG00000119725	ZNF410	20.0508216930423	1.03040200410374	0.781159628228394
EsophagusMuscularis	M	30	ENSG00000090060	PAPOLA	3.00710550366505	5.83565879889849	5.56984731644781
EsophagusMuscularis	M	30	ENSG00000126214	KLC1	44.3201372222482	6.39927741197237	6.16626289524707
EsophagusMuscularis	M	30	ENSG00000182117	NOP10	52.3464677522341	7.31722852635146	6.93203840095613
EsophagusMuscularis	M	30	ENSG00000128951	DUT	6.40279247394006	5.62711972199141	5.37113518576519
EsophagusMuscularis	M	30	ENSG00000180304	OAZ2	32.3620920849532	6.62347067734791	6.30217596605661
EsophagusMuscularis	M	30	ENSG00000176463	SLCO3A1	20.4414549799967	3.66843848256907	3.30684459129996
EsophagusMuscularis	M	30	ENSG00000185442	FAM174B	26.3541646802914	3.29461223535993	2.947368516681
EsophagusMuscularis	M	30	ENSG00000182685	BRICD5	47.9703552229282	4.2522575320171	3.7156076277335
EsophagusMuscularis	M	30	ENSG00000103363	ELOB	39.9290019328049	8.8252736967913	8.59006124210285
EsophagusMuscularis	M	30	ENSG00000103353	UBFD1	9.60923870014091	4.80676633718256	4.6292265398974
EsophagusMuscularis	M	30	ENSG00000103018	CYB5B	17.0502208785566	4.82719185250984	4.65505555500473
EsophagusMuscularis	M	30	ENSG00000034713	GABARAPL2	3.12077433187672	6.2183226103489	6.0541481593687
EsophagusMuscularis	M	30	ENSG00000230989	HSBP1	22.8358687558651	4.53477767589734	4.24144118856082
EsophagusMuscularis	M	30	ENSG00000072778	ACADVL	6.87306621487961	8.91458523818395	8.49088382676623
EsophagusMuscularis	M	30	ENSG00000157637	SLC38A10	82.6675829360563	6.04895710907776	5.71202644552846
EsophagusMuscularis	M	30	ENSG00000196628	TCF4	3.67660453370179	3.80404070347716	3.49085142539507
EsophagusMuscularis	M	30	ENSG00000071991	CDH19	17.0427351542879	4.82019991028583	4.18146354651345
EsophagusMuscularis	M	30	ENSG00000160953	MUM1	8.91907111904122	5.02142826494374	4.69065517531916
EsophagusMuscularis	M	30	ENSG00000129968	ABHD17A	19.1640315776512	5.4058752052481	5.19388030859753
EsophagusMuscularis	M	30	ENSG00000104904	OAZ1	7.31985059331201	9.41345648326485	9.16902116435735
EsophagusMuscularis	M	30	ENSG00000167670	CHAF1A	37.5688667075913	2.54221057922025	2.89851699544505
EsophagusMuscularis	M	30	ENSG00000186994	KANK3	16.402395893437	4.75475610731197	4.36954208662912
EsophagusMuscularis	M	30	ENSG00000105520	PLPPR2	4.2784482341656	6.5097994962902	6.29402502531284
EsophagusMuscularis	M	30	ENSG00000104915	STX10	9.29605421741922	5.75856705660173	5.40658694572296
EsophagusMuscularis	M	30	ENSG00000160113	NR2F6	18.9492383004772	5.25335653176915	4.90262022152008
EsophagusMuscularis	M	30	ENSG00000105393	BABAM1	37.2634796414009	6.26549769365991	6.03720313515603
EsophagusMuscularis	M	30	ENSG00000105404	RABAC1	30.6098303207684	8.36642074794664	8.13327197819619
EsophagusMuscularis	M	30	ENSG00000104881	PPP1R13L	10.2160531971277	4.34877369719119	3.92340527546372
EsophagusMuscularis	M	30	ENSG00000104872	PIH1D1	15.7136196439905	6.07261770556309	5.89469086464723
EsophagusMuscularis	M	30	ENSG00000062598	ELMO2	4.06162605692734	4.79064565565246	4.58955492235942
EsophagusMuscularis	M	30	ENSG00000100376	FAM118A	25.806737139534	4.61230585543396	3.83218200532176
EsophagusMuscularis	M	30	ENSG00000184164	CRELD2	16.8932985223655	5.32387251563404	4.98618616866834
EsophagusMuscularis	M	30	ENSG00000101871	MID1	7.77265242443292	3.50098155777569	3.09109085425893
EsophagusMuscularis	M	30	ENSG00000123131	PRDX4	23.2690051592551	5.81467375229799	5.53046113904025
EsophagusMuscularis	M	30	ENSG00000126756	UXT	30.7803605022646	6.62412265807231	6.41109651049167
EsophagusMuscularis	M	30	ENSG00000101945	SUV39H1	17.9936104987297	2.41737160279737	2.7033729061148
EsophagusMuscularis	M	30	ENSG00000186787	SPIN2B	29.5747600742784	3.80033131369656	3.46320870825808
EsophagusMuscularis	M	30	ENSG00000147100	SLC16A2	14.3483052324793	4.36676997720563	3.95032805323434
EsophagusMuscularis	M	30	ENSG00000232119	MCTS1	88.6691144051286	3.97080651159129	3.76773572622995
EsophagusMuscularis	M	30	ENSG00000179101	RP11-349N19	30.5676769348413	5.6893145501548	5.37409197687808
EsophagusMuscularis	M	30	ENSG00000102030	NAA10	42.4027311263972	6.3280823936123	6.13119147036446
EsophagusMuscularis	M	30	ENSG00000198786	MT-ND5	49.2204018655021	12.5042477235313	13.3053515089509
Pancreas	M	30	ENSG00000143632	ACTA1	0	1.7859364316328	2.99373643175079
Pancreas	M	30	ENSG00000164344	KLKB1	44.5374244738004	2.50001568252532	2.0813891846804
Pancreas	M	30	ENSG00000253570	RNF5P1	56.7937806508687	2.14216506848092	1.27068235109689
Pancreas	M	30	ENSG00000137098	SPAG8	41.0053515789908	1.21699028297983	0.926016888625082
Pancreas	M	30	ENSG00000111245	MYL2	36.7554044719028	1.21254524479097	2.29732660908893
Pancreas	M	30	ENSG00000197599	CCDC154	100	1.22089028332564	0.88756814811961
Pancreas	M	30	ENSG00000254206	NPIPB11	13.7890834049489	1.50860334323039	1.21793372176969
Pancreas	M	30	ENSG00000260280	SLX1B-SULT1A4	34.1987233116735	1.47548254610241	1.11206029808042
Pancreas	M	30	ENSG00000213648	SULT1A4	37.0924302165011	2.12611637788557	1.6815002921645
Pancreas	M	30	ENSG00000088756	ARHGAP28	27.6604215408661	1.0040849927721	1.29575635928904
Pancreas	M	30	ENSG00000105613	MAST1	19.7410378056578	0.675824117160225	0.441671380602909
Pancreas	M	30	ENSG00000204514	ZNF814	7.30409684836822	1.66549105851339	1.34343038909855
Pancreas	M	30	ENSG00000099326	MZF1	16.1808220330276	4.16152680533533	3.72336597690029
SkinNotSunExposedSuprapubic	M	30	ENSG00000119777	TMEM214	100	5.95015512186965	6.15941939228624
SkinNotSunExposedSuprapubic	M	30	ENSG00000163481	RNF25	35.8388973379439	5.10852239525582	5.3011503202354
SkinNotSunExposedSuprapubic	M	30	ENSG00000175166	PSMD2	10.339325123877	6.60815245627612	6.79323638830543
SkinNotSunExposedSuprapubic	M	30	ENSG00000112852	PCDHB2	11.2146364033153	1.66072483831697	2.05591199785944
SkinNotSunExposedSuprapubic	M	30	ENSG00000095319	NUP188	12.32524057802	4.78145136858274	4.97789014262408
SkinNotSunExposedSuprapubic	M	30	ENSG00000148331	ASB6	50.9826096199195	4.89586689185882	5.17144485602181
SkinNotSunExposedSuprapubic	M	30	ENSG00000108671	PSMD11	26.051503071629	5.50956119566242	5.68140053737333
SkinNotSunExposedSuprapubic	M	30	ENSG00000108344	PSMD3	31.2598800329149	7.00250507026771	7.18057715454229
SkinNotSunExposedSuprapubic	M	30	ENSG00000179134	SAMD4B	31.5549133274453	5.46349113384093	5.68829249143016
SkinNotSunExposedSuprapubic	M	30	ENSG00000126467	TSKS	14.5508664951377	2.14430367118127	1.3526005234153
SkinNotSunExposedSuprapubic	M	30	ENSG00000128283	CDC42EP1	58.601951127773	6.37064471022156	6.64899162314709
SkinNotSunExposedSuprapubic	M	30	ENSG00000100364	KIAA0930	39.4930655221902	5.08786824833899	5.32745706664701
SkinNotSunExposedSuprapubic	M	30	ENSG00000184216	IRAK1	0	5.48239918858489	5.73624675397915
Thyroid	M	30	ENSG00000131591	C1orf159	46.5083681248266	4.14435884955265	3.80974787891752
Thyroid	M	30	ENSG00000067606	PRKCZ	48.1032477473609	4.50850237053631	4.09180077582064
Thyroid	M	30	ENSG00000157911	PEX10	35.4479556144222	3.90477306630845	3.6490080177968
Thyroid	M	30	ENSG00000142599	RERE	30.9816423951961	6.5855227871549	6.2799990803906
Thyroid	M	30	ENSG00000116688	MFN2	20.1270577626868	6.7986527711894	6.57517608728292
Thyroid	M	30	ENSG00000162545	CAMK2N1	54.650955513681	4.18386507790162	4.66129688292712
Thyroid	M	30	ENSG00000198746	GPATCH3	19.1085085844707	4.37215603157411	4.15003190679587
Thyroid	M	30	ENSG00000186501	TMEM222	20.4700061683336	6.05603130804146	5.81355696601565
Thyroid	M	30	ENSG00000160051	IQCC	20.901175368944	4.42974057188179	4.12318829941538
Thyroid	M	30	ENSG00000142686	C1orf216	7.24704877855435	3.57585813479127	3.89655095654318
Thyroid	M	30	ENSG00000214193	SH3D21	8.41002118867999	6.93908107728576	6.15794644397367
Thyroid	M	30	ENSG00000116990	MYCL	50.2681408460939	2.53254465101262	2.03472401149748
Thyroid	M	30	ENSG00000198198	SZT2	64.3196790484747	4.73198697468174	4.50588336139907
Thyroid	M	30	ENSG00000070785	EIF2B3	38.7503881013093	3.9041498593876	4.25889790299989
Thyroid	M	30	ENSG00000219201	RP11-181C21	24.9947565035871	4.52735461407955	4.83345003064359
Thyroid	M	30	ENSG00000137941	TTLL7	10.8103433904841	2.08168304855959	2.55721823188993
Thyroid	M	30	ENSG00000188641	DPYD	53.8477561138342	3.83781134383843	4.16264427931383
Thyroid	M	30	ENSG00000197780	TAF13	29.4911117514162	4.64632056193506	4.94866192100961
Thyroid	M	30	ENSG00000116473	RAP1A	27.0936620578948	5.17620620388429	5.38066090368306
Thyroid	M	30	ENSG00000143379	SETDB1	15.6249587126267	5.02082423228829	4.80855560165787
Thyroid	M	30	ENSG00000174175	SELP	7.80498569805388	2.9477753890397	3.60779494690784
Thyroid	M	30	ENSG00000075945	KIFAP3	3.49056872531015	4.35248178949453	4.58214722575518
Thyroid	M	30	ENSG00000116711	PLA2G4A	12.2507687708914	2.51486185770072	3.02322756353616
Thyroid	M	30	ENSG00000023572	GLRX2	14.7998615221499	2.84245990585476	3.19639512400144
Thyroid	M	30	ENSG00000186063	AIDA	5.55552573689704	4.00987390886544	4.33527037116292
Thyroid	M	30	ENSG00000154380	ENAH	9.10683851021945	3.37823332925276	3.84761285759533
Thyroid	M	30	ENSG00000081692	JMJD4	51.5505679491075	5.13162877289341	4.83966610062379
Thyroid	M	30	ENSG00000169764	UGP2	12.0957862932527	6.02578325629477	6.30235452003811
Thyroid	M	30	ENSG00000163017	ACTG2	15.4362547728204	3.2672114703577	4.41029097917823
Thyroid	M	30	ENSG00000204745	AC083899	34.8405719044379	1.29906929761768	1.53079270326818
Thyroid	M	30	ENSG00000144028	SNRNP200	46.4513314400725	6.77479710868478	6.52285635751602
Thyroid	M	30	ENSG00000144118	RALB	10.3909790392263	5.45996942558753	5.7244801335741
Thyroid	M	30	ENSG00000198648	STK39	14.7438655220706	3.58730201056763	3.81433293261883
Thyroid	M	30	ENSG00000172292	CERS6	33.9778361122488	4.10203759296798	4.342014312164
Thyroid	M	30	ENSG00000077380	DYNC1I2	62.874297361766	5.82710759515571	6.01297581155493
Thyroid	M	30	ENSG00000018510	AGPS	27.9837971832102	3.43574049955387	3.70903540663172
Thyroid	M	30	ENSG00000151689	INPP1	48.0136231817041	5.14612757301054	5.3416997845783
Thyroid	M	30	ENSG00000175084	DES	2.35255453236269	6.06754271843755	6.9612341198447
Thyroid	M	30	ENSG00000124006	OBSL1	9.22438366209093	7.54161612510232	7.11964434127821
Thyroid	M	30	ENSG00000123999	INHA	21.7356964023834	3.35472268072669	2.81689268620858
Thyroid	M	30	ENSG00000163719	MTMR14	60.528176980803	5.27531216030717	5.01240794205771
Thyroid	M	30	ENSG00000156983	BRPF1	10.8714814900448	4.61399811647002	4.40919722259235
Thyroid	M	30	ENSG00000144635	DYNC1LI1	40.8339262523966	4.74640159353943	4.89726512446814
Thyroid	M	30	ENSG00000144659	SLC25A38	16.7585448347844	6.80479846229093	6.54595348882018
Thyroid	M	30	ENSG00000114648	KLHL18	55.8858866545998	4.49591596579727	4.24117837289249
Thyroid	M	30	ENSG00000164050	PLXNB1	26.3231777404907	7.7718222221895	7.35314634636563
Thyroid	M	30	ENSG00000172053	QARS	10.9030250432692	7.18681810860837	6.93018685829918
Thyroid	M	30	ENSG00000172046	USP19	35.1969954765554	6.01456885932366	5.81429539186101
Thyroid	M	30	ENSG00000012171	SEMA3B	19.8863730198576	5.83930557672845	5.25471626541817
Thyroid	M	30	ENSG00000163930	BAP1	29.7622714331012	6.55258934142006	6.3113093368637
Thyroid	M	30	ENSG00000080819	CPOX	29.8983339719114	3.83235144489882	4.14481787097856
Thyroid	M	30	ENSG00000206527	HACD2	4.02954441860773	4.05721279699254	4.36927261360075
Thyroid	M	30	ENSG00000070476	ZXDC	31.8976234162164	4.99256832363442	4.74190544335136
Thyroid	M	30	ENSG00000172667	ZMAT3	10.4168094521661	3.11851764773315	3.4157963821543
Thyroid	M	30	ENSG00000114770	ABCC5	27.2530726063232	3.76394863476508	4.15670951131498
Thyroid	M	30	ENSG00000161202	DVL3	23.1925316921878	6.63852812161983	6.4007204748688
Thyroid	M	30	ENSG00000133256	PDE6B	35.8430757771935	3.46793554105803	3.1302698473424
Thyroid	M	30	ENSG00000215375	MYL5	17.7351976509136	4.71295338091599	4.10257627996356
Thyroid	M	30	ENSG00000197386	HTT	54.7216586225911	4.89136763545183	4.57777302832447
Thyroid	M	30	ENSG00000169851	PCDH7	14.9474638818058	1.6852105408218	2.11733201206612
Thyroid	M	30	ENSG00000109814	UGDH	35.7242325017312	4.28714995143797	4.79478269583206
Thyroid	M	30	ENSG00000179299	NSUN7	60.1102734739604	4.15675312407332	3.60347225421448
Thyroid	M	30	ENSG00000138759	FRAS1	32.1392474467888	4.699877127471	3.84318255112869
Thyroid	M	30	ENSG00000173085	COQ2	5.18356779056402	3.01453281010803	3.27779265397798
Thyroid	M	30	ENSG00000163110	PDLIM5	5.42268361320668	4.18666916242884	4.47039619661281
Thyroid	M	30	ENSG00000180801	ARSJ	41.167681235054	1.22465445320277	1.61665569376419
Thyroid	M	30	ENSG00000172403	SYNPO2	31.9499533404108	3.9654403869847	4.54122342198738
Thyroid	M	30	ENSG00000180104	EXOC3	36.3618154966376	5.89470511524106	5.63674484156073
Thyroid	M	30	ENSG00000214944	ARHGEF28	51.2030314840994	4.76391362100592	4.33024774346051
Thyroid	M	30	ENSG00000145687	SSBP2	29.8617673239876	3.39771164092056	3.68240995416898
Thyroid	M	30	ENSG00000177879	AP3S1	18.0390933623116	6.63221487369139	6.86032528581438
Thyroid	M	30	ENSG00000151292	CSNK1G3	24.9555076943149	3.86883417782163	4.10082289401028
Thyroid	M	30	ENSG00000243056	EIF4EBP3	15.3676970894053	4.94970603085653	4.47712014554305
Thyroid	M	30	ENSG00000120314	WDR55	34.8737824353605	4.62209158623367	4.3138595905163
Thyroid	M	30	ENSG00000070614	NDST1	43.0764790788622	5.98020304532217	5.67019256591992
Thyroid	M	30	ENSG00000204764	RANBP17	100	2.62350078088677	2.27433317609662
Thyroid	M	30	ENSG00000124787	RPP40	39.4547919776982	2.10887296982036	2.47027068644481
Thyroid	M	30	ENSG00000137337	MDC1	30.510522499967	5.69500771686107	5.42888098346337
Thyroid	M	30	ENSG00000204444	APOM	21.2925177370556	3.22347199772642	2.83351823170567
Thyroid	M	30	ENSG00000204410	MSH5	13.1247483898896	1.6251951399187	1.19783936012776
Thyroid	M	30	ENSG00000096063	SRPK1	5.18356779056402	2.69016970212357	2.93540343030229
Thyroid	M	30	ENSG00000124713	GNMT	21.9546226994676	2.69742484407216	2.08386780397131
Thyroid	M	30	ENSG00000112655	PTK7	8.07952608701397	5.19873097211203	4.88427719822045
Thyroid	M	30	ENSG00000123545	NDUFAF4	35.3658092242598	3.83401535694646	4.06476580825895
Thyroid	M	30	ENSG00000112249	ASCC3	25.0220778796335	2.9067048567507	3.12732046986286
Thyroid	M	30	ENSG00000175003	SLC22A1	27.2136225211061	1.73518381414128	1.33780720287006
Thyroid	M	30	ENSG00000112592	TBP	24.9580295635079	4.81782937696817	4.59511913626223
Thyroid	M	30	ENSG00000242802	AP5Z1	51.267402142125	5.79273603210606	5.53244804095196
Thyroid	M	30	ENSG00000122512	PMS2	31.727249248667	3.94729714228965	3.70390394748832
Thyroid	M	30	ENSG00000122691	TWIST1	13.2099260625718	2.48980385963468	3.10405099926248
Thyroid	M	30	ENSG00000005020	SKAP2	69.2641929474561	3.14192757642992	3.43331676272569
Thyroid	M	30	ENSG00000173852	DPY19L1	4.81348841971753	3.51957112459022	3.78902725237529
Thyroid	M	30	ENSG00000122641	INHBA	51.4322176934561	1.12689725574762	1.54584939209774
Thyroid	M	30	ENSG00000214783	POLR2J4	3.0758060946769	3.22504919456121	2.83679595233916
Thyroid	M	30	ENSG00000008277	ADAM22	16.7142641268877	2.34291476626637	2.71015696718603
Thyroid	M	30	ENSG00000164647	STEAP1	5.15074797176993	2.61693177227838	3.560902263542
Thyroid	M	30	ENSG00000058091	CDK14	25.8459980124744	3.89002833819243	4.20371372993947
Thyroid	M	30	ENSG00000166508	MCM7	18.4832784073644	6.585421502092	6.28651236922647
Thyroid	M	30	ENSG00000128595	CALU	46.913399078699	6.19516875823334	6.50088101527082
Thyroid	M	30	ENSG00000105993	DNAJB6	53.0644314233244	5.51993762269337	5.85021465714576
Thyroid	M	30	ENSG00000156011	PSD3	50.9439325727649	2.11962561643848	2.47386221381423
Thyroid	M	30	ENSG00000104660	LEPROTL1	21.7164048771948	3.92514429583739	4.22645312866984
Thyroid	M	30	ENSG00000137575	SDCBP	23.6229835246866	6.80980946515367	7.10617105642696
Thyroid	M	30	ENSG00000066855	MTFR1	19.692198503085	3.38410901675431	3.67455280592474
Thyroid	M	30	ENSG00000188343	FAM92A	27.7916870351042	3.22952016397109	3.53166698117744
Thyroid	M	30	ENSG00000156469	MTERF3	0.108998665592093	4.32435923397734	4.55308328349581
Thyroid	M	30	ENSG00000104375	STK3	54.5785271390162	3.13030824408391	3.44633085999395
Thyroid	M	30	ENSG00000131773	KHDRBS3	5.9213525082905	2.81807204475443	3.16073346344249
Thyroid	M	30	ENSG00000164975	SNAPC3	33.7378119673929	4.01880548009618	4.28732119920443
Thyroid	M	30	ENSG00000099810	MTAP	13.5349092998983	3.04237844482222	3.30646414167329
Thyroid	M	30	ENSG00000147883	CDKN2B	73.5940529157435	1.12505928772108	1.47122980561202
Thyroid	M	30	ENSG00000086061	DNAJA1	82.6563857625982	6.71519784162601	7.28288505727477
Thyroid	M	30	ENSG00000137073	UBAP2	60.2726287835749	4.25504209128222	4.04195181485961
Thyroid	M	30	ENSG00000137094	DNAJB5	84.4739864775595	3.32866011930583	3.70237623212918
Thyroid	M	30	ENSG00000165282	PIGO	22.1165104902958	5.42582182470159	5.21731599544865
Thyroid	M	30	ENSG00000134996	OSTF1	52.2219625705189	5.84206819226725	6.03263575646571
Thyroid	M	30	ENSG00000187742	SECISBP2	18.8439649007782	5.26885193355032	5.03770427160103
Thyroid	M	30	ENSG00000136932	TRMO	19.7487415608609	4.42137852082121	3.95500224736276
Thyroid	M	30	ENSG00000070159	PTPN3	17.7268163141276	4.1130003470921	3.87202623563106
Thyroid	M	30	ENSG00000198121	LPAR1	13.148201439443	4.73616285637388	5.28834727793604
Thyroid	M	30	ENSG00000148219	ASTN2	25.7609469341648	0.97565914359282	1.31539695775323
Thyroid	M	30	ENSG00000165219	GAPVD1	23.0286930729697	4.5732621596737	4.27423951847462
Thyroid	M	30	ENSG00000136877	FPGS	16.1873237029159	5.77368457577095	5.53550031778163
Thyroid	M	30	ENSG00000160445	ZER1	43.9876914082628	6.16847596692527	5.93587294932881
Thyroid	M	30	ENSG00000126883	NUP214	22.0840379711715	5.0076118235422	4.66558586030347
Thyroid	M	30	ENSG00000165698	SPACA9	17.8941540382354	5.23120835375381	4.91674260030346
Thyroid	M	30	ENSG00000176248	ANAPC2	76.984735645206	5.74650781165886	5.44435786428326
Thyroid	M	30	ENSG00000181090	EHMT1	29.4373501268348	4.45305622383108	4.25698661466388
Thyroid	M	30	ENSG00000072401	UBE2D1	29.6241342037813	4.07649049974369	4.30940913197669
Thyroid	M	30	ENSG00000108176	DNAJC12	22.0981169654772	1.36073500036606	1.72446985033432
Thyroid	M	30	ENSG00000148719	DNAJB12	26.9038785747094	5.2287626624089	5.05172957914079
Thyroid	M	30	ENSG00000122884	P4HA1	18.6379254250948	4.47933448573069	4.95778380766442
Thyroid	M	30	ENSG00000152778	IFIT5	59.673807042635	3.61326071563533	3.897837514343
Thyroid	M	30	ENSG00000138193	PLCE1	28.8308282907688	4.44306888379388	3.9569240030942
Thyroid	M	30	ENSG00000138185	ENTPD1	13.3356461143627	3.7411151505813	4.09196012105192
Thyroid	M	30	ENSG00000198728	LDB1	58.2331409204112	7.05235405147432	6.61060450736273
Thyroid	M	30	ENSG00000165646	SLC18A2	24.5278497419394	2.46730207411241	2.74037254596149
Thyroid	M	30	ENSG00000177951	BET1L	4.1259297916474	6.35099204262142	6.15630869921113
Thyroid	M	30	ENSG00000185885	IFITM1	26.0279296087201	7.90937836495818	8.37725137496848
Thyroid	M	30	ENSG00000177030	DEAF1	9.74243697895335	6.05756754811023	5.7207248043576
Thyroid	M	30	ENSG00000177106	EPS8L2	24.7808199070034	8.09136647959559	7.50599183721843
Thyroid	M	30	ENSG00000177666	PNPLA2	35.2028428008033	8.00484769683164	7.60101678338031
Thyroid	M	30	ENSG00000132274	TRIM22	25.9136379625837	5.26698866069661	5.72095507707149
Thyroid	M	30	ENSG00000121680	PEX16	27.4245184240775	4.85664703382561	4.65016620535146
Thyroid	M	30	ENSG00000149182	ARFGAP2	52.3884126161001	6.12742105403902	5.91415399313289
Thyroid	M	30	ENSG00000186652	PRG2	23.0053450633514	2.13136934567756	1.39458351034469
Thyroid	M	30	ENSG00000167986	DDB1	10.7742084384785	5.97431797465183	5.76400966607534
Thyroid	M	30	ENSG00000149016	TUT1	60.4803212721096	5.72792142656777	5.40369795503488
Thyroid	M	30	ENSG00000162227	TAF6L	60.0974154930043	5.36051963961053	5.09529259155386
Thyroid	M	30	ENSG00000269176	RP11-727F15	26.9833075878226	5.6670917924222	5.38170217997688
Thyroid	M	30	ENSG00000110046	ATG2A	30.9907978702321	5.17048467155888	4.86406116940062
Thyroid	M	30	ENSG00000149823	VPS51	43.1773234882215	6.7970526243938	6.54548393452056
Thyroid	M	30	ENSG00000167792	NDUFV1	53.0728437256405	7.891808325126	7.68944775771589
Thyroid	M	30	ENSG00000110237	ARHGEF17	69.4828715203002	6.71322686889496	6.45153020348028
Thyroid	M	30	ENSG00000175567	UCP2	2.7215604315026	6.4596550796282	5.9912143051897
Thyroid	M	30	ENSG00000137474	MYO7A	7.82108777365271	1.84495003925046	2.25315188332539
Thyroid	M	30	ENSG00000149196	HIKESHI	21.1002682440645	4.60518702080336	4.86509273307836
Thyroid	M	30	ENSG00000183340	JRKL	19.825185132582	3.42579706865114	3.75736334254751
Thyroid	M	30	ENSG00000178105	DDX10	11.7238283469196	2.87141141761048	3.07839491977133
Thyroid	M	30	ENSG00000086827	ZW10	18.2206132991584	3.75686286960089	3.96581763764372
Thyroid	M	30	ENSG00000160695	VPS11	63.2585644098568	5.98621802764677	5.81283804750725
Thyroid	M	30	ENSG00000109927	TECTA	4.93559582634201	1.89475888052836	1.60829605482881
Thyroid	M	30	ENSG00000121361	KCNJ8	33.2499931511534	4.92229570880578	5.29664327399581
Thyroid	M	30	ENSG00000111726	CMAS	32.7128838899972	5.40503558592416	5.55133766930959
Thyroid	M	30	ENSG00000129317	PUS7L	23.6869995970352	2.28972518424144	2.68151069718852
Thyroid	M	30	ENSG00000211584	SLC48A1	32.5651473463779	4.42343407649279	4.11560319755878
Thyroid	M	30	ENSG00000161800	RACGAP1	26.5645075985282	1.75820123847105	2.07443146412302
Thyroid	M	30	ENSG00000135414	GDF11	28.3984669172535	2.79210350736185	3.15222465820273
Thyroid	M	30	ENSG00000185664	PMEL	24.8558761015471	1.70007587141671	1.43748741408286
Thyroid	M	30	ENSG00000139289	PHLDA1	36.4049969282194	4.86573991828987	5.33654190175434
Thyroid	M	30	ENSG00000173598	NUDT4	30.74511735523	5.96967298927721	6.33706506640444
Thyroid	M	30	ENSG00000075089	ACTR6	36.3772348126583	4.11322826374377	4.32242481410846
Thyroid	M	30	ENSG00000171310	CHST11	6.20645214297983	2.45493610751634	2.84123961122385
Thyroid	M	30	ENSG00000088986	DYNLL1	54.9082326196673	6.1096345045586	6.60849503088559
Thyroid	M	30	ENSG00000139718	SETD1B	7.15474053363104	5.36204391059685	5.04318658979304
Thyroid	M	30	ENSG00000235423	RP11-282O18	0	5.32056239042306	5.68958058018319
Thyroid	M	30	ENSG00000111328	CDK2AP1	14.8150243100054	5.67110884764011	5.96675981205595
Thyroid	M	30	ENSG00000205105	COX17P1	55.7452618610366	2.28539981988734	2.76527260324845
Thyroid	M	30	ENSG00000139687	RB1	22.3297391298604	4.50199177329042	4.73263360901504
Thyroid	M	30	ENSG00000102796	DHRS12	59.8609523840981	4.60664979052443	4.25409575681681
Thyroid	M	30	ENSG00000184226	PCDH9	36.8738615006804	1.08820736648352	1.47360766784398
Thyroid	M	30	ENSG00000136153	LMO7	7.41531546856214	5.69514933867423	5.30880194777512
Thyroid	M	30	ENSG00000151287	TEX30	42.8998620175983	2.71994902209097	3.02130226010582
Thyroid	M	30	ENSG00000134901	KDELC1	36.5163283304047	2.71782621546002	3.12467605886615
Thyroid	M	30	ENSG00000174405	LIG4	32.874117761692	3.47202246568708	3.84279899939723
Thyroid	M	30	ENSG00000092068	SLC7A8	41.1247423667904	6.16991597457807	5.67581886086362
Thyroid	M	30	ENSG00000129535	NRL	11.2234563476859	2.26324279834676	1.99138297252628
Thyroid	M	30	ENSG00000092098	RNF31	29.3141501227352	5.49053678194694	5.26274038588846
Thyroid	M	30	ENSG00000100445	SDR39U1	31.7207355583568	6.68795236244964	6.41598973831949
Thyroid	M	30	ENSG00000100442	FKBP3	23.16196871408	6.06179508103052	6.27943809222046
Thyroid	M	30	ENSG00000181619	GPR135	29.2634167448374	1.33968429437057	1.83682614701244
Thyroid	M	30	ENSG00000197555	SIPA1L1	30.5539981040838	4.64044433584653	4.28988127346664
Thyroid	M	30	ENSG00000119686	FLVCR2	1.83594627356683	3.25263741421495	2.84169079313465
Thyroid	M	30	ENSG00000100577	GSTZ1	34.5747929389654	4.82454142288098	4.45882924093702
Thyroid	M	30	ENSG00000100591	AHSA1	44.2203251132926	5.79415535281094	6.25356963659381
Thyroid	M	30	ENSG00000088808	PPP1R13B	66.4608215856994	6.43879854411372	6.1565415009836
Thyroid	M	30	ENSG00000182979	MTA1	17.7470471270594	6.97311193685144	6.70092661625516
Thyroid	M	30	ENSG00000169857	AVEN	30.9647042502874	3.33026581583637	3.6632730079398
Thyroid	M	30	ENSG00000128833	MYO5C	36.5540649896286	5.50835469369851	5.23912410165879
Thyroid	M	30	ENSG00000140365	COMMD4	9.92603160631004	5.62082694782974	5.40129317541049
Thyroid	M	30	ENSG00000140443	IGF1R	25.6863406505569	5.3254158351079	4.8770713242101
Thyroid	M	30	ENSG00000059145	UNKL	4.25367292473147	3.88295816132078	3.44550018548251
Thyroid	M	30	ENSG00000169180	XPO6	16.1738124099935	6.01131459516974	5.80749195043915
Thyroid	M	30	ENSG00000169217	CD2BP2	19.4175342520049	6.48653806394815	6.32904207005864
Thyroid	M	30	ENSG00000102870	ZNF629	30.4385586082522	4.2913784783788	3.97167225497947
Thyroid	M	30	ENSG00000099381	SETD1A	34.9638198747506	5.0542263616898	4.82340443206918
Thyroid	M	30	ENSG00000102921	N4BP1	47.1500048719101	4.7378523928891	4.55233895318264
Thyroid	M	30	ENSG00000155393	HEATR3	11.6308388603364	2.90963743880272	3.32114189929973
Thyroid	M	30	ENSG00000102900	NUP93	18.2499358345645	5.47563970916079	5.1194657468242
Thyroid	M	30	ENSG00000140859	KIFC3	25.3180056712336	6.41983450471362	6.14402710732214
Thyroid	M	30	ENSG00000103037	SETD6	14.7572304876845	4.7863476864285	4.53166284297911
Thyroid	M	30	ENSG00000104731	KLHDC4	32.7036871275879	4.40964216956639	4.14378397635089
Thyroid	M	30	ENSG00000129993	CBFA2T3	51.3751974022179	2.74521469411892	3.13626731080644
Thyroid	M	30	ENSG00000197912	SPG7	56.5509649150588	6.6433663870884	6.28144019783761
Thyroid	M	30	ENSG00000141013	GAS8	19.1343250325636	5.61096906601336	5.36785413457845
Thyroid	M	30	ENSG00000221819	GAS8-AS1	2.63299901570902	2.1714347088833	1.58678232108166
Thyroid	M	30	ENSG00000174231	PRPF8	31.7532001843068	7.34982878672257	7.12743074782653
Thyroid	M	30	ENSG00000108963	DPH1	62.2716067510781	5.8211518661385	5.55761034472014
Thyroid	M	30	ENSG00000132361	CLUH	38.8034939852555	5.9842849687958	5.61357130379854
Thyroid	M	30	ENSG00000132359	RAP1GAP2	21.4257314471059	4.04677907451414	3.64750238643438
Thyroid	M	30	ENSG00000074755	ZZEF1	39.5498561547913	5.01651092531518	4.6822513833559
Thyroid	M	30	ENSG00000108839	ALOX12	15.8375061105313	1.80220113161278	1.47628049025966
Thyroid	M	30	ENSG00000141505	ASGR1	11.1587383899906	3.06094224080283	2.61950165377465
Thyroid	M	30	ENSG00000109111	SUPT6H	17.8921309569422	6.43708458831117	6.09647805730241
Thyroid	M	30	ENSG00000132141	CCT6B	28.7108213792625	2.92771268653723	2.37638988035317
Thyroid	M	30	ENSG00000141736	ERBB2	25.8771915337764	7.08959692916975	6.80606315726896
Thyroid	M	30	ENSG00000108784	NAGLU	23.878882664588	6.19408519133395	5.86898545767526
Thyroid	M	30	ENSG00000168591	TMUB2	55.6364696323112	6.29380875910341	6.03984569981439
Thyroid	M	30	ENSG00000073969	NSF	18.4303428338332	4.4510356350049	4.63221664439176
Thyroid	M	30	ENSG00000108384	RAD51C	22.0987982071371	2.96736221737886	3.19601677250246
Thyroid	M	30	ENSG00000109089	CDR2L	20.4642273900731	3.4239321625526	3.74636272205271
Thyroid	M	30	ENSG00000170190	SLC16A5	23.6884756206318	5.02749986710955	4.57623818576817
Thyroid	M	30	ENSG00000125458	NT5C	5.80644974831217	5.97586397556196	5.64466023365979
Thyroid	M	30	ENSG00000189159	HN1	23.0227889785834	3.23120346763485	3.57777111914557
Thyroid	M	30	ENSG00000169718	DUS1L	31.6368626881053	6.78685473922496	6.5387479449844
Thyroid	M	30	ENSG00000082212	ME2	52.8059931099631	4.19088880984727	4.47000981323207
Thyroid	M	30	ENSG00000091157	WDR7	22.9834421117996	3.19960484745929	3.42937198723488
Thyroid	M	30	ENSG00000049759	NEDD4L	13.4736285160327	3.80431833486884	3.49612974088365
Thyroid	M	30	ENSG00000182087	TMEM259	4.71419228685807	8.302252985506	7.99214666551155
Thyroid	M	30	ENSG00000227500	SCAMP4	29.07882697035	6.68351973609008	6.42507890767842
Thyroid	M	30	ENSG00000133275	CSNK1G2	31.8930095522467	6.08534542930852	5.84472172915239
Thyroid	M	30	ENSG00000104897	SF3A2	45.5253054439879	7.01994887147234	6.75015290907914
Thyroid	M	30	ENSG00000005206	SPPL2B	56.7705924903223	6.03827359114278	5.68475358394483
Thyroid	M	30	ENSG00000076924	XAB2	24.2774090356591	6.83279867007398	6.55787198085101
Thyroid	M	30	ENSG00000105576	TNPO2	77.5731220025367	5.86005028144711	5.61757085898975
Thyroid	M	30	ENSG00000130303	BST2	43.3058717250856	6.37947329443127	6.930942896378
Thyroid	M	30	ENSG00000197124	ZNF682	8.49756074198364	3.82159305399919	3.42244685742237
Thyroid	M	30	ENSG00000083812	ZNF324	13.1037762257395	3.44569591724942	3.20652103509203
Thyroid	M	30	ENSG00000083838	ZNF446	20.0441733607261	3.84450377878167	3.5599848577243
Thyroid	M	30	ENSG00000185019	UBOX5	17.4597902271136	3.76964260610653	3.46618243927131
Thyroid	M	30	ENSG00000126005	MMP24-AS1	24.6021342269022	5.56649531984768	5.31250030238352
Thyroid	M	30	ENSG00000125966	MMP24	16.6640793246046	3.96489115438182	3.62349860058739
Thyroid	M	30	ENSG00000100982	PCIF1	70.5955704817236	6.41049264648909	6.21637083991345
Thyroid	M	30	ENSG00000198026	ZNF335	52.6012283819313	5.11112095583933	4.81628691291538
Thyroid	M	30	ENSG00000080189	SLC35C2	25.3516069142847	5.99891383464434	5.80847588016871
Thyroid	M	30	ENSG00000197818	SLC9A8	19.0699977869968	4.87494169784624	4.58768144045413
Thyroid	M	30	ENSG00000101158	NELFCD	5.89205911691263	7.10869815948432	6.91506947300248
Thyroid	M	30	ENSG00000196700	ZNF512B	46.8428577798623	6.02373518877651	5.61102384284249
Thyroid	M	30	ENSG00000159259	CHAF1B	44.3852784915906	1.80072951238756	1.51223280045182
Thyroid	M	30	ENSG00000173638	SLC19A1	60.1722591790088	4.35469332863469	3.68938572847346
Thyroid	M	30	ENSG00000100033	PRODH	62.233809982296	5.17741261545814	4.38564474717846
Thyroid	M	30	ENSG00000070371	CLTCL1	42.8812672168347	4.11156487961248	3.79423645102487
Thyroid	M	30	ENSG00000100023	PPIL2	59.2739285100874	5.34526354347725	5.05373766717977
Thyroid	M	30	ENSG00000100099	HPS4	31.6738974619826	5.31145645823031	5.02978427048016
Thyroid	M	30	ENSG00000100109	TFIP11	24.4347758591077	4.84614248201135	4.63389670795804
Thyroid	M	30	ENSG00000182541	LIMK2	2.14591122884435	6.3684413365052	6.06300518678622
Thyroid	M	30	ENSG00000100225	FBXO7	12.8706986814464	7.89974896037534	7.59545464527953
Thyroid	M	30	ENSG00000100403	ZC3H7B	54.4679956796893	7.29967555337696	6.78972483426033
Thyroid	M	30	ENSG00000100197	CYP2D6	60.84532593904	4.18140633586223	3.76383356349539
Thyroid	M	30	ENSG00000025770	NCAPH2	36.2022036722641	5.8634990471794	5.63834071696204
Thyroid	M	30	ENSG00000169093	ASMTL	40.5399686546262	5.80517070418878	5.60465083552569
Thyroid	M	30	ENSG00000102218	RP2	21.0537735007729	2.94959840282298	3.22334134252446
Thyroid	M	30	ENSG00000101945	SUV39H1	35.510082789441	3.02959390162467	2.71135327472409
Thyroid	M	30	ENSG00000101843	PSMD10	26.7158000171755	5.56965600204459	5.75015956469956
Thyroid	M	30	ENSG00000157600	TMEM164	3.37361556151217	4.78147455944561	4.53830880774001
Thyroid	M	30	ENSG00000186416	NKRF	32.4448152968067	3.28465738666103	3.51401559236704
Thyroid	M	30	ENSG00000171155	C1GALT1C1	77.0381511844522	4.73248138887154	4.99146376552952
Thyroid	M	30	ENSG00000197021	CXorf40B	56.8332873667244	5.22383079500491	4.93909984109311
Thyroid	M	30	ENSG00000169057	MECP2	24.9486023811254	4.91781313157269	4.68719956391403
Thyroid	M	30	ENSG00000013563	DNASE1L1	67.9525137404379	5.23850186891418	4.842423960717
Prostate	M	20	ENSG00000204178	TMEM57	60.9729791764103	4.74685312857087	4.4945239801323
Prostate	M	20	ENSG00000116525	TRIM62	30.2265322032432	3.97976702354093	3.63185658080222
Prostate	M	20	ENSG00000134184	GSTM1	15.5415479614301	5.27972605659428	2.82368282409941
Prostate	M	20	ENSG00000143061	IGSF3	23.3322197511086	3.89635898206824	3.30916856496103
Prostate	M	20	ENSG00000204525	HLA-C	62.9043554326229	8.42302894998586	9.1506032580141
Prostate	M	20	ENSG00000085514	PILRA	27.3095276047999	3.52541947976119	4.15883645246127
Prostate	M	20	ENSG00000091129	NRCAM	67.8301473600219	0.94790279602351	1.82797228812591
Prostate	M	20	ENSG00000167632	TRAPPC9	40.7137958468531	2.05399094380129	1.88499332075192
Prostate	M	20	ENSG00000165152	TMEM246	35.2961584460409	3.49879905147182	3.08707956475948
Prostate	M	20	ENSG00000122359	ANXA11	52.6970858449561	6.30186036835421	6.06038619236641
Prostate	M	20	ENSG00000119986	AVPI1	50.723330366651	5.88802267704053	5.35858360542939
Prostate	M	20	ENSG00000110171	TRIM3	42.1958595645999	4.80806742829498	4.49301992264626
Prostate	M	20	ENSG00000110076	NRXN2	51.4677131998767	2.06089710470187	2.68937129255819
Prostate	M	20	ENSG00000167768	KRT1	85.1261887242027	1.35831624202269	2.25508103507954
Prostate	M	20	ENSG00000213250	RBMS2P1	27.5291223457977	1.41270894809972	1.80357916494469
Prostate	M	20	ENSG00000240342	RPS2P5	15.5073722448217	9.01042683211056	8.72086167207703
Prostate	M	20	ENSG00000170537	TMC7	100	2.15267758757591	1.58743978034967
Prostate	M	20	ENSG00000189343	RPS2P46	0	9.23503505631053	8.9643981359041
Prostate	M	20	ENSG00000081923	ATP8B1	81.8856269717593	5.17749079506787	4.61997824786505
Prostate	M	20	ENSG00000123159	GIPC1	16.9463559013712	6.74656161530737	6.4521503954306
Prostate	M	20	ENSG00000090013	BLVRB	44.2346307071538	6.48551400445516	6.24808892121588
Prostate	M	20	ENSG00000130703	OSBPL2	27.9019750176791	5.66205468408471	5.41895997594475
Prostate	M	20	ENSG00000128311	TST	7.33762032215133	5.72659608938326	5.27012813562077
SkinNotSunExposedSuprapubic	M	20	ENSG00000162576	MXRA8	13.7913861300796	5.45524488732712	6.19887745260324
SkinNotSunExposedSuprapubic	M	20	ENSG00000189409	MMP23B	2.98813366151724	0.747180795356424	1.27828094608619
SkinNotSunExposedSuprapubic	M	20	ENSG00000171819	ANGPTL7	3.73516707689655	1.71036706815759	3.02277393572762
SkinNotSunExposedSuprapubic	M	20	ENSG00000186510	CLCNKA	0	0.451670418846934	1.21410282316298
SkinNotSunExposedSuprapubic	M	20	ENSG00000117122	MFAP2	61.4470557169263	2.81468467732435	3.64303233569211
SkinNotSunExposedSuprapubic	M	20	ENSG00000117115	PADI2	0	1.84964097517882	3.20603333567223
SkinNotSunExposedSuprapubic	M	20	ENSG00000162545	CAMK2N1	30.8361985576509	3.4479534788138	4.18917347486756
SkinNotSunExposedSuprapubic	M	20	ENSG00000076864	RAP1GAP	7.02922870852151	1.82431044634884	2.44175888417229
SkinNotSunExposedSuprapubic	M	20	ENSG00000158008	EXTL1	15.9367128614253	1.19156048140856	2.1559871615535
SkinNotSunExposedSuprapubic	M	20	ENSG00000162512	SDC3	3.3616503692069	3.21396630063906	3.65935879748923
SkinNotSunExposedSuprapubic	M	20	ENSG00000142910	TINAGL1	38.7959353720322	4.04306792074923	4.66134957612173
SkinNotSunExposedSuprapubic	M	20	ENSG00000175130	MARCKSL1	70.4540323821447	4.93428913440364	5.53482806907236
SkinNotSunExposedSuprapubic	M	20	ENSG00000187513	GJA4	18.0776862511895	2.90178577521868	3.54388040415032
SkinNotSunExposedSuprapubic	M	20	ENSG00000243749	TMEM35B	30.9452932976824	3.69121054310448	4.16846415377561
SkinNotSunExposedSuprapubic	M	20	ENSG00000171812	COL8A2	29.7502388429763	2.75428778714062	3.39448459494955
SkinNotSunExposedSuprapubic	M	20	ENSG00000163909	HEYL	46.4405773227472	1.96037361932771	2.51614588524329
SkinNotSunExposedSuprapubic	M	20	ENSG00000049089	COL9A2	17.6797908306437	2.38098083649446	3.19735414566193
SkinNotSunExposedSuprapubic	M	20	ENSG00000117013	KCNQ4	6.7233007384138	1.33405040270535	1.99172997663111
SkinNotSunExposedSuprapubic	M	20	ENSG00000010803	SCMH1	10.3626943005181	3.90251012915348	4.19680718626173
SkinNotSunExposedSuprapubic	M	20	ENSG00000117385	P3H1	4.48220049227586	3.95403055224791	4.26663707602449
SkinNotSunExposedSuprapubic	M	20	ENSG00000117407	ARTN	0	0.620825841024713	1.00512126092285
SkinNotSunExposedSuprapubic	M	20	ENSG00000117425	PTCH2	0	1.8747438622043	2.64221077453182
SkinNotSunExposedSuprapubic	M	20	ENSG00000162366	PDZK1IP1	33.2109712665773	7.46479518973037	6.95833121757617
SkinNotSunExposedSuprapubic	M	20	ENSG00000116157	GPX7	8.06796088609656	2.30016383796606	2.80056502566359
SkinNotSunExposedSuprapubic	M	20	ENSG00000162409	PRKAA2	49.0092229894745	0.595193141612859	1.06475144612466
SkinNotSunExposedSuprapubic	M	20	ENSG00000177606	JUN	44.8397914326486	7.54386413940536	8.86269708662046
SkinNotSunExposedSuprapubic	M	20	ENSG00000116704	SLC35D1	10.4488904638311	3.73775054915805	3.38753398341542
SkinNotSunExposedSuprapubic	M	20	ENSG00000116791	CRYZ	15.8461633565308	3.39842570920063	3.86955614048921
SkinNotSunExposedSuprapubic	M	20	ENSG00000122420	PTGFR	0	2.55431594217957	3.15325525828437
SkinNotSunExposedSuprapubic	M	20	ENSG00000162627	SNX7	23.7211841437369	3.56424235689025	4.04988378929856
SkinNotSunExposedSuprapubic	M	20	ENSG00000162692	VCAM1	7.47033415379311	1.77180385266521	2.73417675583712
SkinNotSunExposedSuprapubic	M	20	ENSG00000134201	GSTM5	0	1.90714297120703	2.80740559621938
SkinNotSunExposedSuprapubic	M	20	ENSG00000116793	PHTF1	1.68082518460345	1.07581433554771	1.35262954137541
SkinNotSunExposedSuprapubic	M	20	ENSG00000134198	TSPAN2	20.2446055567793	0.991629076977792	1.63715078028444
SkinNotSunExposedSuprapubic	M	20	ENSG00000197956	S100A6	14.9584548174762	9.04819155350649	9.51428782208495
SkinNotSunExposedSuprapubic	M	20	ENSG00000116584	ARHGEF2	6.40314356039409	3.28280151089915	3.73281111621063
SkinNotSunExposedSuprapubic	M	20	ENSG00000132688	NES	22.7403762854329	3.15362125582998	3.79612412912067
SkinNotSunExposedSuprapubic	M	20	ENSG00000162745	OLFML2B	10.0849511076207	2.60843069301304	3.4440357132189
SkinNotSunExposedSuprapubic	M	20	ENSG00000143248	RGS5	55.8872663639311	3.57324217926324	4.36134406401177
SkinNotSunExposedSuprapubic	M	20	ENSG00000143196	DPT	0	5.23448827602735	6.25215664820307
SkinNotSunExposedSuprapubic	M	20	ENSG00000174175	SELP	18.8038982556906	1.481264176927	2.02576720372794
SkinNotSunExposedSuprapubic	M	20	ENSG00000116132	PRRX1	16.2762735047795	3.07106555424647	3.90988479968554
SkinNotSunExposedSuprapubic	M	20	ENSG00000162783	IER5	18.3717980084333	5.62745589916683	6.16467145410122
SkinNotSunExposedSuprapubic	M	20	ENSG00000143344	RGL1	33.9995977512379	3.50099074642804	3.9133740601846
SkinNotSunExposedSuprapubic	M	20	ENSG00000159176	CSRP1	48.4824686581173	6.18389759736893	7.01757003412693
SkinNotSunExposedSuprapubic	M	20	ENSG00000163435	ELF3	12.4505569229885	2.7304981116608	3.66527072065866
SkinNotSunExposedSuprapubic	M	20	ENSG00000249007	RP11-510N19	14.6916571691264	3.80619386925613	4.83394885924332
SkinNotSunExposedSuprapubic	M	20	ENSG00000163485	ADORA1	32.2718435443862	1.01594682263117	2.0371351417731
SkinNotSunExposedSuprapubic	M	20	ENSG00000122176	FMOD	4.03398044304828	4.93898029817716	5.4987614928784
SkinNotSunExposedSuprapubic	M	20	ENSG00000174059	CD34	15.0651738768161	5.26211511600586	5.90897949361109
SkinNotSunExposedSuprapubic	M	20	ENSG00000082512	TRAF5	0	1.96117342661648	2.58275542878744
SkinNotSunExposedSuprapubic	M	20	ENSG00000117691	NENF	0	5.87092034892102	6.08467546759873
SkinNotSunExposedSuprapubic	M	20	ENSG00000092969	TGFB2	9.78258043949097	1.61672860887652	2.2200038603204
SkinNotSunExposedSuprapubic	M	20	ENSG00000162817	C1orf115	6.78555352302874	3.27823457526983	3.88765604136541
SkinNotSunExposedSuprapubic	M	20	ENSG00000117791	37316	38.3477153228046	2.3684666643375	2.9537175031054
SkinNotSunExposedSuprapubic	M	20	ENSG00000162909	CAPN2	16.8971843954844	4.77667473591033	5.36794296936159
SkinNotSunExposedSuprapubic	M	20	ENSG00000151692	RNF144A	11.5256584087094	2.45941496530902	2.8311304763795
SkinNotSunExposedSuprapubic	M	20	ENSG00000138080	EMILIN1	11.1240066762846	3.7562193957326	4.43649903215288
SkinNotSunExposedSuprapubic	M	20	ENSG00000049323	LTBP1	19.8303415718872	2.84786930194365	3.70653989741622
SkinNotSunExposedSuprapubic	M	20	ENSG00000152689	RASGRP3	11.6679504878292	1.16452527355881	1.66602192849993
SkinNotSunExposedSuprapubic	M	20	ENSG00000135636	DYSF	16.8195705341463	1.735322360694	2.28642021660472
SkinNotSunExposedSuprapubic	M	20	ENSG00000163017	ACTG2	22.064650605158	4.10663701217328	5.49445269997237
SkinNotSunExposedSuprapubic	M	20	ENSG00000152284	TCF7L1	56.1520117226782	3.43262104871119	4.06124024207241
SkinNotSunExposedSuprapubic	M	20	ENSG00000115526	CHST10	16.8829551875724	1.40593481866567	1.75055222087909
SkinNotSunExposedSuprapubic	M	20	ENSG00000169554	ZEB2	11.2766472702496	2.60960710048411	3.07829343657457
SkinNotSunExposedSuprapubic	M	20	ENSG00000115290	GRB14	12.83539231879	1.12367320696978	2.2725644490673
SkinNotSunExposedSuprapubic	M	20	ENSG00000115935	WIPF1	42.4563991073908	2.71800386619006	3.28385831140342
SkinNotSunExposedSuprapubic	M	20	ENSG00000128656	CHN1	7.84385086148276	1.67128002641988	2.10002297086871
SkinNotSunExposedSuprapubic	M	20	ENSG00000115232	ITGA4	0	0.588055073186343	0.89401975490343
SkinNotSunExposedSuprapubic	M	20	ENSG00000115252	PDE1A	15.8461633565308	0.615336947291015	1.11716344540161
SkinNotSunExposedSuprapubic	M	20	ENSG00000162998	FRZB	0	2.70750948356505	3.66405393741619
SkinNotSunExposedSuprapubic	M	20	ENSG00000118257	NRP2	19.1738576614023	1.67632033228488	2.27335020835512
SkinNotSunExposedSuprapubic	M	20	ENSG00000114948	ADAM23	0	0.61779897541044	1.00175037900412
SkinNotSunExposedSuprapubic	M	20	ENSG00000115457	IGFBP2	8.16756534148046	3.98363136290757	4.56062068429465
SkinNotSunExposedSuprapubic	M	20	ENSG00000079308	TNS1	24.3461747374095	5.02864825527129	5.51776128286045
SkinNotSunExposedSuprapubic	M	20	ENSG00000135929	CYP27A1	7.17152078764138	4.60149374079601	5.14978115079467
SkinNotSunExposedSuprapubic	M	20	ENSG00000072195	SPEG	67.4820185225977	1.75109169271111	2.46316893041432
SkinNotSunExposedSuprapubic	M	20	ENSG00000135916	ITM2C	43.3197289335893	4.17929220136099	4.84450783904785
SkinNotSunExposedSuprapubic	M	20	ENSG00000135931	ARMC9	23.4704316686445	1.08832069840158	1.3708133038033
SkinNotSunExposedSuprapubic	M	20	ENSG00000182600	C2orf82	26.7897675576796	1.82615278221517	2.93050959415499
SkinNotSunExposedSuprapubic	M	20	ENSG00000115648	MLPH	3.98417821535632	2.89104307994404	3.41843304716996
SkinNotSunExposedSuprapubic	M	20	ENSG00000150995	ITPR1	27.9005661956061	1.80532268722847	2.48532362242305
SkinNotSunExposedSuprapubic	M	20	ENSG00000131378	RFTN1	9.57735147922193	3.35754289485885	4.01028615401186
SkinNotSunExposedSuprapubic	M	20	ENSG00000154822	PLCL2	28.9758415662278	1.21085647685075	1.69248285713121
SkinNotSunExposedSuprapubic	M	20	ENSG00000144642	RBMS3	71.8492907971229	1.83733421221862	2.37307976585519
SkinNotSunExposedSuprapubic	M	20	ENSG00000144681	STAC	2.24110024613793	0.641409632959155	1.17677075891749
SkinNotSunExposedSuprapubic	M	20	ENSG00000012171	SEMA3B	27.3947825325527	2.63103828015053	3.43001320501045
SkinNotSunExposedSuprapubic	M	20	ENSG00000088543	C3orf18	0	1.76127560981454	2.1572236046737
SkinNotSunExposedSuprapubic	M	20	ENSG00000248487	ABHD14A	21.1591058037382	3.07013720131988	3.43690347580621
SkinNotSunExposedSuprapubic	M	20	ENSG00000187098	MITF	4.07472772025079	2.91750227153551	3.32940286058627
SkinNotSunExposedSuprapubic	M	20	ENSG00000121440	PDZRN3	21.9627824121517	3.04280954687822	3.98006638257899
SkinNotSunExposedSuprapubic	M	20	ENSG00000044524	EPHA3	7.33450989645142	0.680815360918688	1.10928370525016
SkinNotSunExposedSuprapubic	M	20	ENSG00000144810	COL8A1	25.1003227567448	0.928723303173145	1.51603933158138
SkinNotSunExposedSuprapubic	M	20	ENSG00000144815	NXPE3	32.8890354375687	1.03181982315739	1.41413716923015
SkinNotSunExposedSuprapubic	M	20	ENSG00000091972	CD200	54.8447032457644	2.40053969802312	3.22024991275853
SkinNotSunExposedSuprapubic	M	20	ENSG00000072858	SIDT1	4.40749715073793	0.745866003066853	1.02802788552706
SkinNotSunExposedSuprapubic	M	20	ENSG00000207770	#N/A	11.8102425669491	0.932810681960088	1.48790085151809
SkinNotSunExposedSuprapubic	M	20	ENSG00000121577	POPDC2	19.6514938616018	2.34087864465624	2.93055635164295
SkinNotSunExposedSuprapubic	M	20	ENSG00000065534	MYLK	58.8744796046569	3.02080902471797	3.71156753861284
SkinNotSunExposedSuprapubic	M	20	ENSG00000160145	KALRN	0	1.22491324558694	1.64707497870449
SkinNotSunExposedSuprapubic	M	20	ENSG00000114654	EFCC1	1.14928217750663	2.16476023921889	2.53077261301387
SkinNotSunExposedSuprapubic	M	20	ENSG00000158186	MRAS	35.8576039382069	2.43105969538237	3.27179450991409
SkinNotSunExposedSuprapubic	M	20	ENSG00000114698	PLSCR4	10.1415445481797	3.55227828578724	4.20860441134656
SkinNotSunExposedSuprapubic	M	20	ENSG00000169908	TM4SF1	40.6510683535575	4.91569310348666	5.77832213367944
SkinNotSunExposedSuprapubic	M	20	ENSG00000070087	PFN2	60.651998724844	3.38698515816499	3.95359388502083
SkinNotSunExposedSuprapubic	M	20	ENSG00000163536	SERPINI1	0	1.38478776965976	1.87061011499512
SkinNotSunExposedSuprapubic	M	20	ENSG00000180834	MAP6D1	21.4460842998477	3.15038324934508	2.80459171469355
SkinNotSunExposedSuprapubic	M	20	ENSG00000090539	CHRD	0	3.19958977540617	3.75956849707171
SkinNotSunExposedSuprapubic	M	20	ENSG00000244405	ETV5	29.5417759718182	2.50205491379134	3.12746951874098
SkinNotSunExposedSuprapubic	M	20	ENSG00000127241	MASP1	16.5705593956865	1.70987218497374	2.44878414860819
SkinNotSunExposedSuprapubic	M	20	ENSG00000163975	MELTF	19.4975721414	2.71493300430321	4.09285681208263
SkinNotSunExposedSuprapubic	M	20	ENSG00000196526	AFAP1	4.10868378458621	2.61998551428213	3.07646462777046
SkinNotSunExposedSuprapubic	M	20	ENSG00000169744	LDB2	15.9969133564375	2.69693368065206	3.42471981339847
SkinNotSunExposedSuprapubic	M	20	ENSG00000145147	SLIT2	0	1.80388373761221	2.66159304230065
SkinNotSunExposedSuprapubic	M	20	ENSG00000109610	SOD3	12.2015457845287	6.34573165223648	6.95398457620984
SkinNotSunExposedSuprapubic	M	20	ENSG00000197712	FAM114A1	23.3074425598345	4.06745047149549	4.49898601410908
SkinNotSunExposedSuprapubic	M	20	ENSG00000154277	UCHL1	32.8659129747117	2.17109076828524	2.97043717930114
SkinNotSunExposedSuprapubic	M	20	ENSG00000128052	KDR	0	2.63165895106906	3.29907916550662
SkinNotSunExposedSuprapubic	M	20	ENSG00000163453	IGFBP7	40.5867632793399	7.03839865474615	7.82962644541402
SkinNotSunExposedSuprapubic	M	20	ENSG00000169116	PARM1	50.2379971842587	3.37946548647539	4.29978072238727
SkinNotSunExposedSuprapubic	M	20	ENSG00000173083	HPSE	43.9844220024849	3.33438622444121	2.93665693885466
SkinNotSunExposedSuprapubic	M	20	ENSG00000164035	EMCN	40.1548247276269	2.1581474779864	2.97284687368207
SkinNotSunExposedSuprapubic	M	20	ENSG00000155011	DKK2	25.8790484988372	1.79193821499583	2.64228688960425
SkinNotSunExposedSuprapubic	M	20	ENSG00000145362	ANK2	26.2884616173957	1.84190360273688	2.47680612581194
SkinNotSunExposedSuprapubic	M	20	ENSG00000180801	ARSJ	3.18734257228506	0.828252145681937	1.33320945677433
SkinNotSunExposedSuprapubic	M	20	ENSG00000138735	PDE5A	35.2011200277221	2.08952065475933	2.63775621174916
SkinNotSunExposedSuprapubic	M	20	ENSG00000138738	PRDM5	16.1732734429621	0.921013615920529	1.41186383373797
SkinNotSunExposedSuprapubic	M	20	ENSG00000151617	EDNRA	25.9622843898748	2.45249037577151	3.33617909229651
SkinNotSunExposedSuprapubic	M	20	ENSG00000164116	GUCY1A3	14.086915832867	1.1633933810856	1.81769736260121
SkinNotSunExposedSuprapubic	M	20	ENSG00000061918	GUCY1B3	3.92192543074138	1.77167775233278	2.30301257130839
SkinNotSunExposedSuprapubic	M	20	ENSG00000256043	CTSO	21.2780017813874	3.56908002235522	4.03824500522423
SkinNotSunExposedSuprapubic	M	20	ENSG00000109738	GLRB	28.3872697844138	0.991125311400128	1.4779617142603
SkinNotSunExposedSuprapubic	M	20	ENSG00000164125	FAM198B	0	2.03771942859658	2.76558710167647
SkinNotSunExposedSuprapubic	M	20	ENSG00000109472	CPE	68.1792497102851	4.29573900807717	5.32228816180688
SkinNotSunExposedSuprapubic	M	20	ENSG00000109586	GALNT7	1.08659405873354	1.95533646846232	2.61217444818316
SkinNotSunExposedSuprapubic	M	20	ENSG00000154553	PDLIM3	40.2191298018446	3.29989998144453	4.12200123976881
SkinNotSunExposedSuprapubic	M	20	ENSG00000154556	SORBS2	87.0696177679025	1.38854894373927	2.0544943232452
SkinNotSunExposedSuprapubic	M	20	ENSG00000109794	FAM149A	3.92192543074138	0.969142797043878	1.35837917228508
SkinNotSunExposedSuprapubic	M	20	ENSG00000183580	FBXL7	35.5612284433408	2.50294243300902	3.03348704218852
SkinNotSunExposedSuprapubic	M	20	ENSG00000153071	DAB2	25.3991361228966	3.56432860485214	4.32732683404481
SkinNotSunExposedSuprapubic	M	20	ENSG00000171522	PTGER4	16.3351306829609	2.49504459900862	3.00630670074165
SkinNotSunExposedSuprapubic	M	20	ENSG00000213949	ITGA1	40.8129255935563	1.76338929829181	2.2994747626091
SkinNotSunExposedSuprapubic	M	20	ENSG00000185305	ARL15	0	3.67334316593671	4.11006464775396
SkinNotSunExposedSuprapubic	M	20	ENSG00000049860	HEXB	19.4975721414	5.34335707649683	5.78426431990054
SkinNotSunExposedSuprapubic	M	20	ENSG00000145703	IQGAP2	59.9424786757781	1.72717635590455	2.45703141012348
SkinNotSunExposedSuprapubic	M	20	ENSG00000132840	BHMT2	0	1.63015929144378	2.19126366388752
SkinNotSunExposedSuprapubic	M	20	ENSG00000113296	THBS4	2.98813366151724	1.14288345062095	1.98414486220765
SkinNotSunExposedSuprapubic	M	20	ENSG00000038427	VCAN	11.5885952898585	2.95465646671819	3.74019520492104
SkinNotSunExposedSuprapubic	M	20	ENSG00000081189	MEF2C	44.1372242919943	1.83296521869902	2.4335084745515
SkinNotSunExposedSuprapubic	M	20	ENSG00000175745	NR2F1	2.24110024613793	1.47532303814452	1.95942895118722
SkinNotSunExposedSuprapubic	M	20	ENSG00000197208	SLC22A4	15.9367128614253	0.911135878237227	1.56353348382209
SkinNotSunExposedSuprapubic	M	20	ENSG00000146013	GFRA3	1.74307796921839	1.83878130753028	2.72477972629226
SkinNotSunExposedSuprapubic	M	20	ENSG00000120738	EGR1	0	7.82661210798536	8.97066016392665
SkinNotSunExposedSuprapubic	M	20	ENSG00000158458	NRG2	40.090793292023	1.70369576229903	2.32814939898078
SkinNotSunExposedSuprapubic	M	20	ENSG00000113578	FGF1	4.48220049227586	0.721226986880527	1.22840840355968
SkinNotSunExposedSuprapubic	M	20	ENSG00000113657	DPYSL3	9.82636261768171	4.32983173082453	5.00161749187315
SkinNotSunExposedSuprapubic	M	20	ENSG00000113721	PDGFRB	2.98813366151724	5.44037224397847	6.0374646181376
SkinNotSunExposedSuprapubic	M	20	ENSG00000171992	SYNPO	32.0455817252193	3.26211711488447	3.80320610226325
SkinNotSunExposedSuprapubic	M	20	ENSG00000197043	ANXA6	0	4.96557621259861	5.50758232493682
SkinNotSunExposedSuprapubic	M	20	ENSG00000113140	SPARC	34.4795101271785	7.71927477093887	8.42898403796878
SkinNotSunExposedSuprapubic	M	20	ENSG00000184347	SLIT3	12.7493702891402	4.16360122555972	5.03559324062985
SkinNotSunExposedSuprapubic	M	20	ENSG00000145936	KCNMB1	56.2157695196684	1.42844372938416	2.07901810075127
SkinNotSunExposedSuprapubic	M	20	ENSG00000113758	DBN1	23.7964098862646	4.28036945280029	5.0080314396237
SkinNotSunExposedSuprapubic	M	20	ENSG00000196923	PDLIM7	0	4.62837832689812	5.37751063374868
SkinNotSunExposedSuprapubic	M	20	ENSG00000146094	DOK3	14.6916571691264	1.42625217327304	1.7714431846946
SkinNotSunExposedSuprapubic	M	20	ENSG00000170542	SERPINB9	7.22132301533334	2.14696458222461	2.77254674391222
SkinNotSunExposedSuprapubic	M	20	ENSG00000112186	CAP2	99.6672430076316	1.37072797250855	1.87491377615164
SkinNotSunExposedSuprapubic	M	20	ENSG00000137331	IER3	28.5864786951816	6.00288398792741	7.09773716261939
SkinNotSunExposedSuprapubic	M	20	ENSG00000213722	DDAH2	0.40224876212732	6.34423226083244	6.66469150347094
SkinNotSunExposedSuprapubic	M	20	ENSG00000124664	SPDEF	28.3872697844138	2.00984906221128	3.42551351284916
SkinNotSunExposedSuprapubic	M	20	ENSG00000172348	RCAN2	0	3.39596561966612	4.20647184788512
SkinNotSunExposedSuprapubic	M	20	ENSG00000135318	NT5E	0	2.61094104018088	3.29480308159784
SkinNotSunExposedSuprapubic	M	20	ENSG00000135299	ANKRD6	0	0.763039435103167	1.27599400858637
SkinNotSunExposedSuprapubic	M	20	ENSG00000112320	SOBP	12.83539231879	1.00633563504144	1.37264455642119
SkinNotSunExposedSuprapubic	M	20	ENSG00000112769	LAMA4	0	3.37950400473648	4.33038771915927
SkinNotSunExposedSuprapubic	M	20	ENSG00000135547	HEY2	48.2583586335035	1.3758362134845	1.83636329458697
SkinNotSunExposedSuprapubic	M	20	ENSG00000079819	EPB41L2	11.6808861313856	3.29483083794521	3.93343892575271
SkinNotSunExposedSuprapubic	M	20	ENSG00000171408	PDE7B	0	0.661546784304818	1.0183422313409
SkinNotSunExposedSuprapubic	M	20	ENSG00000186340	THBS2	0	5.49371667604117	6.27438754045757
SkinNotSunExposedSuprapubic	M	20	ENSG00000006468	ETV1	7.84385086148276	0.84690737433233	1.35177742099936
SkinNotSunExposedSuprapubic	M	20	ENSG00000048052	HDAC9	21.4363017194082	0.868638866088727	1.22975761258708
SkinNotSunExposedSuprapubic	M	20	ENSG00000106069	CHN2	0	0.7304428272447	1.13153898740771
SkinNotSunExposedSuprapubic	M	20	ENSG00000122641	INHBA	27.6062803046991	1.21041648842149	1.9574720957837
SkinNotSunExposedSuprapubic	M	20	ENSG00000164776	PHKG1	1.83362747411285	1.97896692983632	2.44038646014598
SkinNotSunExposedSuprapubic	M	20	ENSG00000169902	TPST1	2.98813366151724	3.23301356723558	3.79429946291725
SkinNotSunExposedSuprapubic	M	20	ENSG00000146707	POMZP3	32.8570197197667	3.54621228934507	3.93676737526215
SkinNotSunExposedSuprapubic	M	20	ENSG00000127951	FGL2	33.0052945340314	3.25190856059049	4.19665018615072
SkinNotSunExposedSuprapubic	M	20	ENSG00000153993	SEMA3D	0	0.776809276440651	1.22551943237819
SkinNotSunExposedSuprapubic	M	20	ENSG00000008277	ADAM22	20.5721509773687	0.609276004534312	0.884643193253291
SkinNotSunExposedSuprapubic	M	20	ENSG00000058091	CDK14	6.31582796638872	1.45781866674	2.05163848084937
SkinNotSunExposedSuprapubic	M	20	ENSG00000127920	GNG11	5.18326262055491	3.53666853014723	4.20021347499804
SkinNotSunExposedSuprapubic	M	20	ENSG00000164692	COL1A2	9.77934652860189	6.8448856311078	8.08254356013825
SkinNotSunExposedSuprapubic	M	20	ENSG00000127990	SGCE	16.7833507321885	2.75404744186644	3.37603783952388
SkinNotSunExposedSuprapubic	M	20	ENSG00000158560	DYNC1I1	19.2078137257377	1.26825674488482	1.74316816861878
SkinNotSunExposedSuprapubic	M	20	ENSG00000106333	PCOLCE	0	5.12874181350925	5.94653685631038
SkinNotSunExposedSuprapubic	M	20	ENSG00000087085	ACHE	54.9907143224067	1.06737171447987	1.47602876135121
SkinNotSunExposedSuprapubic	M	20	ENSG00000128606	LRRC17	12.83539231879	1.94212879471265	2.70081659267013
SkinNotSunExposedSuprapubic	M	20	ENSG00000128512	DOCK4	15.2519322306609	1.75717347499437	2.12802173123086
SkinNotSunExposedSuprapubic	M	20	ENSG00000106025	TSPAN12	57.3437078853071	0.946917112079936	1.43695507076331
SkinNotSunExposedSuprapubic	M	20	ENSG00000106034	CPED1	19.0493520921724	1.05544005824715	1.49228237938864
SkinNotSunExposedSuprapubic	M	20	ENSG00000085662	AKR1B1	1.14928217750663	4.50081766291724	4.91584796756041
SkinNotSunExposedSuprapubic	M	20	ENSG00000182158	CREB3L2	32.9833039399856	2.96376052756165	3.56647725001822
SkinNotSunExposedSuprapubic	M	20	ENSG00000146966	DENND2A	0	1.65900060575021	2.43195756851066
SkinNotSunExposedSuprapubic	M	20	ENSG00000196511	TPK1	24.2996561730819	0.891650965947295	1.20050640899626
SkinNotSunExposedSuprapubic	M	20	ENSG00000171130	ATP6V0E2	12.5223870590827	2.96924644840475	3.67876831655119
SkinNotSunExposedSuprapubic	M	20	ENSG00000106538	RARRES2	0	4.69835406216115	5.56901051038952
SkinNotSunExposedSuprapubic	M	20	ENSG00000106565	TMEM176B	16.0612184306552	4.76569516340252	5.37222660539341
SkinNotSunExposedSuprapubic	M	20	ENSG00000155093	PTPRN2	7.58526237154377	0.941826762520768	1.28802375498639
SkinNotSunExposedSuprapubic	M	20	ENSG00000164741	DLC1	15.8461633565308	2.55028651270753	3.10345192378162
SkinNotSunExposedSuprapubic	M	20	ENSG00000104723	TUSC3	40.4122440343984	2.11089205361121	2.85541313028129
SkinNotSunExposedSuprapubic	M	20	ENSG00000104213	PDGFRL	2.24110024613793	2.98616403699613	3.97902833903596
SkinNotSunExposedSuprapubic	M	20	ENSG00000147408	CSGALNACT1	51.8078992253664	2.21573071401917	2.69484177638288
SkinNotSunExposedSuprapubic	M	20	ENSG00000168546	GFRA2	16.5496633560955	0.818293630376595	1.2399213240912
SkinNotSunExposedSuprapubic	M	20	ENSG00000134013	LOXL2	28.0092256014794	2.45682883898871	3.08080105911396
SkinNotSunExposedSuprapubic	M	20	ENSG00000221818	EBF2	55.5792861042207	1.07531060924093	1.54056497732455
SkinNotSunExposedSuprapubic	M	20	ENSG00000157110	RBPMS	14.6237450404556	3.40286539469454	3.98974441070228
SkinNotSunExposedSuprapubic	M	20	ENSG00000020181	ADGRA2	2.98813366151724	3.10864329781011	3.83470230533446
SkinNotSunExposedSuprapubic	M	20	ENSG00000077782	FGFR1	8.96440098455173	4.34943604831886	5.19639252402801
SkinNotSunExposedSuprapubic	M	20	ENSG00000176907	C8orf4	39.2690565351058	2.91374096990306	3.93060588136705
SkinNotSunExposedSuprapubic	M	20	ENSG00000164736	SOX17	0	2.25912586943438	3.05779030482835
SkinNotSunExposedSuprapubic	M	20	ENSG00000169122	FAM110B	16.1359217721931	1.50575335571759	2.08514199559861
SkinNotSunExposedSuprapubic	M	20	ENSG00000198846	TOX	0.713077351043888	0.667899018276164	1.00596380461266
SkinNotSunExposedSuprapubic	M	20	ENSG00000046889	PREX2	1.79288019691035	1.31907620376567	1.74908794977078
SkinNotSunExposedSuprapubic	M	20	ENSG00000164764	SBSPON	8.95395296475622	1.67848872069484	2.3116540748863
SkinNotSunExposedSuprapubic	M	20	ENSG00000164683	HEY1	17.8661138503304	1.96218559640853	2.52744803129124
SkinNotSunExposedSuprapubic	M	20	ENSG00000170323	FABP4	20.1200999875494	4.57985127925108	6.21309526821645
SkinNotSunExposedSuprapubic	M	20	ENSG00000079102	RUNX1T1	3.10306187926791	1.52631434470402	1.98928324390076
SkinNotSunExposedSuprapubic	M	20	ENSG00000169439	SDC2	15.8461633565308	3.86678597192616	4.62740511026475
SkinNotSunExposedSuprapubic	M	20	ENSG00000104490	NCALD	43.0042236120023	2.74062953501844	3.86885344360283
SkinNotSunExposedSuprapubic	M	20	ENSG00000169946	ZFPM2	26.3108999837185	1.1092466020095	1.52288181104261
SkinNotSunExposedSuprapubic	M	20	ENSG00000147642	SYBU	4.29883774486458	2.70504631814811	3.17734286303767
SkinNotSunExposedSuprapubic	M	20	ENSG00000104447	TRPS1	13.8307900904512	2.69602599858538	3.51512499562468
SkinNotSunExposedSuprapubic	M	20	ENSG00000107186	MPDZ	27.4347586463894	2.19393377389202	2.78215195660827
SkinNotSunExposedSuprapubic	M	20	ENSG00000137094	DNAJB5	0	1.47944291438137	1.96607572842361
SkinNotSunExposedSuprapubic	M	20	ENSG00000198853	RUSC2	30.1178971967092	3.55065368605784	3.93162874516447
SkinNotSunExposedSuprapubic	M	20	ENSG00000198467	TPM2	15.0651738768161	5.54930318021919	6.30863064775527
SkinNotSunExposedSuprapubic	M	20	ENSG00000122707	RECK	46.9741726194467	2.43573452040369	2.99879581433187
SkinNotSunExposedSuprapubic	M	20	ENSG00000137124	ALDH1B1	2.24110024613793	2.13984262848021	2.92464470176124
SkinNotSunExposedSuprapubic	M	20	ENSG00000154330	PGM5	23.603345406186	2.82522986838944	3.49520863448014
SkinNotSunExposedSuprapubic	M	20	ENSG00000135063	FAM189A2	19.4794622404211	3.85186043138854	4.63138229618532
SkinNotSunExposedSuprapubic	M	20	ENSG00000165092	ALDH1A1	16.3119709057475	3.52722267896019	4.30491336277336
SkinNotSunExposedSuprapubic	M	20	ENSG00000187210	GCNT1	69.2997998333541	0.911153350096992	1.29240625599319
SkinNotSunExposedSuprapubic	M	20	ENSG00000156052	GNAQ	12.7493702891402	3.64653238897708	4.0264268378708
SkinNotSunExposedSuprapubic	M	20	ENSG00000135052	GOLM1	13.8165608825393	3.62901179193366	4.01254784016342
SkinNotSunExposedSuprapubic	M	20	ENSG00000196730	DAPK1	10.6950283968471	2.40704300993461	2.84223929630445
SkinNotSunExposedSuprapubic	M	20	ENSG00000130222	GADD45G	11.5330466512791	4.47549456497342	5.19312994538436
SkinNotSunExposedSuprapubic	M	20	ENSG00000106809	OGN	18.426824246023	1.84993343566469	2.82389236625234
SkinNotSunExposedSuprapubic	M	20	ENSG00000106823	ECM2	3.98417821535632	2.64896719922986	3.38413792038359
SkinNotSunExposedSuprapubic	M	20	ENSG00000136842	TMOD1	34.1145259689885	1.90395514841852	2.56230899960532
SkinNotSunExposedSuprapubic	M	20	ENSG00000119514	GALNT12	32.7562833955716	2.08555309068054	2.66639635720509
SkinNotSunExposedSuprapubic	M	20	ENSG00000204291	COL15A1	0	3.74853939619949	4.78402788158318
SkinNotSunExposedSuprapubic	M	20	ENSG00000165152	TMEM246	7.54503749533104	4.47644591794753	4.11693697704235
SkinNotSunExposedSuprapubic	M	20	ENSG00000136867	SLC31A2	21.9129801844598	3.42602160744714	3.10789740410351
SkinNotSunExposedSuprapubic	M	20	ENSG00000148219	ASTN2	0	0.675511638400274	1.03896038571295
SkinNotSunExposedSuprapubic	M	20	ENSG00000119522	DENND1A	8.50991212344683	1.82154449418353	2.0561729079413
SkinNotSunExposedSuprapubic	M	20	ENSG00000136859	ANGPTL2	1.60078589009852	4.31241216684836	4.89108576559778
SkinNotSunExposedSuprapubic	M	20	ENSG00000106976	DNM1	2.24110024613793	3.91337190042532	4.53017861540337
SkinNotSunExposedSuprapubic	M	20	ENSG00000197859	ADAMTSL2	8.67185643027731	0.894923181462008	1.23299904517767
SkinNotSunExposedSuprapubic	M	20	ENSG00000130635	COL5A1	16.5912564253767	3.79437982107645	4.47938056688137
SkinNotSunExposedSuprapubic	M	20	ENSG00000107317	PTGDS	14.6429868102457	5.86455597586296	6.89235302949257
SkinNotSunExposedSuprapubic	M	20	ENSG00000123243	ITIH5	19.8408517822767	2.32586925233397	3.2045030819917
SkinNotSunExposedSuprapubic	M	20	ENSG00000095739	BAMBI	70.0219321348874	1.93765354767888	3.14713448796464
SkinNotSunExposedSuprapubic	M	20	ENSG00000099250	NRP1	33.6074487415795	2.79054918976215	3.55416634732281
SkinNotSunExposedSuprapubic	M	20	ENSG00000107562	CXCL12	18.439274802946	3.21418409313902	4.20740436900204
SkinNotSunExposedSuprapubic	M	20	ENSG00000165633	VSTM4	15.8461633565308	2.33459292843583	2.88823523787677
SkinNotSunExposedSuprapubic	M	20	ENSG00000185532	PRKG1	30.379358892092	0.89623942277807	1.53770187464014
SkinNotSunExposedSuprapubic	M	20	ENSG00000099282	TSPAN15	67.1424578792435	3.32875011522751	3.84537538833595
SkinNotSunExposedSuprapubic	M	20	ENSG00000156113	KCNMA1	42.8797180427724	0.674752838265456	0.939936285639799
SkinNotSunExposedSuprapubic	M	20	ENSG00000148671	ADIRF	5.16132177898433	6.86232053804563	7.38788666889119
SkinNotSunExposedSuprapubic	M	20	ENSG00000107796	ACTA2	36.9494220068382	6.58030198299298	7.65487859899812
SkinNotSunExposedSuprapubic	M	20	ENSG00000119938	PPP1R3C	20.1699022152414	3.05679505820858	4.2739097642821
SkinNotSunExposedSuprapubic	M	20	ENSG00000120057	SFRP5	5.97626732303449	2.0426165623459	2.79580648317293
SkinNotSunExposedSuprapubic	M	20	ENSG00000065618	COL17A1	12.1053369355784	9.45664228723553	8.94621010430162
SkinNotSunExposedSuprapubic	M	20	ENSG00000150594	ADRA2A	30.4220838301843	3.07086149869391	3.78020547490102
SkinNotSunExposedSuprapubic	M	20	ENSG00000148737	TCF7L2	13.7454148429793	4.08696349773608	4.45114788046038
SkinNotSunExposedSuprapubic	M	20	ENSG00000166033	HTRA1	13.6884980113314	6.889916057411	7.28651518767345
SkinNotSunExposedSuprapubic	M	20	ENSG00000166313	APBB1	28.4247831507272	3.88605766571172	4.21774161968798
SkinNotSunExposedSuprapubic	M	20	ENSG00000166341	DCHS1	0	2.477685671325	3.07948365575596
SkinNotSunExposedSuprapubic	M	20	ENSG00000183801	OLFML1	8.98380444988626	2.60595554403858	3.49998235756402
SkinNotSunExposedSuprapubic	M	20	ENSG00000184014	DENND5A	25.2859492417785	3.52343173482151	3.95333900943894
SkinNotSunExposedSuprapubic	M	20	ENSG00000135363	LMO2	21.8560633528118	3.15169335675869	3.65814145987224
SkinNotSunExposedSuprapubic	M	20	ENSG00000157613	CREB3L1	0	2.07778761683349	3.0046326108803
SkinNotSunExposedSuprapubic	M	20	ENSG00000110492	MDK	0	2.96615161718786	3.84611661464488
SkinNotSunExposedSuprapubic	M	20	ENSG00000134817	APLNR	5.37864059073104	1.66484016166574	2.66277482202372
SkinNotSunExposedSuprapubic	M	20	ENSG00000006118	TMEM132A	36.6402103733662	1.67051308889106	2.38856684961519
SkinNotSunExposedSuprapubic	M	20	ENSG00000110446	SLC15A3	24.1042782029058	2.78491367016658	3.27789147908579
SkinNotSunExposedSuprapubic	M	20	ENSG00000013725	CD6	14.7272301889064	1.01324229797408	1.44205376212594
SkinNotSunExposedSuprapubic	M	20	ENSG00000167994	RAB3IL1	4.10868378458621	3.65202026310548	4.30236128045964
SkinNotSunExposedSuprapubic	M	20	ENSG00000188070	C11orf95	3.84188613623646	2.73164782700234	3.14549079219658
SkinNotSunExposedSuprapubic	M	20	ENSG00000110076	NRXN2	0	0.757697238416015	1.0689538867624
SkinNotSunExposedSuprapubic	M	20	ENSG00000068976	PYGM	25.0629710859759	1.46353189397916	1.84776985226684
SkinNotSunExposedSuprapubic	M	20	ENSG00000168056	LTBP3	0.933791769224139	5.07779454801948	5.50362686604806
SkinNotSunExposedSuprapubic	M	20	ENSG00000172638	EFEMP2	1.68082518460345	4.56788814167704	5.15820968262181
SkinNotSunExposedSuprapubic	M	20	ENSG00000255031	RP11-802E16	3.98417821535632	3.83721886577893	4.28708139659184
SkinNotSunExposedSuprapubic	M	20	ENSG00000110237	ARHGEF17	100	3.26575931948815	3.82101340040418
SkinNotSunExposedSuprapubic	M	20	ENSG00000175567	UCP2	21.3244084026458	2.93457800312871	3.67377248414599
SkinNotSunExposedSuprapubic	M	20	ENSG00000137491	SLCO2B1	11.7584999927237	2.62101885910864	3.22054659032133
SkinNotSunExposedSuprapubic	M	20	ENSG00000158555	GDPD5	1.04584678153104	1.87302280896537	2.50496347690284
SkinNotSunExposedSuprapubic	M	20	ENSG00000085741	WNT11	3.05604579018809	2.89689661370195	3.61470728423301
SkinNotSunExposedSuprapubic	M	20	ENSG00000149260	CAPN5	16.5501857570853	2.01537070636917	2.61850105408
SkinNotSunExposedSuprapubic	M	20	ENSG00000137501	SYTL2	12.83539231879	1.89616635621066	2.48712607129703
SkinNotSunExposedSuprapubic	M	20	ENSG00000151376	ME3	2.24110024613793	2.10970096452151	2.85783102248292
SkinNotSunExposedSuprapubic	M	20	ENSG00000077616	NAALAD2	13.4992769099633	0.788672236955542	1.17945563642808
SkinNotSunExposedSuprapubic	M	20	ENSG00000170962	PDGFD	7.17152078764138	2.38502966107792	3.17161017227483
SkinNotSunExposedSuprapubic	M	20	ENSG00000149591	TAGLN	11.1715451663542	6.18234113822006	6.8920459671243
SkinNotSunExposedSuprapubic	M	20	ENSG00000137726	FXYD6	0	4.30759345301948	4.94808163044273
SkinNotSunExposedSuprapubic	M	20	ENSG00000076706	MCAM	0	4.29031811278814	4.97829329109707
SkinNotSunExposedSuprapubic	M	20	ENSG00000154096	THY1	11.9316386064779	2.90018964599832	4.08988965037455
SkinNotSunExposedSuprapubic	M	20	ENSG00000154133	ROBO4	0	2.95986828752809	3.54828595484987
SkinNotSunExposedSuprapubic	M	20	ENSG00000149557	FEZ1	23.6916311734581	2.56515168940929	3.02456731430017
SkinNotSunExposedSuprapubic	M	20	ENSG00000110080	ST3GAL4	3.18734257228506	3.16539989974525	3.84980908419882
SkinNotSunExposedSuprapubic	M	20	ENSG00000151702	FLI1	1.35824257341693	2.39894159856692	2.87385852645469
SkinNotSunExposedSuprapubic	M	20	ENSG00000151067	CACNA1C	0	0.922098257475963	1.32075409675223
SkinNotSunExposedSuprapubic	M	20	ENSG00000010295	IFFO1	24.950916073669	3.07880306033013	3.49521101207469
SkinNotSunExposedSuprapubic	M	20	ENSG00000110811	P3H3	7.95590587378966	3.23137202746684	3.60660523528869
SkinNotSunExposedSuprapubic	M	20	ENSG00000175899	A2M	17.9288019691035	5.76213198595919	6.41210928363761
SkinNotSunExposedSuprapubic	M	20	ENSG00000111215	PRR4	4.48220049227586	2.01228406277111	3.15277757732653
SkinNotSunExposedSuprapubic	M	20	ENSG00000139083	ETV6	7.22132301533334	4.40130285938192	4.86585337801163
SkinNotSunExposedSuprapubic	M	20	ENSG00000111341	MGP	31.7941949060679	6.94802046767446	7.83185400265472
SkinNotSunExposedSuprapubic	M	20	ENSG00000172572	PDE3A	4.16204331425616	0.794628715624477	1.25605566646555
SkinNotSunExposedSuprapubic	M	20	ENSG00000121361	KCNJ8	0	2.33950833687277	2.96816097769539
SkinNotSunExposedSuprapubic	M	20	ENSG00000069431	ABCC9	15.8461633565308	1.39442082325583	1.93998903335459
SkinNotSunExposedSuprapubic	M	20	ENSG00000123094	RASSF8	32.8128768361306	1.64475227263325	2.1265470631914
SkinNotSunExposedSuprapubic	M	20	ENSG00000123095	BHLHE41	0	2.40506356474231	3.07541611034865
SkinNotSunExposedSuprapubic	M	20	ENSG00000123096	SSPN	74.8402976640839	1.07476289535408	1.5769264511977
SkinNotSunExposedSuprapubic	M	20	ENSG00000151746	BICD1	58.7132691468358	0.750042097612453	1.07064585365217
SkinNotSunExposedSuprapubic	M	20	ENSG00000161798	AQP5	41.3693697144991	3.95698947333508	6.4077667117191
SkinNotSunExposedSuprapubic	M	20	ENSG00000170421	KRT8	3.92192543074138	3.56873094870389	5.04649099394405
SkinNotSunExposedSuprapubic	M	20	ENSG00000111057	KRT18	4.48220049227586	4.14160945815097	5.42913559303566
SkinNotSunExposedSuprapubic	M	20	ENSG00000265039	#N/A	5.40354170457702	4.36225647627126	5.65035627953749
SkinNotSunExposedSuprapubic	M	20	ENSG00000123360	PDE1B	7.28357579994828	1.93659748962807	2.52622010798878
SkinNotSunExposedSuprapubic	M	20	ENSG00000135404	CD63	31.5617264656177	7.30598295841566	7.6559216291076
SkinNotSunExposedSuprapubic	M	20	ENSG00000135414	GDF11	26.6537691666746	1.27878115584064	1.53765030384803
SkinNotSunExposedSuprapubic	M	20	ENSG00000111087	GLI1	17.0572629844943	0.970294531582136	1.65919565157208
SkinNotSunExposedSuprapubic	M	20	ENSG00000135502	SLC26A10	1.89631559288594	1.10050329433059	1.6853432477857
SkinNotSunExposedSuprapubic	M	20	ENSG00000139292	LGR5	43.3603269533661	1.24850023939445	2.4501341899574
SkinNotSunExposedSuprapubic	M	20	ENSG00000139329	LUM	34.9327054239278	4.42662771194905	5.66722747416504
SkinNotSunExposedSuprapubic	M	20	ENSG00000173598	NUDT4	89.4354972218839	4.28150892399366	4.69939730502305
SkinNotSunExposedSuprapubic	M	20	ENSG00000120833	SOCS2	5.97626732303449	1.88613826132621	2.49489596592513
SkinNotSunExposedSuprapubic	M	20	ENSG00000120820	GLT8D2	37.6753852489632	2.0732847382031	2.7976617518475
SkinNotSunExposedSuprapubic	M	20	ENSG00000174600	CMKLR1	9.2134121230115	1.9745853297755	2.49019433249457
SkinNotSunExposedSuprapubic	M	20	ENSG00000088992	TESC	41.3856512120138	2.21418943552742	3.2387121704508
SkinNotSunExposedSuprapubic	M	20	ENSG00000165475	CRYL1	23.9755685495201	4.01664251933759	4.48063666047467
SkinNotSunExposedSuprapubic	M	20	ENSG00000172915	NBEA	13.7913861300796	1.18643106587724	1.68209312967466
SkinNotSunExposedSuprapubic	M	20	ENSG00000183722	LHFP	7.57705321313301	4.97755951391537	5.70890708883374
SkinNotSunExposedSuprapubic	M	20	ENSG00000136158	SPRY2	23.5315525844483	4.52725413825843	4.94142819569022
SkinNotSunExposedSuprapubic	M	20	ENSG00000134874	DZIP1	32.1633458340573	1.42902887410951	2.01488602205349
SkinNotSunExposedSuprapubic	M	20	ENSG00000152767	FARP1	10.6350393498545	2.83558608664217	3.28867590184554
SkinNotSunExposedSuprapubic	M	20	ENSG00000198542	ITGBL1	9.57735147922193	2.58360493880222	3.55478209509093
SkinNotSunExposedSuprapubic	M	20	ENSG00000165801	ARHGEF40	42.0114129690523	3.53951319477131	3.95057987746628
SkinNotSunExposedSuprapubic	M	20	ENSG00000100448	CTSG	4.10868378458621	3.86198605298621	4.96513639920015
SkinNotSunExposedSuprapubic	M	20	ENSG00000087303	NID2	18.377022018331	1.7287171087741	2.36430171601118
SkinNotSunExposedSuprapubic	M	20	ENSG00000125384	PTGER2	29.790787110278	1.05424512512022	1.45270753597584
SkinNotSunExposedSuprapubic	M	20	ENSG00000073712	FERMT2	15.2519322306609	2.64461485912507	3.30888755137901
SkinNotSunExposedSuprapubic	M	20	ENSG00000165617	DACT1	8.86096558857613	1.48294971468627	2.11064524278802
SkinNotSunExposedSuprapubic	M	20	ENSG00000006432	MAP3K9	22.5981961493823	2.82947219086442	2.45807535473986
SkinNotSunExposedSuprapubic	M	20	ENSG00000119681	LTBP2	0	3.61219947293347	4.37313909277167
SkinNotSunExposedSuprapubic	M	20	ENSG00000119686	FLVCR2	5.72725618457472	3.33480657992521	2.9220060128187
SkinNotSunExposedSuprapubic	M	20	ENSG00000119699	TGFB3	49.4853044248234	2.57429867575175	3.31580895585646
SkinNotSunExposedSuprapubic	M	20	ENSG00000140030	GPR65	0	0.506579181091756	0.992144852193758
SkinNotSunExposedSuprapubic	M	20	ENSG00000182809	CRIP2	14.7748059933324	5.59576291258012	6.1244704358194
SkinNotSunExposedSuprapubic	M	20	ENSG00000182636	NDN	13.9781444839244	3.86625206744286	4.41498159441762
SkinNotSunExposedSuprapubic	M	20	ENSG00000198838	RYR3	0	0.743955633254659	1.17968546989351
SkinNotSunExposedSuprapubic	M	20	ENSG00000134138	MEIS2	15.2519322306609	2.23336674056183	2.59762165227497
SkinNotSunExposedSuprapubic	M	20	ENSG00000137801	THBS1	16.9728081578139	4.56793552217016	5.65783186061802
SkinNotSunExposedSuprapubic	M	20	ENSG00000128928	IVD	0.996044553839081	2.75562880470696	3.2360973700776
SkinNotSunExposedSuprapubic	M	20	ENSG00000166963	MAP1A	19.9208910767816	1.83181777159508	2.47336711459358
SkinNotSunExposedSuprapubic	M	20	ENSG00000140285	FGF7	15.8122072921954	1.79738591905367	2.77444266007404
SkinNotSunExposedSuprapubic	M	20	ENSG00000140287	HDC	0	2.31060650135528	3.31253512471397
SkinNotSunExposedSuprapubic	M	20	ENSG00000171016	PYGO1	22.1619913229196	0.818622297633132	1.07581425276625
SkinNotSunExposedSuprapubic	M	20	ENSG00000180304	OAZ2	27.9515002921092	5.72552924180786	5.97548282016023
SkinNotSunExposedSuprapubic	M	20	ENSG00000103710	RASL12	2.98813366151724	2.11945604440302	2.77379069849981
SkinNotSunExposedSuprapubic	M	20	ENSG00000103647	CORO2B	0	2.20587909766424	2.85462682226923
SkinNotSunExposedSuprapubic	M	20	ENSG00000166173	LARP6	0	3.14706761692463	3.7073635610109
SkinNotSunExposedSuprapubic	M	20	ENSG00000067141	NEO1	2.24110024613793	5.86584142252261	5.45432744369806
SkinNotSunExposedSuprapubic	M	20	ENSG00000129038	LOXL1	23.3164975103239	2.62277015909571	3.61596076447224
SkinNotSunExposedSuprapubic	M	20	ENSG00000129009	ISLR	8.4625477670405	4.88827486795747	5.65380249121357
SkinNotSunExposedSuprapubic	M	20	ENSG00000136378	ADAMTS7	1.49406683075862	1.34467577504371	1.82429591324689
SkinNotSunExposedSuprapubic	M	20	ENSG00000176371	ZSCAN2	14.8381906467585	1.51662199925108	1.76673588894095
SkinNotSunExposedSuprapubic	M	20	ENSG00000197696	NMB	6.12567400611035	2.51073668358246	3.05989570771849
SkinNotSunExposedSuprapubic	M	20	ENSG00000182253	SYNM	12.7493702891402	3.08639226422101	4.2184646265351
SkinNotSunExposedSuprapubic	M	20	ENSG00000184254	ALDH1A3	15.0651738768161	1.66236712979132	2.31370492804945
SkinNotSunExposedSuprapubic	M	20	ENSG00000129925	TMEM8A	0	3.279503359834	3.77377056278441
SkinNotSunExposedSuprapubic	M	20	ENSG00000196557	CACNA1H	35.4538501637043	2.8750061771056	3.82251664668006
SkinNotSunExposedSuprapubic	M	20	ENSG00000133392	MYH11	60.1184034281445	5.02407315211295	6.16990847965436
SkinNotSunExposedSuprapubic	M	20	ENSG00000167191	GPRC5B	27.9337137822192	1.88951755908546	2.46125747707186
SkinNotSunExposedSuprapubic	M	20	ENSG00000149922	TBX6	19.9333416337046	2.63382380352822	2.15036259232872
SkinNotSunExposedSuprapubic	M	20	ENSG00000140682	TGFB1I1	71.6864758219762	4.50452540193207	5.04367322500722
SkinNotSunExposedSuprapubic	M	20	ENSG00000102935	ZNF423	10.0849511076207	1.16177736813393	1.56542514656628
SkinNotSunExposedSuprapubic	M	20	ENSG00000006210	CX3CL1	0	3.14583886379119	4.01684152307913
SkinNotSunExposedSuprapubic	M	20	ENSG00000140937	CDH11	25.7975539444322	2.446107849782	3.02730808656981
SkinNotSunExposedSuprapubic	M	20	ENSG00000179776	CDH5	33.0974112418952	3.40501015393686	3.9671231025784
SkinNotSunExposedSuprapubic	M	20	ENSG00000172137	CALB2	2.98813366151724	2.10684113247861	3.1347947208735
SkinNotSunExposedSuprapubic	M	20	ENSG00000197943	PLCG2	2.98813366151724	2.49900121771507	2.86704409426487
SkinNotSunExposedSuprapubic	M	20	ENSG00000103175	WFDC1	24.0295748613678	1.66103578427558	2.64306534124289
SkinNotSunExposedSuprapubic	M	20	ENSG00000103241	FOXF1	7.17152078764138	0.662623393250103	0.969862313513419
SkinNotSunExposedSuprapubic	M	20	ENSG00000051523	CYBA	23.3572447875265	3.86665573514531	4.32557526485007
SkinNotSunExposedSuprapubic	M	20	ENSG00000177374	HIC1	9.26321435070345	1.81563859123579	2.49720654826071
SkinNotSunExposedSuprapubic	M	20	ENSG00000132359	RAP1GAP2	2.30513168174187	2.95121964587244	3.54477234405455
SkinNotSunExposedSuprapubic	M	20	ENSG00000108405	P2RX1	4.07472772025079	1.74729948234052	2.57345268084398
SkinNotSunExposedSuprapubic	M	20	ENSG00000074370	ATP2A3	37.4708403852284	3.71971498868156	5.23732340048709
SkinNotSunExposedSuprapubic	M	20	ENSG00000133026	MYH10	54.3057719960979	3.2668859838072	3.74041403479224
SkinNotSunExposedSuprapubic	M	20	ENSG00000108557	RAI1	32.2061951533377	3.64683888877259	3.97827623442977
SkinNotSunExposedSuprapubic	M	20	ENSG00000166482	MFAP4	0	5.73484671396953	6.76770941976634
SkinNotSunExposedSuprapubic	M	20	ENSG00000161381	PLXDC1	23.9050692921379	2.49113061899118	3.10935151635779
SkinNotSunExposedSuprapubic	M	20	ENSG00000131759	RARA	3.84188613623646	4.41977779420127	4.75386424236843
SkinNotSunExposedSuprapubic	M	20	ENSG00000141753	IGFBP4	8.09286199994254	8.0380151835835	8.6679788487857
SkinNotSunExposedSuprapubic	M	20	ENSG00000171345	KRT19	15.0651738768161	4.76901774694539	6.61634918519612
SkinNotSunExposedSuprapubic	M	20	ENSG00000141756	FKBP10	10.1415445481797	4.17778742771898	4.80674571556617
SkinNotSunExposedSuprapubic	M	20	ENSG00000175832	ETV4	7.47033415379311	2.20761763251412	3.07554914137143
SkinNotSunExposedSuprapubic	M	20	ENSG00000108852	MPP2	3.98417821535632	1.23240595656969	1.68270521973669
SkinNotSunExposedSuprapubic	M	20	ENSG00000131094	C1QL1	27.8605154530566	0.511506276529831	0.924528834017755
SkinNotSunExposedSuprapubic	M	20	ENSG00000005243	COPZ2	0	4.62310709767243	5.12303138714733
SkinNotSunExposedSuprapubic	M	20	ENSG00000064300	NGFR	0	3.70924848616939	4.39095388918032
SkinNotSunExposedSuprapubic	M	20	ENSG00000182575	NXPH3	49.5087502787693	1.58490578355077	2.30943624199954
SkinNotSunExposedSuprapubic	M	20	ENSG00000108821	COL1A1	7.43637808945769	6.70949455519968	8.03212833133985
SkinNotSunExposedSuprapubic	M	20	ENSG00000180891	CUEDC1	21.3498319174815	3.37450237113586	3.88998124898075
SkinNotSunExposedSuprapubic	M	20	ENSG00000108387	38231	0	2.92756971990495	3.28544079281805
SkinNotSunExposedSuprapubic	M	20	ENSG00000121068	TBX2	17.9917388502526	2.5657200374972	3.12497676980127
SkinNotSunExposedSuprapubic	M	20	ENSG00000011028	MRC2	41.6566902588758	5.05550746693648	5.91995253769721
SkinNotSunExposedSuprapubic	M	20	ENSG00000087191	PSMC5	0.747033415379311	8.26620198701334	8.11949219756144
SkinNotSunExposedSuprapubic	M	20	ENSG00000108604	SMARCD2	3.47657858695756	7.36721950601737	7.05306238816818
SkinNotSunExposedSuprapubic	M	20	ENSG00000141338	ABCA8	51.7037672947377	2.83432060604595	3.7159859958748
SkinNotSunExposedSuprapubic	M	20	ENSG00000109089	CDR2L	0	2.63019843213364	3.07610904896973
SkinNotSunExposedSuprapubic	M	20	ENSG00000176170	SPHK1	25.713273251415	3.70890066863382	4.10630812261552
SkinNotSunExposedSuprapubic	M	20	ENSG00000181409	AATK	3.73516707689655	1.46979741175001	1.99185918218226
SkinNotSunExposedSuprapubic	M	20	ENSG00000169689	CENPX	36.9917364870101	5.37792948742505	5.60157699703467
SkinNotSunExposedSuprapubic	M	20	ENSG00000158270	COLEC12	20.0702977598575	3.31725979533485	3.98502951734533
SkinNotSunExposedSuprapubic	M	20	ENSG00000017797	RALBP1	4.03398044304828	6.78267781900209	6.412616452229
SkinNotSunExposedSuprapubic	M	20	ENSG00000168675	LDLRAD4	23.8416846387118	1.15090648946353	1.68494224833764
SkinNotSunExposedSuprapubic	M	20	ENSG00000134769	DTNA	17.9753391906093	0.971499349434421	1.40752249594968
SkinNotSunExposedSuprapubic	M	20	ENSG00000152217	SETBP1	43.8074897624954	2.57037245408285	2.93398185402212
SkinNotSunExposedSuprapubic	M	20	ENSG00000141469	SLC14A1	29.233907655177	0.797795044424168	1.99285130793572
SkinNotSunExposedSuprapubic	M	20	ENSG00000196628	TCF4	29.7034715162726	3.63722435109127	4.03799036313188
SkinNotSunExposedSuprapubic	M	20	ENSG00000099864	PALM	0	4.60412131363996	5.10665259394449
SkinNotSunExposedSuprapubic	M	20	ENSG00000197766	CFD	12.2015457845287	8.59864334013409	9.40526952955336
SkinNotSunExposedSuprapubic	M	20	ENSG00000099860	GADD45B	12.8295712791896	6.55222995196095	7.39294006096507
SkinNotSunExposedSuprapubic	M	20	ENSG00000176533	GNG7	0	1.96956652318167	2.45602244523833
SkinNotSunExposedSuprapubic	M	20	ENSG00000065717	TLE2	29.1438805512723	4.33218723127765	4.79944274983126
SkinNotSunExposedSuprapubic	M	20	ENSG00000006638	TBXA2R	31.387854002854	0.740650080024983	1.11796675796196
SkinNotSunExposedSuprapubic	M	20	ENSG00000197256	KANK2	0	4.582432374177	5.06607174188137
SkinNotSunExposedSuprapubic	M	20	ENSG00000130176	CNN1	25.4008774595291	3.72393043935299	5.01937687082986
SkinNotSunExposedSuprapubic	M	20	ENSG00000171295	ZNF440	6.05097066457242	4.42020879077957	3.95715453572138
SkinNotSunExposedSuprapubic	M	20	ENSG00000160888	IER2	27.8269947228793	7.43540535701758	8.20596886600669
SkinNotSunExposedSuprapubic	M	20	ENSG00000123143	PKN1	18.5531084662419	4.03948952275416	4.60246179960507
SkinNotSunExposedSuprapubic	M	20	ENSG00000130513	GDF15	9.82636261768171	0.722250959306795	1.75497132765049
SkinNotSunExposedSuprapubic	M	20	ENSG00000105655	ISYNA1	18.6135825998678	4.09707051227388	4.6629743500396
SkinNotSunExposedSuprapubic	M	20	ENSG00000089356	FXYD3	0	7.73543188319232	7.41955607294171
SkinNotSunExposedSuprapubic	M	20	ENSG00000266964	FXYD1	19.0315655822824	4.36758467655412	4.89780535061074
SkinNotSunExposedSuprapubic	M	20	ENSG00000221857	CTD-2527I21	0	5.14289295945681	5.69171067569138
SkinNotSunExposedSuprapubic	M	20	ENSG00000161281	COX7A1	13.5746643480355	3.85636088736812	4.38854594224557
SkinNotSunExposedSuprapubic	M	20	ENSG00000131116	ZNF428	12.5654851407392	3.89558376283005	4.29352158836187
SkinNotSunExposedSuprapubic	M	20	ENSG00000104783	KCNN4	58.2686063995862	3.76016577291765	4.80828649205383
SkinNotSunExposedSuprapubic	M	20	ENSG00000187244	BCAM	16.3724823537299	5.8693367966479	6.28210517653524
SkinNotSunExposedSuprapubic	M	20	ENSG00000105559	PLEKHA4	8.24849396147989	3.62732618836134	4.37860817017159
SkinNotSunExposedSuprapubic	M	20	ENSG00000105472	CLEC11A	25.4235148357528	4.47864475261056	4.91135498789419
SkinNotSunExposedSuprapubic	M	20	ENSG00000167614	TTYH1	0	1.52582804917185	2.11082048846682
SkinNotSunExposedSuprapubic	M	20	ENSG00000101265	RASSF2	23.3074425598345	2.27168535734005	2.79901940177179
SkinNotSunExposedSuprapubic	M	20	ENSG00000182621	PLCB1	32.4651070343656	0.827819144106652	1.29336326206211
SkinNotSunExposedSuprapubic	M	20	ENSG00000101333	PLCB4	62.9791210006317	2.19504374842347	2.93779209538969
SkinNotSunExposedSuprapubic	M	20	ENSG00000132623	ANKEF1	16.4756441110918	1.955668050459	1.6083258872201
SkinNotSunExposedSuprapubic	M	20	ENSG00000236772	RP5-1184F4	69.1364375809799	0.72405418287246	1.05251401989607
SkinNotSunExposedSuprapubic	M	20	ENSG00000101400	SNTA1	26.7573786963135	3.81085193033905	4.22446826237827
SkinNotSunExposedSuprapubic	M	20	ENSG00000101335	MYL9	0	7.61474195149034	8.42885499789589
SkinNotSunExposedSuprapubic	M	20	ENSG00000197496	SLC2A10	38.3156996050026	1.72545366510798	2.3136962667157
SkinNotSunExposedSuprapubic	M	20	ENSG00000101160	CTSZ	18.0782086521793	6.09869569818696	6.5373145360883
SkinNotSunExposedSuprapubic	M	20	ENSG00000154721	JAM2	19.9208910767816	2.9358962464113	3.47470412650397
SkinNotSunExposedSuprapubic	M	20	ENSG00000159216	RUNX1	0	2.83464153022201	3.39143297548626
SkinNotSunExposedSuprapubic	M	20	ENSG00000183036	PCP4	7.06329671592618	2.24694594203851	3.32615049479372
SkinNotSunExposedSuprapubic	M	20	ENSG00000160191	PDE9A	3.73516707689655	2.12195333783157	3.10704161184858
SkinNotSunExposedSuprapubic	M	20	ENSG00000197381	ADARB1	13.9038764765446	3.45629763706151	3.89223095334587
SkinNotSunExposedSuprapubic	M	20	ENSG00000142156	COL6A1	5.54672310919138	7.71465895121408	8.35629429638115
SkinNotSunExposedSuprapubic	M	20	ENSG00000184058	TBX1	5.59741466237783	3.43575129377766	4.1369325266022
SkinNotSunExposedSuprapubic	M	20	ENSG00000100031	GGT1	1.83362747411285	1.91186161099378	2.32974940744162
SkinNotSunExposedSuprapubic	M	20	ENSG00000100154	TTC28	16.8580540737264	1.93682720389776	2.36844559182331
SkinNotSunExposedSuprapubic	M	20	ENSG00000186998	EMID1	43.0885043050195	2.88600608239512	3.66243947586183
SkinNotSunExposedSuprapubic	M	20	ENSG00000100276	RASL10A	17.9288019691035	0.715510849878982	1.07889717534357
SkinNotSunExposedSuprapubic	M	20	ENSG00000100097	LGALS1	12.0243647821631	7.83999007180141	8.54156182313674
SkinNotSunExposedSuprapubic	M	20	ENSG00000100196	KDELR3	13.7913861300796	1.32485644841622	2.12225048073739
SkinNotSunExposedSuprapubic	M	20	ENSG00000100258	LMF2	20.6849025243286	6.01962267178331	6.2723082161874
SkinNotSunExposedSuprapubic	M	20	ENSG00000101871	MID1	40.090793292023	1.97706524774732	2.41118703389087
SkinNotSunExposedSuprapubic	M	20	ENSG00000165197	VEGFD	0	1.07301184969678	1.59375346335443
SkinNotSunExposedSuprapubic	M	20	ENSG00000147027	TMEM47	49.3623660585629	2.51138267776845	3.34883568621449
SkinNotSunExposedSuprapubic	M	20	ENSG00000069535	MAOB	33.4580420585037	3.12466623430754	3.77764156223582
SkinNotSunExposedSuprapubic	M	20	ENSG00000179222	MAGED1	12.7493702891402	4.41439851480932	4.84956439113504
SkinNotSunExposedSuprapubic	M	20	ENSG00000102316	MAGED2	1.79288019691035	5.94295921666612	6.25527489767841
SkinNotSunExposedSuprapubic	M	20	ENSG00000067445	TRO	12.7493702891402	1.50194087333285	2.07420888602881
SkinNotSunExposedSuprapubic	M	20	ENSG00000089472	HEPH	69.52326307579	2.00653290638048	2.73402169861926
SkinNotSunExposedSuprapubic	M	20	ENSG00000147100	SLC16A2	36.5887911902297	2.3793391205852	2.78628181168058
SkinNotSunExposedSuprapubic	M	20	ENSG00000126950	TMEM35A	17.0750494943842	0.576732777640711	0.974389708614385
SkinNotSunExposedSuprapubic	M	20	ENSG00000102401	ARMCX3	54.5123691494354	3.65534184751446	4.12091793070161
SkinNotSunExposedSuprapubic	M	20	ENSG00000184867	ARMCX2	11.2055012306897	2.77637208904744	3.25023936622102
SkinNotSunExposedSuprapubic	M	20	ENSG00000184905	TCEAL2	17.713311560821	1.57732926129925	2.27862814167542
SkinNotSunExposedSuprapubic	M	20	ENSG00000102409	BEX4	0	5.10371376417915	5.56460721574745
SkinNotSunExposedSuprapubic	M	20	ENSG00000123560	PLP1	16.4845373660368	2.87024973262402	3.34923154966227
SkinNotSunExposedSuprapubic	M	20	ENSG00000158427	TMSB15B	5.97626732303449	0.775399017217824	1.04741081880349
SkinNotSunExposedSuprapubic	M	20	ENSG00000101938	CHRDL1	44.5973724971551	3.16789250216557	4.09044370350678
SkinNotSunExposedSuprapubic	M	20	ENSG00000175556	LONRF3	93.8078691251189	0.565198910923698	0.908597933570651
SkinNotSunExposedSuprapubic	M	20	ENSG00000009694	TENM1	0	1.34011144207062	1.79112895989013
SkinNotSunExposedSuprapubic	M	20	ENSG00000102038	SMARCA1	22.2493069169249	3.41906693852001	3.90217369620685
SkinNotSunExposedSuprapubic	M	20	ENSG00000076716	GPC4	19.7714843937058	2.18494334869933	2.81659818692643
SkinNotSunExposedSuprapubic	M	20	ENSG00000129675	ARHGEF6	22.2864968921494	2.58648286076842	3.07821568038508
SkinNotSunExposedSuprapubic	M	20	ENSG00000129682	FGF13	13.8359643478738	0.721561437911404	1.14400007890206
SkinNotSunExposedSuprapubic	M	20	ENSG00000196924	FLNA	0	7.41040521877598	7.82787135626681
AdrenalGland	F	50	ENSG00000189266	PNRC2	50.6165681781934	6.46345163027383	6.736620006637
AdrenalGland	F	50	ENSG00000132122	SPATA6	57.8955231708283	3.25471776549139	3.53449046071517
AdrenalGland	F	50	ENSG00000085832	EPS15	4.99260731804797	5.45526652635641	5.68297984301651
AdrenalGland	F	50	ENSG00000184588	PDE4B	37.9688641912824	1.54041818140665	1.19314886278837
AdrenalGland	F	50	ENSG00000036549	ZZZ3	21.2607280255824	3.40605322825803	3.62698524318977
AdrenalGland	F	50	ENSG00000163563	MNDA	42.0313866971701	3.40834560961494	3.96447229673982
AdrenalGland	F	50	ENSG00000213080	RP11-312J18	3.75737249744604	3.00272823530569	3.38554859135309
AdrenalGland	F	50	ENSG00000162630	B3GALT2	100	0.785989878698494	1.22304472184052
AdrenalGland	F	50	ENSG00000143756	FBXO28	17.5530113974135	3.48586857339018	3.70583609407443
AdrenalGland	F	50	ENSG00000135766	EGLN1	23.6939478583998	4.61393045155707	4.84966232289526
AdrenalGland	F	50	ENSG00000172059	KLF11	27.6990197862764	4.03174321042128	4.35483219324484
AdrenalGland	F	50	ENSG00000143952	VPS54	30.0300028219481	4.14556917512574	4.3466072595291
AdrenalGland	F	50	ENSG00000153208	MERTK	37.797437967002	5.88886889624602	6.52140257185811
AdrenalGland	F	50	ENSG00000118242	MREG	39.3355469831393	2.28337760133948	2.85440935880051
AdrenalGland	F	50	ENSG00000121440	PDZRN3	13.8319653534028	4.31996241080483	4.90599396646483
AdrenalGland	F	50	ENSG00000181631	P2RY13	22.9856847438576	1.03048930486025	1.437696408809
AdrenalGland	F	50	ENSG00000113790	EHHADH	93.5546074536356	1.98902498927364	2.33435686725168
AdrenalGland	F	50	ENSG00000152990	ADGRA3	89.0769868332129	3.51855374359592	3.81706588034771
AdrenalGland	F	50	ENSG00000138795	LEF1	32.1679612721241	3.70202965577321	4.35905173685661
AdrenalGland	F	50	ENSG00000095015	MAP3K1	26.615263371616	2.56365532080979	2.85504144144128
AdrenalGland	F	50	ENSG00000153006	SREK1IP1	22.243068103663	2.91045404498199	3.10010718699722
AdrenalGland	F	50	ENSG00000145703	IQGAP2	35.0771792165843	3.93790955312753	4.39163750893342
AdrenalGland	F	50	ENSG00000113391	FAM172A	14.6283585843277	3.53838653043485	3.76844164985715
AdrenalGland	F	50	ENSG00000064651	SLC12A2	10.3540620128906	4.0041669387277	4.49680411497829
AdrenalGland	F	50	ENSG00000081059	TCF7	19.0501482906215	2.27746279707967	2.58296701376675
AdrenalGland	F	50	ENSG00000124613	ZNF391	16.7438294957994	1.83154214363709	2.0993099275483
AdrenalGland	F	50	ENSG00000112218	GPR63	30.355609189098	1.33355912456056	1.63458595619285
AdrenalGland	F	50	ENSG00000131023	LATS1	28.0592301903699	3.30065135139525	3.49559255185979
AdrenalGland	F	50	ENSG00000146476	ARMT1	36.828403900272	4.25380829456025	4.65693742967559
AdrenalGland	F	50	ENSG00000120262	CCDC170	55.8682229682881	2.43914519188339	3.00553616673009
AdrenalGland	F	50	ENSG00000196247	ZNF107	12.1172856125584	2.47829954171932	2.83921478619408
AdrenalGland	F	50	ENSG00000008277	ADAM22	33.4077593460519	2.70842051139944	3.1617582611336
AdrenalGland	F	50	ENSG00000136999	NOV	65.9891018997739	9.26779128389662	10.261385160271
AdrenalGland	F	50	ENSG00000181790	ADGRB1	29.8397551181627	1.66614651987194	2.35573953815309
AdrenalGland	F	50	ENSG00000107242	PIP5K1B	37.06793971837	3.21616635552831	3.60637483768533
AdrenalGland	F	50	ENSG00000178966	RMI1	25.3074892167232	2.96205074763867	3.46423896851953
AdrenalGland	F	50	ENSG00000148444	COMMD3	25.3935352980087	5.56980716205283	5.7567648811131
AdrenalGland	F	50	ENSG00000095739	BAMBI	40.0939203112751	5.39840321880973	6.09393945254125
AdrenalGland	F	50	ENSG00000196693	ZNF33B	22.9042027607064	3.15320113553226	3.43647283640316
AdrenalGland	F	50	ENSG00000108064	TFAM	34.1767314560306	3.79809004011895	4.06471100496188
AdrenalGland	F	50	ENSG00000107443	CCNJ	21.8395659841389	2.57491814548815	2.96993348330731
AdrenalGland	F	50	ENSG00000165879	FRAT1	23.7727100190411	2.51245300360174	2.79246810362036
AdrenalGland	F	50	ENSG00000203497	PDCD4-AS1	79.0113764820679	2.34119584784216	1.99676665741752
AdrenalGland	F	50	ENSG00000167333	TRIM68	7.39475449962527	3.52195844888941	3.82727932096684
AdrenalGland	F	50	ENSG00000148935	GAS2	25.8767833228608	0.824807489200163	0.988525860751416
AdrenalGland	F	50	ENSG00000060749	QSER1	39.789795471443	2.60385216360183	2.82426289301731
AdrenalGland	F	50	ENSG00000110066	KMT5B	26.8638882195284	3.88339911137175	4.0752947776731
AdrenalGland	F	50	ENSG00000196323	ZBTB44	11.5652321764212	3.78405870008273	4.03290909247275
AdrenalGland	F	50	ENSG00000173208	ABCD2	62.7884574397612	0.821528675286732	1.2104415709469
AdrenalGland	F	50	ENSG00000015153	YAF2	45.8409600090108	2.87771095182654	3.14447852739703
AdrenalGland	F	50	ENSG00000136161	RCBTB2	17.5590007758036	4.11721415734116	4.3576710006688
AdrenalGland	F	50	ENSG00000083535	PIBF1	14.4218128103216	3.0010435580926	3.27075369124006
AdrenalGland	F	50	ENSG00000213903	LTB4R	83.6097870521404	3.62519633517055	3.16057491110827
AdrenalGland	F	50	ENSG00000100490	CDKL1	23.0069012731835	1.28365846676462	1.58900107714018
AdrenalGland	F	50	ENSG00000100532	CGRRF1	16.1631950521601	3.6215852080591	3.9403937478883
AdrenalGland	F	50	ENSG00000119599	DCAF4	7.53033913104764	2.92791605882701	3.19065485505266
AdrenalGland	F	50	ENSG00000100596	SPTLC2	12.8942621068662	4.03014848089605	4.32051681799747
AdrenalGland	F	50	ENSG00000140455	USP3	23.2381922685658	3.44180685042507	3.65913128558859
AdrenalGland	F	50	ENSG00000197006	METTL9	12.1348308317548	6.3926512388546	6.66913276489266
AdrenalGland	F	50	ENSG00000167397	VKORC1	74.7662882381229	0.907810890882203	0.650269440826895
AdrenalGland	F	50	ENSG00000141002	TCF25	28.6803416142059	6.8176249379745	6.65212505898499
AdrenalGland	F	50	ENSG00000181031	RPH3AL	44.9963498554647	3.95876933458073	3.49664384986094
AdrenalGland	F	50	ENSG00000108924	HLF	68.0894703629349	3.81447495230128	4.38863344398493
AdrenalGland	F	50	ENSG00000108854	SMURF2	29.8729529311775	3.48067032035215	3.7286778547217
AdrenalGland	F	50	ENSG00000141384	TAF4B	13.3737943868534	2.09193435546109	2.32388850751672
AdrenalGland	F	50	ENSG00000257267	ZNF271P	12.6584921605659	3.79353859666671	4.07507157869023
AdrenalGland	F	50	ENSG00000185236	RAB11B	51.3184068012501	6.95895733151301	6.80851626716233
AdrenalGland	F	50	ENSG00000118620	ZNF430	21.224709446637	1.74480198400387	2.02900436666455
AdrenalGland	F	50	ENSG00000196268	ZNF493	26.6021399610963	2.29611630604558	2.61793324570829
AdrenalGland	F	50	ENSG00000168813	ZNF507	11.9961768844717	2.72750914981452	2.97539123756805
AdrenalGland	F	50	ENSG00000120784	ZFP30	26.1525708267302	1.77635022999792	1.98271357477192
AdrenalGland	F	50	ENSG00000256683	ZNF350	14.801477300133	2.56487670019909	2.82515079458934
AdrenalGland	F	50	ENSG00000198346	ZNF813	0	1.2879648445808	1.51561559222088
AdrenalGland	F	50	ENSG00000204519	ZNF551	26.4693083836823	2.13577173641553	2.41703335434763
AdrenalGland	F	50	ENSG00000101194	SLC17A9	77.027485225226	2.89676255833335	2.44477119852191
AdrenalGland	F	50	ENSG00000258366	RTEL1	40.1569341256775	1.05836536318306	0.755055182356904
AdrenalGland	F	50	ENSG00000141959	PFKL	77.6532140784831	6.31262242288827	6.09670861106415
AdrenalGland	F	50	ENSG00000102172	SMS	17.3553467279656	6.56804631016457	7.00222665582433
AdrenalGland	F	50	ENSG00000147180	ZNF711	17.8294656605511	4.20575375322615	4.72604351949759
ArteryCoronary	F	50	ENSG00000079277	MKNK1	54.5237553820457	5.09846236709706	5.41599755221101
ArteryCoronary	F	50	ENSG00000116489	CAPZA1	49.2113553396876	5.89855766282744	6.18545747806321
ArteryCoronary	F	50	ENSG00000162972	MAIP1	68.6863815160316	3.9167186198506	4.20159948870792
ArteryCoronary	F	50	ENSG00000160796	NBEAL2	1.26378051504277	4.06502429906545	4.47393934812624
ArteryCoronary	F	50	ENSG00000074966	TXK	37.8577252237429	0.701091650863653	1.0875263077225
ArteryCoronary	F	50	ENSG00000170917	NUDT6	22.3869770269104	1.77819530955751	2.08225008841193
ArteryCoronary	F	50	ENSG00000151883	PARP8	63.1055468690844	3.26048445425012	3.6647306737051
ArteryCoronary	F	50	ENSG00000228716	DHFR	26.9412693745573	2.18965734418183	2.49148266734868
ArteryCoronary	F	50	ENSG00000146021	KLHL3	2.33798112234321	2.48103241472558	2.96135599702274
ArteryCoronary	F	50	ENSG00000120253	NUP43	100	3.77636156478274	3.96393269375468
ArteryCoronary	F	50	ENSG00000196247	ZNF107	20.042012926946	1.68330493916793	1.98317540208644
ArteryCoronary	F	50	ENSG00000197448	GSTK1	29.2901449762216	6.07354188786334	6.36397069904596
ArteryCoronary	F	50	ENSG00000105993	DNAJB6	30.4904914222659	6.5477551748876	6.27679170704918
ArteryCoronary	F	50	ENSG00000176623	RMDN1	92.3537354093517	4.43306074101932	4.71360056038827
ArteryCoronary	F	50	ENSG00000136856	SLC2A8	21.8367324698108	4.00067125899509	3.82323777099112
ArteryCoronary	F	50	ENSG00000204054	LINC00963	67.5136114143682	3.69492446728078	4.00796249754914
ArteryCoronary	F	50	ENSG00000047056	WDR37	44.0922730658222	3.57290016143671	3.90940365107471
ArteryCoronary	F	50	ENSG00000107562	CXCL12	83.2949464842255	5.20309460459622	5.97206858449816
ArteryCoronary	F	50	ENSG00000142102	PGGHG	51.7085482113485	5.93060109537768	6.39022095126033
ArteryCoronary	F	50	ENSG00000173933	RBM4	65.3446333116589	1.05519444477459	1.42436465741787
ArteryCoronary	F	50	ENSG00000069493	CLEC2D	9.3207692417148	2.61492459827649	3.2465537052526
ArteryCoronary	F	50	ENSG00000118308	LRMP	32.8774945362382	1.79996825568739	2.41232543558339
ArteryCoronary	F	50	ENSG00000256185	RP11-612B6	30.5208783297102	2.12924923526455	2.57929884420583
ArteryCoronary	F	50	ENSG00000100479	POLE2	20.3000000824883	0.90398489749779	1.19879609091788
ArteryCoronary	F	50	ENSG00000100554	ATP6V1D	50.7964959746792	5.00483716219305	4.75226158093103
ArteryCoronary	F	50	ENSG00000119718	EIF2B2	47.7215765696676	5.46338551427252	5.21113300570332
ArteryCoronary	F	50	ENSG00000021645	NRXN3	47.5175262149664	2.23662114142956	1.55733352674323
ArteryCoronary	F	50	ENSG00000175265	GOLGA8A	39.6433974379641	4.86616517641891	5.39475961969053
ArteryCoronary	F	50	ENSG00000176700	SCAND2P	0	3.24070967187477	3.4182847559962
ArteryCoronary	F	50	ENSG00000008516	MMP25	37.5979588385002	1.44782889199152	1.95718844418797
ArteryCoronary	F	50	ENSG00000233024	RP11-1212A22	45.6312297753863	3.98788195541509	3.51611987920926
ArteryCoronary	F	50	ENSG00000103264	FBXO31	34.2776746449607	4.77016191375393	5.008221611392
ArteryCoronary	F	50	ENSG00000142494	SLC47A1	43.7225355910552	3.19909645424634	2.49650133048046
ArteryCoronary	F	50	ENSG00000121060	TRIM25	1.76105561195268	4.10586874695276	4.58352844179758
ArteryCoronary	F	50	ENSG00000136490	LIMD2	36.4964839831051	2.91363788813263	3.45073834016417
ArteryCoronary	F	50	ENSG00000182534	MXRA7	13.4486872437164	6.96387751363834	6.5332390860678
ArteryCoronary	F	50	ENSG00000234912	SNHG20	43.7083596531277	3.02747634206196	3.40996679571411
ArteryCoronary	F	50	ENSG00000141452	C18orf8	26.9310036289079	5.06389448062747	4.8381441245323
ArteryCoronary	F	50	ENSG00000267855	NDUFA7	61.4498678230779	1.09112472202066	1.42344633976542
ArteryCoronary	F	50	ENSG00000130299	GTPBP3	11.9439243954678	3.71256825036311	3.98649199126579
ArteryCoronary	F	50	ENSG00000197124	ZNF682	53.3311328034974	1.68988192226558	2.13539379081012
ArteryCoronary	F	50	ENSG00000105750	ZNF85	56.9702155183064	1.26993206664371	1.58454932768437
ArteryCoronary	F	50	ENSG00000236144	TMEM147-AS1	50.7282844960016	3.03326268897444	3.39416369720296
ArteryCoronary	F	50	ENSG00000125966	MMP24	68.7065636451402	2.93534830843627	3.21685303166851
ArteryCoronary	F	50	ENSG00000101445	PPP1R16B	17.5931148795688	2.24100118503261	3.16114901931228
ArteryCoronary	F	50	ENSG00000128335	APOL2	35.5774058324506	4.72482983984458	5.18711333927038
ArteryCoronary	F	50	ENSG00000068394	GPKOW	7.31422053373539	5.2564762371242	5.02633200560231
Liver	F	50	ENSG00000116151	MORN1	15.8095807617939	1.28857728970304	0.962388219369649
Liver	F	50	ENSG00000227372	TP73-AS1	55.7659844860898	3.27443584226326	2.98081165006039
Liver	F	50	ENSG00000160094	ZNF362	0	3.11663784022907	2.7326615395427
Liver	F	50	ENSG00000122435	TRMT13	23.5872712671052	2.28261472420458	2.01684029084285
Liver	F	50	ENSG00000168765	GSTM4	28.2584615426579	4.24589625537094	3.6164683241055
Liver	F	50	ENSG00000134184	GSTM1	40.7878991766498	8.06307791616474	4.0065480524315
Liver	F	50	ENSG00000134202	GSTM3	11.5341421104288	2.87412162327066	2.10836435883301
Liver	F	50	ENSG00000117625	RCOR3	58.0306080869706	3.62609739138781	3.25732246268895
Liver	F	50	ENSG00000115207	GTF3C2	22.4669906849891	3.79976540494206	3.5789776763291
Liver	F	50	ENSG00000119737	GPR75	32.4411754767525	1.30005727832732	0.919281527379044
Liver	F	50	ENSG00000115274	INO80B	44.5078704122669	4.87396339107587	4.57595743241122
Liver	F	50	ENSG00000074054	CLASP1	17.5990533371929	3.47208139553026	3.25375304884904
Liver	F	50	ENSG00000123607	TTC21B	21.0249779720765	2.1683032958145	1.94535914264796
Liver	F	50	ENSG00000138380	CARF	44.4208587463548	1.42540009232286	1.10185405433451
Liver	F	50	ENSG00000251595	ABCA11P	29.0262145972047	1.84938677070943	1.47790289030769
Liver	F	50	ENSG00000215375	MYL5	14.5658745407271	3.59058355354214	3.12138893680386
Liver	F	50	ENSG00000145241	CENPC	23.0886374281413	2.49206419968331	2.14600785224956
Liver	F	50	ENSG00000253731	PCDHGA6	8.87301499029329	0.529697715358796	0.309025899273696
Liver	F	50	ENSG00000145868	FBXO38	26.9569886053443	3.66580371412775	3.3561992493
Liver	F	50	ENSG00000183718	TRIM52	29.6984482662367	2.12737634034276	1.82001871277669
Liver	F	50	ENSG00000024048	UBR2	7.83779007021533	3.56774781952031	3.32198400446632
Liver	F	50	ENSG00000083097	DOPEY1	17.3894989258219	2.40318036560641	2.06761335427631
Liver	F	50	ENSG00000130396	AFDN	3.95569303092508	4.84328553672237	4.48996523106115
Liver	F	50	ENSG00000112592	TBP	0.960982908814995	3.23378956541578	2.99726216969659
Liver	F	50	ENSG00000105866	SP4	21.1115158902614	1.20055969846116	0.982483990405292
Liver	F	50	ENSG00000186088	GSAP	23.1526220833089	3.941424333693	3.43277134027128
Liver	F	50	ENSG00000187391	MAGI2	27.7923242854875	0.841217540570618	0.630734506424215
Liver	F	50	ENSG00000001631	KRIT1	26.4376067693238	3.5917424691422	3.3140844143515
Liver	F	50	ENSG00000166526	ZNF3	39.2201100311397	3.75413489776824	3.44129655138367
Liver	F	50	ENSG00000008311	AASS	42.3633185317675	5.00262141146052	4.00149052283269
Liver	F	50	ENSG00000173273	TNKS	64.5341415182441	2.6886939851973	2.34616029376683
Liver	F	50	ENSG00000170631	ZNF16	10.0624304396122	2.10426434958437	1.81095080015508
Liver	F	50	ENSG00000106692	FKTN	7.64193781960376	1.96920904297993	1.72061841656643
Liver	F	50	ENSG00000119397	CNTRL	11.1971298209282	1.69728574242713	1.41547305615935
Liver	F	50	ENSG00000011454	RABGAP1	3.99927782183572	3.12202535169702	2.89780987452407
Liver	F	50	ENSG00000165996	HACD1	21.9674165285665	0.586741806528924	1.01557713216611
Liver	F	50	ENSG00000165995	CACNB2	45.2362180639972	2.17232674860862	1.54238335926723
Liver	F	50	ENSG00000078403	MLLT10	23.7659100502727	3.30218356898224	2.98632490614719
Liver	F	50	ENSG00000107854	TNKS2	41.2329815774403	3.85811446013362	3.54087710256858
Liver	F	50	ENSG00000198382	UVRAG	6.63249151053942	2.53495031818311	2.31753061739146
Liver	F	50	ENSG00000149292	TTC12	100	2.29183408718497	1.84720422353419
Liver	F	50	ENSG00000073614	KDM5A	14.472933850228	2.78562621459377	2.5239816003962
Liver	F	50	ENSG00000010295	IFFO1	57.8869979236391	4.00195159185315	3.68629395295728
Liver	F	50	ENSG00000225422	RBMS1P1	11.9416333468585	0.787183936221166	0.446333881666623
Liver	F	50	ENSG00000136026	CKAP4	14.2664085531132	4.16779178352232	4.66648764288204
Liver	F	50	ENSG00000151849	CENPJ	8.06157844739267	1.56016307935315	1.2827307758254
Liver	F	50	ENSG00000179841	AKAP5	41.7645947184199	0.751564548448373	0.416265277122885
Liver	F	50	ENSG00000119707	RBM25	30.6336585808876	4.94596926379057	4.57436147013169
Liver	F	50	ENSG00000140199	SLC12A6	45.3378190065112	1.64521937914704	1.26776473797409
Liver	F	50	ENSG00000137815	RTF1	3.74641138339702	3.81999519303654	3.60441501788457
Liver	F	50	ENSG00000074621	SLC24A1	9.55950236462027	1.44083065641468	1.23256313112885
Liver	F	50	ENSG00000103264	FBXO31	14.5393500514958	4.50421616297522	4.14803816853262
Liver	F	50	ENSG00000167693	NXN	45.8127546921168	2.01532240902955	2.58585364983815
Liver	F	50	ENSG00000070366	SMG6	3.36955403883306	2.6401087745704	2.40138578353885
Liver	F	50	ENSG00000108510	MED13	30.7413141629162	3.35315271014862	3.01998686086068
Liver	F	50	ENSG00000215769	ARHGAP27P1-BPTFP1-KPNA2P3	26.0999107757169	2.62729198500813	2.06316895615571
Liver	F	50	ENSG00000129347	KRI1	23.922968188863	3.95149294130136	3.63590541178609
Liver	F	50	ENSG00000124459	ZNF45	21.2199933528169	1.84852790727355	1.56492001864508
Liver	F	50	ENSG00000256294	ZNF225	42.019341791776	1.43948126761626	1.18181263404063
Liver	F	50	ENSG00000129437	KLK14	29.8860092982682	0.497311375196161	0.279524545595327
Liver	F	50	ENSG00000131845	ZNF304	19.8113690876844	1.76280971836075	1.51389583889601
Liver	F	50	ENSG00000089091	DZANK1	63.8959315496265	0.665746786249151	0.453469081216391
Liver	F	50	ENSG00000149657	LSM14B	67.8834823207128	4.18336938159318	3.91712715025066
Liver	F	50	ENSG00000156299	TIAM1	57.874328760932	2.02427846611806	1.64800530656081
Liver	F	50	ENSG00000159082	SYNJ1	37.2243705664772	2.13373506056528	1.87328848152312
Liver	F	50	ENSG00000185658	BRWD1	34.3165823853309	2.71147233358887	2.37477675298869
Liver	F	50	ENSG00000100393	EP300	9.09609633487763	3.70790704985249	3.42301330190053
Liver	F	50	ENSG00000083750	RRAGB	4.76679041352093	2.64996379425211	2.37788098791447
Liver	F	50	ENSG00000147133	TAF1	67.7690578885806	2.6070078719477	2.31197628810243
Pituitary	F	50	ENSG00000163221	S100A12	39.9594131138245	2.57889653250507	1.3180711005675
Pituitary	F	50	ENSG00000213626	LBH	66.7548133380222	3.90455242555244	4.58599773875022
Pituitary	F	50	ENSG00000206885	SNORA75	27.3537439590139	0.940347057000245	1.8053499073767
Pituitary	F	50	ENSG00000144747	TMF1	55.3190718145576	4.43589535635535	4.75960393835035
Pituitary	F	50	ENSG00000178053	MLF1	10.7356137264511	3.94505042736221	4.32886291772033
Pituitary	F	50	ENSG00000004468	CD38	64.3288739398327	1.86354623528476	2.50784698292059
Pituitary	F	50	ENSG00000206337	HCP5	87.1285845584128	3.5318055739139	3.87260170868438
Pituitary	F	50	ENSG00000172594	SMPDL3A	30.4883783170494	3.75184379255634	4.12443879205599
Pituitary	F	50	ENSG00000120915	EPHX2	58.800834777013	5.49383330567446	5.7418788398236
Pituitary	F	50	ENSG00000164933	SLC25A32	18.5859536801044	4.64022511198521	4.89443734003481
Pituitary	F	50	ENSG00000081377	CDC14B	47.2444845594937	3.81654593435791	4.23080648350887
Pituitary	F	50	ENSG00000137507	LRRC32	30.7695172325444	4.07411942796624	4.963007770671
Pituitary	F	50	ENSG00000185652	NTF3	3.79448159364353	0.950685471917384	1.36788316776061
Pituitary	F	50	ENSG00000102531	FNDC3A	23.7476979330679	5.91363844582578	6.21001869602281
Pituitary	F	50	ENSG00000073417	PDE8A	0	4.51906214551298	4.82701499962802
Pituitary	F	50	ENSG00000228696	ARL17B	100	1.85537214642243	1.46497127418924
Pituitary	F	50	ENSG00000176681	LRRC37A	63.3545205419595	1.32999838466483	1.88103497479888
Pituitary	F	50	ENSG00000197561	ELANE	58.4634879398754	1.83110337667865	0.855362064829677
Pituitary	F	50	ENSG00000178078	STAP2	20.0402095185037	2.69753134129484	3.2948848692654
Pituitary	F	50	ENSG00000105499	PLA2G4C	72.8584260490946	3.31232758681882	3.73197572750837
Pituitary	F	50	ENSG00000101166	PRELID3B	12.1977644937737	5.83157328943295	6.16171833777401
Pituitary	F	50	ENSG00000100106	TRIOBP	7.47312124277104	1.49846867198902	1.77777049451872
Pituitary	F	50	ENSG00000186416	NKRF	54.2490855040664	3.43147402962634	3.78978972122599
Vagina	F	50	ENSG00000117308	GALE	7.36633001615321	4.624831297966	3.95370587293015
Vagina	F	50	ENSG00000117676	RPS6KA1	7.94095363016982	4.11431914461808	3.53320473203165
Vagina	F	50	ENSG00000197147	LRRC8B	20.1807859447577	2.31728775465989	2.58206623624277
Vagina	F	50	ENSG00000117525	F3	4.60117351742586	6.85308900627387	5.95045295209529
Vagina	F	50	ENSG00000154370	TRIM11	9.14723647486639	3.56129041879863	3.26532575099392
Vagina	F	50	ENSG00000143632	ACTA1	12.2340406033721	1.93975979724411	3.09516318119244
Vagina	F	50	ENSG00000204634	TBC1D8	3.12110104942182	4.83084144022843	4.3879479491937
Vagina	F	50	ENSG00000115604	IL18R1	52.3522910419472	2.94478440907969	2.36243758304112
Vagina	F	50	ENSG00000115112	TFCP2L1	5.75135261839848	4.04659968410117	2.48311590706831
Vagina	F	50	ENSG00000173559	NABP1	23.2367246841899	3.16058767817587	2.68758144300454
Vagina	F	50	ENSG00000003400	CASP10	13.8084353504537	3.0960874088149	2.79986217544012
Vagina	F	50	ENSG00000116106	EPHA4	4.02129002293961	3.1463174303106	3.62656586397141
Vagina	F	50	ENSG00000188389	PDCD1	4.40685949453513	1.48121802821188	0.97149626855929
Vagina	F	50	ENSG00000134109	EDEM1	7.4251420833871	5.01594755618633	4.75286933632494
Vagina	F	50	ENSG00000163938	GNL3	31.2170754699649	6.53740894780339	6.22315032765828
Vagina	F	50	ENSG00000196549	MME	80.1126179385339	3.81041403357751	2.76000149929939
Vagina	F	50	ENSG00000145244	CORIN	31.1175436017203	3.1133239648645	2.25861112533409
Vagina	F	50	ENSG00000074966	TXK	15.5638959416706	1.47286984037076	0.956918819738473
Vagina	F	50	ENSG00000134852	CLOCK	16.0785570577515	3.9205236881906	3.63369854999163
Vagina	F	50	ENSG00000164120	HPGD	0.137437120302812	6.61932282062414	5.33522245907407
Vagina	F	50	ENSG00000113070	HBEGF	4.95509806571964	4.44467311444737	5.08843532950703
Vagina	F	50	ENSG00000113282	CLINT1	7.35894973894628	6.40385732444442	6.01913033618751
Vagina	F	50	ENSG00000124588	NQO2	10.3698544464538	4.64239195536768	4.94294056570075
Vagina	F	50	ENSG00000137177	KIF13A	5.48117518750352	4.27172802497453	4.60753410296756
Vagina	F	50	ENSG00000137411	VARS2	10.3955776299854	5.10897663190832	4.78090771696022
Vagina	F	50	ENSG00000112237	CCNC	8.30513536906636	4.49348786899204	4.22578395306735
Vagina	F	50	ENSG00000106392	C1GALT1	4.63538445017677	3.14829352615923	2.84802717401121
Vagina	F	50	ENSG00000106537	TSPAN13	28.890919122304	5.28480417875588	4.41504146272187
Vagina	F	50	ENSG00000006704	GTF2IRD1	5.12737778443098	4.685667006301	4.22131141314939
Vagina	F	50	ENSG00000179388	EGR3	7.70319904416167	1.73816423396672	2.98058044009901
Vagina	F	50	ENSG00000167034	NKX3-1	1.69492309584365	2.29358740709547	1.74581552898422
Vagina	F	50	ENSG00000133731	IMPA1	15.5620521704097	4.31922360699272	4.03185682367743
Vagina	F	50	ENSG00000106829	TLE4	5.64359966476779	3.80824991863439	4.00423960863166
Vagina	F	50	ENSG00000095380	NANS	50.8535566051153	4.41852460226149	4.02172736403973
Vagina	F	50	ENSG00000136888	ATP6V1G1	18.7302002120035	7.30403158594812	7.11884082118219
Vagina	F	50	ENSG00000180817	PPA1	1.58272750714157	7.77990103551187	7.10911474781946
Vagina	F	50	ENSG00000151208	DLG5	23.0395601425485	5.73223395047872	5.41372092663819
Vagina	F	50	ENSG00000198018	ENTPD7	20.1490964517863	2.86170619519793	2.39036224637448
Vagina	F	50	ENSG00000184669	OR7E14P	0	2.59656558511146	1.93986754407134
Vagina	F	50	ENSG00000132749	TESMIN	13.4023743314927	1.19947349951439	0.85330359015965
Vagina	F	50	ENSG00000175591	P2RY2	0.766337218208009	4.83402152536762	3.52352796976421
Vagina	F	50	ENSG00000057294	PKP2	1.20303661721934	3.0287991355678	2.29600978379332
Vagina	F	50	ENSG00000110911	SLC11A2	6.37183800833228	4.53689277237862	4.34584433008652
Vagina	F	50	ENSG00000135480	KRT7	100	3.96299490393202	2.14618125063156
Vagina	F	50	ENSG00000170421	KRT8	22.1354756760797	5.6011561338358	4.28642409537955
Vagina	F	50	ENSG00000111057	KRT18	1.52681478632125	6.63667980551655	5.71354676548448
Vagina	F	50	ENSG00000265039	#N/A	1.75664834194913	6.89666844434766	6.01216907312768
Vagina	F	50	ENSG00000139626	ITGB7	1.91026162371259	2.95221686917135	2.38930406904353
Vagina	F	50	ENSG00000111245	MYL2	17.1082669686016	1.5822288833949	2.55602116700102
Vagina	F	50	ENSG00000092054	MYH7	9.91998859430139	0.930953083232238	1.59223839726658
Vagina	F	50	ENSG00000178974	FBXO34	2.69890403501714	5.01447926266408	4.6201086319718
Vagina	F	50	ENSG00000183484	GPR132	6.19079227650818	1.69086642507744	1.28202499906412
Vagina	F	50	ENSG00000171766	GATM	10.9088465737821	3.90927220633204	4.29094035827525
Vagina	F	50	ENSG00000103811	CTSH	21.6453787697358	6.40206143907773	5.82218484606964
Vagina	F	50	ENSG00000197006	METTL9	9.03978873277649	5.86514896402451	5.60877166387291
Vagina	F	50	ENSG00000181885	CLDN7	2.29393054741949	6.77912197133791	5.02316797825013
Vagina	F	50	ENSG00000179593	ALOX15B	5.96484476425971	5.9475454272752	4.36085890134924
Vagina	F	50	ENSG00000171928	TVP23B	9.57958728055391	4.84657272366143	4.46358239630124
Vagina	F	50	ENSG00000171345	KRT19	15.1674538093837	9.18686252282012	7.52504062703284
Vagina	F	50	ENSG00000154217	PITPNC1	25.1618807548727	3.29472081857442	2.79882593439621
Vagina	F	50	ENSG00000108669	CYTH1	3.3396031482868	5.50844418580006	5.18495427768335
Vagina	F	50	ENSG00000046604	DSG2	12.1936592155417	3.65352076412091	2.76548152285462
Vagina	F	50	ENSG00000172175	MALT1	2.61134865410731	4.67820330568265	4.28797946990882
Vagina	F	50	ENSG00000125910	S1PR4	20.5270728281846	1.82871185923263	1.39764491232047
Vagina	F	50	ENSG00000089639	GMIP	4.94823015315743	3.65926163310917	3.30859276954106
Vagina	F	50	ENSG00000086544	ITPKC	5.87897471654039	6.40364847266372	5.97045500383172
Vagina	F	50	ENSG00000125851	PCSK2	2.09971809249674	1.01778538138767	1.7381392103604
Vagina	F	50	ENSG00000159216	RUNX1	10.4529321680328	3.75322500224059	3.08777230131166
Vagina	F	50	ENSG00000160190	SLC37A1	7.93479891038523	3.45258071096456	2.9930337634629
Vagina	F	50	ENSG00000093000	NUP50	3.99851059147653	4.52088229757978	4.20906574917436
AdrenalGland	F	40	ENSG00000175130	MARCKSL1	100	6.15508076825111	6.70561515551263
AdrenalGland	F	40	ENSG00000174021	GNG5	37.8280632267145	6.40834471235337	6.65140075086615
AdrenalGland	F	40	ENSG00000143543	JTB	18.2841268246283	7.24693245055161	7.55921202997415
AdrenalGland	F	40	ENSG00000236439	RP11-175B9	11.629688632972	7.38760673293179	7.78580292931617
AdrenalGland	F	40	ENSG00000220749	RPL21P28	22.4602484096548	1.45766106967522	1.74148644372645
AdrenalGland	F	40	ENSG00000143499	SMYD2	34.5844692430407	3.51351154901677	3.79286772563507
AdrenalGland	F	40	ENSG00000174748	RPL15	7.87062846785971	7.91112748850722	8.23386024272038
AdrenalGland	F	40	ENSG00000048162	NOP16	27.7395868339617	3.93658647940852	4.25749135984381
AdrenalGland	F	40	ENSG00000124614	RPS10	4.25240297812723	3.44912206440672	3.87750886497401
AdrenalGland	F	40	ENSG00000112081	SRSF3	30.0636791500197	5.72473544848443	6.1004307222926
AdrenalGland	F	40	ENSG00000123505	AMD1	21.0915996753603	4.81724199268406	5.18732787564986
AdrenalGland	F	40	ENSG00000111962	UST	39.9743940559837	3.74283123088926	4.17418349574723
AdrenalGland	F	40	ENSG00000212238	RNA5SP244	0	2.38894474590921	2.71008809260402
AdrenalGland	F	40	ENSG00000168522	FNTA	21.4521488815577	4.88275042809447	5.15621561189687
AdrenalGland	F	40	ENSG00000181790	ADGRB1	25.604961876845	1.65429910306418	2.35573953815309
AdrenalGland	F	40	ENSG00000148935	GAS2	39.0125279582979	0.760064947790954	0.988525860751416
AdrenalGland	F	40	ENSG00000149806	FAU	1.31724396248018	8.41453393728087	8.67488928207956
AdrenalGland	F	40	ENSG00000122026	RPL21	7.89785129808266	3.03373163632527	3.37030806139232
AdrenalGland	F	40	ENSG00000100814	CCNB1IP1	13.1300629311914	3.53283994728777	3.87221288365428
AdrenalGland	F	40	ENSG00000092208	GEMIN2	24.0463423329982	2.41850597009991	2.70435279938371
[truncated: 92 more rows]

## Sheet: Predictions for the CMap drugs
Table S2. Information about the final 24 models, related to Figures 1 and 2
For each instance present in cMAP, the corresponding prediction made by each of the 24 models
	inst_1	inst_2	inst_3	inst_4	inst_21	inst_22	inst_23	inst_61	inst_121	inst_122	inst_123	inst_124	inst_141	inst_142	inst_143	inst_144	inst_161	inst_164	inst_165	inst_166	inst_167	inst_168	inst_169	inst_201	inst_202	inst_203	inst_204	inst_205	inst_206	inst_207	inst_208	inst_221	inst_222	inst_223	inst_224	inst_251	inst_252	inst_253	inst_254	inst_255	inst_256	inst_258	inst_261	inst_262	inst_263	inst_264	inst_265	inst_266	inst_267
	metformin	metformin	metformin	metformin	phenformin	phenyl biguanide	valproic acid	metformin	estradiol	alpha-estradiol	dexamethasone	mesalazine	chlorpropamide	tolbutamide	tamoxifen	chlorpropamide	verapamil	dexverapamil	exemestane	rofecoxib	amitriptyline	sulindac	tacrolimus	15-delta prostaglandin J2	raloxifene	nordihydroguaiaretic acid	sulfasalazine	rofecoxib	celecoxib	LM-1685	SC-58125	tanespimycin	tomelukast	TTNPB	tretinoin	rofecoxib	celecoxib	LM-1685	SC-58125	dexamethasone	rofecoxib	LY-294002	ciclosporin	indometacin	clofibrate	MK-886	prednisolone	thalidomide	genistein
AdrenalGland_M_40	0.622	0.606	0.62	0.552	0.526	0.392	0.408	0.558	0.604	0.66	0.656	0.648	0.668	0.54	0.464	0.56	0.706	0.71	0.668	0.75	0.586	0.544	0.538	0.542	0.566	0.72	0.6	0.47	0.566	0.744	0.742	0.556	0.53	0.542	0.548	0.664	0.65	0.68	0.696	0.522	0.46	0.58	0.63	0.638	0.684	0.604	0.582	0.562	0.586
ArteryAorta_M_40	0.57	0.774	0.584	0.454	0.64	0.494	0.538	0.61	0.56	0.676	0.802	0.792	0.644	0.368	0.436	0.396	0.718	0.8	0.498	0.76	0.302	0.522	0.46	0.498	0.698	0.64	0.746	0.466	0.548	0.356	0.566	0.678	0.514	0.574	0.528	0.812	0.742	0.828	0.854	0.54	0.23	0.594	0.778	0.702	0.758	0.704	0.358	0.504	0.494
ArteryCoronary_M_40	0.532	0.234	0.424	0.634	0.404	0.588	0.566	0.402	0.488	0.352	0.382	0.208	0.428	0.658	0.632	0.702	0.292	0.23	0.464	0.308	0.666	0.464	0.602	0.56	0.414	0.478	0.288	0.592	0.426	0.602	0.384	0.44	0.518	0.52	0.552	0.248	0.36	0.272	0.178	0.508	0.796	0.486	0.252	0.284	0.248	0.362	0.586	0.42	0.474
BreastMammaryTissue_M_40	0.618	0.598	0.58	0.606	0.248	0.75	0.23	0.272	0.722	0.608	0.616	0.598	0.278	0.628	0.302	0.264	0.444	0.318	0.456	0.214	0.314	0.498	0.286	0.274	0.506	0.676	0.35	0.61	0.588	0.234	0.62	0.5	0.47	0.712	0.25	0.366	0.782	0.318	0.404	0.304	0.664	0.38	0.276	0.346	0.664	0.338	0.602	0.292	0.498
ColonTransverse_M_40	0.166	0.628	0.63	0.494	0.854	0.67	0.83	0.69	0.604	0.614	0.626	0.712	0.166	0.052	0.87	0.748	0.974	0.71	0.504	0.778	0.424	0.528	0.28	0.264	0.728	0.414	0.428	0.154	0.256	0.13	0.166	0.766	0.852	0.468	0.634	0.708	0.718	0.278	0.738	0.322	0.81	0.634	0.976	0.304	0.62	0.766	0.534	0.9	0.652
EsophagusGastroesophagealJunction_M_40	0.616	0.636	0.576	0.576	0.466	0.556	0.566	0.52	0.406	0.56	0.47	0.56	0.458	0.45	0.548	0.552	0.514	0.574	0.558	0.52	0.376	0.534	0.478	0.582	0.698	0.534	0.67	0.448	0.502	0.606	0.696	0.616	0.456	0.558	0.544	0.488	0.394	0.52	0.532	0.408	0.378	0.624	0.59	0.59	0.618	0.664	0.376	0.45	0.474
Pancreas_M_40	0.26	0.288	0.166	0.174	0.372	0.294	0.344	0.434	0.41	0.38	0.348	0.178	0.24	0.45	0.358	0.496	0.346	0.206	0.242	0.334	0.494	0.502	0.294	0.198	0.424	0.386	0.37	0.238	0.216	0.292	0.414	0.504	0.45	0.456	0.356	0.62	0.444	0.256	0.494	0.318	0.192	0.202	0.752	0.612	0.486	0.722	0.342	0.544	0.274
ArteryAorta_M_30	0.604	0.612	0.554	0.456	0.506	0.528	0.628	0.402	0.522	0.552	0.622	0.718	0.736	0.59	0.642	0.388	0.75	0.778	0.646	0.728	0.588	0.594	0.394	0.428	0.358	0.346	0.642	0.482	0.526	0.484	0.562	0.442	0.386	0.53	0.578	0.668	0.632	0.54	0.498	0.52	0.43	0.58	0.526	0.514	0.676	0.51	0.436	0.374	0.29
EsophagusMuscularis_M_30	0.526	0.344	0.54	0.628	0.528	0.662	0.718	0.502	0.48	0.49	0.362	0.222	0.494	0.69	0.658	0.77	0.224	0.242	0.446	0.314	0.702	0.55	0.636	0.512	0.402	0.468	0.262	0.714	0.436	0.626	0.464	0.394	0.54	0.502	0.576	0.396	0.49	0.26	0.252	0.58	0.79	0.338	0.408	0.35	0.296	0.406	0.708	0.534	0.622
Pancreas_M_30	0.576	0.252	0.706	0.628	0.416	0.576	0.464	0.378	0.61	0.58	0.338	0.334	0.382	0.366	0.596	0.358	0.358	0.338	0.41	0.346	0.526	0.298	0.312	0.438	0.19	0.218	0.166	0.518	0.234	0.382	0.22	0.558	0.532	0.526	0.546	0.268	0.414	0.276	0.196	0.448	0.556	0.494	0.546	0.222	0.324	0.348	0.362	0.282	0.454
SkinNotSunExposedSuprapubic_M_30	0.654	0.77	0.408	0.752	0.19	0.378	0.226	0.63	0.544	0.804	0.91	0.826	0.74	0.536	0.63	0.294	0.93	0.912	0.832	0.902	0.362	0.8	0.664	0.35	0.808	0.668	0.42	0.348	0.544	0.394	0.5	0.526	0.554	0.7	0.688	0.69	0.632	0.78	0.812	0.626	0.24	0.678	0.366	0.538	0.678	0.432	0.316	0.288	0.344
Thyroid_M_30	0.61	0.566	0.632	0.512	0.556	0.53	0.542	0.548	0.538	0.53	0.508	0.488	0.542	0.518	0.552	0.522	0.56	0.518	0.542	0.514	0.586	0.482	0.504	0.47	0.482	0.438	0.49	0.6	0.536	0.542	0.494	0.518	0.416	0.476	0.5	0.584	0.534	0.516	0.51	0.544	0.518	0.498	0.514	0.556	0.52	0.554	0.62	0.608	0.6
Prostate_M_20	0.426	0.46	0.44	0.562	0.5	0.614	0.558	0.59	0.608	0.434	0.55	0.366	0.546	0.604	0.556	0.508	0.41	0.474	0.616	0.432	0.796	0.708	0.678	0.48	0.26	0.38	0.252	0.434	0.364	0.286	0.15	0.34	0.596	0.52	0.576	0.564	0.464	0.284	0.366	0.64	0.662	0.466	0.44	0.54	0.45	0.486	0.508	0.53	0.396
SkinNotSunExposedSuprapubic_M_20	0.42	0.556	0.438	0.412	0.522	0.436	0.462	0.522	0.512	0.508	0.55	0.598	0.498	0.522	0.47	0.488	0.572	0.556	0.456	0.528	0.398	0.492	0.47	0.476	0.596	0.596	0.616	0.412	0.524	0.526	0.564	0.612	0.586	0.512	0.468	0.652	0.542	0.576	0.682	0.478	0.372	0.552	0.672	0.536	0.514	0.532	0.528	0.576	0.61
AdrenalGland_F_50	0.384	0.592	0.584	0.474	0.542	0.482	0.488	0.498	0.498	0.56	0.58	0.626	0.542	0.4	0.398	0.418	0.546	0.616	0.492	0.51	0.456	0.486	0.422	0.47	0.546	0.596	0.584	0.464	0.566	0.55	0.558	0.65	0.428	0.57	0.562	0.696	0.596	0.688	0.664	0.386	0.378	0.528	0.644	0.688	0.582	0.516	0.378	0.514	0.506
ArteryCoronary_F_50	0.422	0.556	0.462	0.404	0.646	0.51	0.496	0.58	0.51	0.568	0.606	0.644	0.548	0.518	0.482	0.492	0.558	0.628	0.626	0.608	0.526	0.642	0.58	0.44	0.616	0.51	0.644	0.434	0.564	0.502	0.636	0.594	0.504	0.458	0.58	0.642	0.594	0.742	0.722	0.52	0.41	0.62	0.664	0.68	0.684	0.618	0.47	0.508	0.36
Liver_F_50	0.594	0.394	0.522	0.644	0.508	0.636	0.564	0.546	0.612	0.606	0.596	0.448	0.616	0.706	0.654	0.69	0.538	0.444	0.516	0.462	0.7	0.616	0.65	0.548	0.366	0.446	0.402	0.614	0.388	0.516	0.378	0.428	0.496	0.422	0.57	0.374	0.464	0.29	0.256	0.472	0.668	0.384	0.302	0.398	0.384	0.494	0.634	0.572	0.468
Pituitary_F_50	0.614	0.606	0.574	0.664	0.664	0.586	0.494	0.574	0.668	0.68	0.63	0.7	0.57	0.576	0.57	0.424	0.634	0.684	0.626	0.7	0.45	0.496	0.522	0.562	0.74	0.468	0.634	0.476	0.544	0.442	0.584	0.6	0.55	0.536	0.64	0.604	0.58	0.682	0.674	0.598	0.394	0.582	0.62	0.67	0.666	0.62	0.354	0.63	0.588
Vagina_F_50	0.53	0.314	0.482	0.596	0.51	0.53	0.548	0.542	0.464	0.364	0.458	0.31	0.542	0.55	0.558	0.628	0.402	0.372	0.482	0.418	0.702	0.618	0.626	0.584	0.466	0.576	0.462	0.502	0.328	0.508	0.346	0.564	0.584	0.622	0.64	0.382	0.452	0.31	0.394	0.62	0.658	0.374	0.486	0.502	0.546	0.446	0.652	0.546	0.602
AdrenalGland_F_40	0.604	0.828	0.56	0.458	0.606	0.45	0.57	0.678	0.448	0.57	0.754	0.814	0.634	0.416	0.414	0.3	0.696	0.768	0.53	0.692	0.234	0.66	0.412	0.468	0.452	0.562	0.644	0.376	0.584	0.452	0.572	0.736	0.408	0.478	0.476	0.704	0.624	0.77	0.72	0.632	0.408	0.72	0.694	0.578	0.612	0.602	0.508	0.634	0.49
ArteryCoronary_F_40	0.622	0.87	0.592	0.43	0.62	0.336	0.574	0.512	0.23	0.25	0.42	0.552	0.622	0.242	0.286	0.242	0.686	0.792	0.446	0.67	0.674	0.668	0.588	0.41	0.57	0.536	0.572	0.346	0.744	0.366	0.706	0.4	0.352	0.58	0.432	0.656	0.514	0.704	0.634	0.554	0.242	0.7	0.644	0.68	0.876	0.424	0.296	0.26	0.31
EsophagusGastroesophagealJunction_F_40	0.768	0.598	0.638	0.726	0.686	0.762	0.782	0.644	0.894	0.648	0.47	0.488	0.85	0.812	0.672	0.69	0.334	0.308	0.806	0.602	0.636	0.854	0.722	0.752	0.828	0.752	0.6	0.66	0.664	0.528	0.788	0.786	0.848	0.898	0.94	0.57	0.532	0.492	0.494	0.91	0.872	0.896	0.682	0.582	0.662	0.592	0.78	0.678	0.902
HeartAtrialAppendage_F_40	0.552	0.37	0.618	0.51	0.446	0.558	0.548	0.468	0.596	0.588	0.484	0.458	0.678	0.666	0.676	0.644	0.646	0.484	0.684	0.598	0.616	0.484	0.574	0.598	0.43	0.56	0.316	0.568	0.39	0.54	0.408	0.44	0.466	0.594	0.51	0.49	0.638	0.55	0.418	0.668	0.686	0.488	0.334	0.302	0.41	0.376	0.486	0.448	0.454
Vagina_F_40	0.292	0.568	0.494	0.566	0.518	0.614	0.764	0.47	0.472	0.626	0.576	0.612	0.56	0.558	0.674	0.434	0.412	0.47	0.662	0.43	0.638	0.562	0.542	0.444	0.366	0.376	0.398	0.588	0.38	0.614	0.506	0.328	0.454	0.42	0.52	0.332	0.442	0.376	0.35	0.528	0.632	0.484	0.28	0.328	0.326	0.478	0.67	0.6	0.61
[truncated: 5,000 more columns]
