# Supplementary material for: Transcriptomics-Based Screening Identifies Pharmacological Inhibition of Hsp90 as a Means to Defer Aging
Source: Cell Rep. 2019 Apr 9;27(2):467–480.e6. doi: 10.1016/j.celrep.2019.03.044 (PMC6459000; doi:10.1016/j.celrep.2019.03.044)
Supplement: Table S3. Geroprotective Potential of the CMap Drugs, Related to Figure 2 [file mmc4.xlsx]

## Sheet: Consolidated predictions
Table S3. Geroprotective potential of the CMap drugs, related to Figure 2
Consolidated predictions for all CMap drugs
	F_AGE_50_AdrenalGland	F_AGE_50_ArteryCoronary	F_AGE_50_Liver	F_AGE_50_Pituitary	F_AGE_50_Vagina	F_AGE_40_AdrenalGland	F_AGE_40_ArteryCoronary	F_AGE_40_EsophagusGastroesophagealJunction	F_AGE_40_HeartAtrialAppendage	F_AGE_40_Vagina	M_AGE_40_AdrenalGland	M_AGE_40_ArteryAorta	M_AGE_40_ArteryCoronary	M_AGE_40_BreastMammaryTissue	M_AGE_40_ColonTransverse	M_AGE_40_EsophagusGastroesophagealJunction	M_AGE_40_Pancreas	M_AGE_30_ArteryAorta	M_AGE_30_EsophagusMuscularis	M_AGE_30_Pancreas	M_AGE_30_SkinNotSunExposedSuprapubic	M_AGE_30_Thyroid	M_AGE_20_Prostate	M_AGE_20_SkinNotSunExposedSuprapubic
metformin	-0.00666666666666665	-0.0322580645161291	0.174556213017751	-0.0160349854227405	0.0712074303405572	0.0766016713091922	0.0862533692722371	0.022248243559719	0.110606060606061	0.0888888888888889	-0.0385756676557864	0.0119047619047619	0.125766871165644	0.0855855855855856	0.110803324099723	0.0445205479452055	0	-0.025993883792049	0.157352941176471	0.0550314465408804	0.0202702702702703	0.0345394736842105	0.0339233038348082	-0.017361111111111
phenformin	0.0516666666666667	0.0209677419354839	0.0828402366863905	0.010204081632653	0.0201238390092879	0.0194986072423399	-0.00808625336927227	0.0234192037470726	-0.0590909090909091	0.131746031746032	0.043026706231454	0.0211640211640212	0.0398773006134969	-0.0105105105105105	0.0914127423822715	0.0376712328767124	-0.00816326530612244	0.00305810397553519	0.0499999999999999	0.113207547169811	0.0635135135135135	0.0740131578947368	0.0339233038348082	-0.0277777777777777
phenyl biguanide	-0.0983333333333333	-0.0887096774193548	-0.0295857988165681	-0.0728862973760934	-0.0897832817337461	-0.186629526462396	-0.273584905660377	-0.053864168618267	-0.0772727272727273	-0.0126984126984127	-0.20919881305638	-0.173280423280423	-0.049079754601227	0.0630630630630631	-0.0360110803324099	-0.023972602739726	-0.2	-0.0963302752293578	-0.0132352941176471	-0.0471698113207548	-0.244594594594595	-0.0641447368421053	-0.0471976401179942	-0.121527777777778
valproic acid	0.075	0.0870967741935483	0.146449704142012	0.0743440233236151	0.11609907120743	0.112813370473538	0.111859838274933	0.0421545667447307	0.168181818181818	0.176190476190476	0.0905044510385756	0.0793650793650794	0.131901840490797	0.048048048048048	0.160664819944598	0.0719178082191781	0.0734693877551021	0.0840978593272171	0.179411764705882	0.169811320754717	0.110810810810811	0.0460526315789475	0.112094395280236	0.029513888888889
estradiol	0.03	0.0161290322580645	0.171597633136095	0.0451895043731778	0.126934984520124	0.0181058495821728	0.0700808625336927	0.0491803278688524	0.137878787878788	0.122222222222222	0.0474777448071216	0.0264550264550265	0.153374233128834	0.0585585585585585	0.0734072022160664	0.0873287671232877	0.316326530612245	0.117737003058104	0.180882352941176	0.188679245283019	0.077027027027027	0.0460526315789475	0.0899705014749262	0.0729166666666667
alpha-estradiol	0.0666666666666668	0.0725806451612903	-0.0266272189349113	0.0772594752186588	-0.0371517027863777	0.0445682451253482	0.0444743935309974	0.0351288056206089	-0.0166666666666667	0.0190476190476191	0.0459940652818991	0.0621693121693121	-0.00153374233128833	0.0495495495495495	-0.0124653739612188	0.0102739726027398	0.0122448979591837	0.055045871559633	-0.0294117647058824	-0.039308176100629	0.0527027027027027	0.0148026315789473	-0.0766961651917405	0.0277777777777778
dexamethasone	-0.0166666666666667	-0.0112903225806452	0.0724852071005917	0.0247813411078717	0.0495356037151702	0.0250696378830084	-0.022911051212938	0.0327868852459017	0.0348484848484848	0.114285714285714	0.0281899109792284	0.0304232804232805	0.124233128834356	-0.00600600600600604	0.0429362880886427	0.0273972602739726	0.0346938775510205	-0.0244648318042814	0.163235294117647	0.0613207547169811	0.114864864864865	0.0427631578947368	0.13716814159292	0.00347222222222221
mesalazine	0.0216666666666667	0.129032258064516	0.0887573964497042	0.010204081632653	0.0603715170278637	0.125348189415042	0.0417789757412399	0.0362997658079626	0.0424242424242424	0.0539682539682539	-0.0192878338278932	0.105820105820106	0.0674846625766871	0.0165165165165164	-0.00692520775623268	0.0359589041095891	0.118367346938775	0.0489296636085627	0.0676470588235294	0.15566037735849	0.0891891891891892	0.0131578947368421	-0.0250737463126844	0.0277777777777778
chlorpropamide	0.0766666666666667	-0.0580645161290322	0.0946745562130178	0.0670553935860058	-0.0139318885448916	0.020891364902507	0.0269541778975741	-0.00234192037470726	0.0136363636363637	-0.0555555555555555	-0.00148367952522255	0.0370370370370371	0.0383435582822086	-0.0345345345345346	0.0277008310249308	0.0222602739726028	0.0061224489795918	0.0626911314984709	0.0661764705882353	-0.0628930817610063	0	0.069078947368421	0.0206489675516224	0.0503472222222223
tolbutamide	0.0083333333333333	0.00967741935483868	0.022189349112426	0.0466472303206996	-0.0061919504643963	0.0584958217270195	0.0283018867924528	0.0281030444964872	0.0454545454545454	0.0650793650793651	0.0519287833827893	0.0264550264550265	0.0291411042944785	0.102102102102102	-0.0540166204986149	0.0479452054794521	0.222448979591837	0.0244648318042814	0.0705882352941176	-0.0581761006289308	0.1	-0.0345394736842106	-0.023598820058997	0.046875
tamoxifen	-0.00666666666666665	-0.0112903225806452	-0.0162721893491125	0.00874635568513116	-0.0232198142414861	0.0766016713091922	0.0215633423180593	0.0281030444964872	0.0121212121212121	0.0650793650793651	0.0682492581602374	0.00396825396825395	-0.00460122699386506	0.0375375375375375	0.102493074792244	0.0667808219178083	0.146938775510204	0.14525993883792	-0.0161764705882353	-0.0314465408805032	0.0662162162162162	0.018092105263158	0.0250737463126843	0
verapamil	0.0033333333333333	-0.0499999999999999	0.0355029585798816	-0.0379008746355686	0.0263157894736842	-0.0153203342618384	-0.0377358490566037	-0.0292740046838407	0.1	0.0492063492063491	0.0237388724035608	-0.0251322751322752	0.0920245398773006	0.00300300300300305	0.174515235457064	-0.059931506849315	0.0346938775510205	0.073394495412844	0.0838235294117647	-0.00471698113207547	0.128378378378378	0.024671052631579	0.107669616519174	0.00520833333333337
dexverapamil	0.0133333333333333	0.00645161290322582	-0.171597633136095	-0.00145772594752186	-0.212074303405573	0.0348189415041783	0.0336927223719676	-0.319672131147541	-0.133333333333333	-0.126984126984127	0.0267062314540059	0.0291005291005291	-0.323619631901841	-0.261261261261261	-0.00831024930747926	-0.00856164383561647	-0.289795918367347	0.0948012232415902	-0.322058823529412	-0.234276729559748	0.116216216216216	-0.0740131578947368	-0.150442477876106	-0.017361111111111
exemestane	-0.09	0.00483870967741939	-0.118343195266272	-0.043731778425656	-0.126934984520124	-0.13091922005571	-0.199460916442048	-0.0281030444964871	0.0181818181818182	0.0253968253968254	-0.00445103857566764	-0.170634920634921	-0.144171779141104	-0.157657657657658	-0.150969529085873	-0.0222602739726027	-0.253061224489796	-0.00611620795107032	-0.172058823529412	-0.177672955974843	0.0621621621621622	-0.0542763157894736	-0.0457227138643068	-0.104166666666667
rofecoxib	0.08	0.0177419354838709	0.022189349112426	0.010204081632653	0.00928792569659442	-0.00974930362116994	0.0646900269541779	0.0105386416861827	0.0196969696969698	0.00158730158730158	0.0563798219584569	0.0370370370370371	0.110429447852761	-0.00150150150150152	0.0609418282548477	-0.0547945205479451	0.13265306122449	0.0565749235474006	0.0808823529411764	-0.0628930817610063	0.109459459459459	0.0115131578947368	-0.0117994100294985	0.0659722222222223
amitriptyline	-0.0666666666666667	0.0435483870967742	0.0695266272189349	-0.0787172011661808	0.0433436532507739	-0.188022284122563	-0.0107816711590297	0.0199063231850117	0.0545454545454545	0.0539682539682539	-0.0637982195845698	-0.0899470899470899	0.110429447852761	-0.0195195195195195	0.00277008310249305	-0.0256849315068493	0.0244897959183674	-0.00764525993883791	0.120588235294118	0.0471698113207547	-0.0459459459459459	0.0164473684210527	0.0870206489675516	-0.0868055555555555
sulindac	-0.0333333333333333	0.0177419354838709	0.0710059171597633	0.0218658892128279	0.0263157894736842	-0.0403899721448467	-0.0202156334231806	0	0.0681818181818181	0.0555555555555555	-0.00148367952522255	-0.103174603174603	0.104294478527607	-0.0405405405405406	-0.0470914127423822	-0.0291095890410958	0.0306122448979592	0.0137614678899083	0.130882352941176	0.0581761006289307	0.0824324324324325	-0.0131578947368421	0.0427728613569321	-0.0451388888888888
tacrolimus	-0.111666666666667	-0.0322580645161291	0.084319526627219	-0.119533527696793	-0.0139318885448916	-0.0821727019498607	-0.0673854447439353	-0.0573770491803279	-0.0651515151515152	0.0349206349206349	0.00148367952522255	-0.12962962962963	-0.0383435582822086	0.0375375375375375	-0.0969529085872576	-0.0907534246575342	-0.0326530612244897	-0.0214067278287462	-0.0235294117647059	0.0487421383647798	-0.0513513513513513	0.0361842105263158	0.0103244837758112	0.00347222222222221
15-delta prostaglandin J2	0.0183333333333333	-0.0145161290322581	0.0857988165680473	0.0626822157434402	0	0.0557103064066853	0.110512129380054	0.0292740046838408	-0.046969696969697	0.0571428571428571	-0.00593471810089019	0.0502645502645502	0.0444785276073619	0.0705705705705706	0.0734072022160664	0.0684931506849316	0.104081632653061	0	-0.05	0.0849056603773585	0.0432432432432432	0.0509868421052632	0.0221238938053097	0.0329861111111112
raloxifene	-0.03	-0.00322580645161291	0.0428994082840236	0.0393586005830904	0.0402476780185758	-0.108635097493036	-0.0431266846361186	0.0398126463700235	-0.0196969696969697	0.0968253968253968	-0.0801186943620179	-0.0383597883597884	0.147239263803681	0.03003003003003	0.120498614958449	0.0976027397260274	0.118367346938775	0.0489296636085627	0.129411764705882	0.136792452830189	0.045945945945946	0.0361842105263158	0.0693215339233038	0.0173611111111112
nordihydroguaiaretic acid	0.0283333333333333	0.0725806451612903	0.115384615384615	0.0349854227405247	0.044891640866873	0.0320334261838441	0.102425876010782	0.00702576112412179	-0.0151515151515151	0.0841269841269842	0.0341246290801186	0.0092592592592593	0.110429447852761	0.0870870870870871	0.0304709141274239	0.065068493150685	0.0102040816326531	-0.0152905198776759	0.133823529411765	0.0440251572327044	0.045945945945946	-0.0131578947368421	0.0589970501474926	0.0590277777777778
sulfasalazine	-0.00833333333333336	0.0193548387096775	-0.0118343195266272	0.0670553935860058	0.0139318885448917	-0.00835654596100277	0.00134770889487867	-0.00702576112412179	-0.0272727272727273	-0.0238095238095238	-0.0311572700296736	-0.00661375661375663	0.00153374233128833	-0.117117117117117	-0.135734072022161	0.0736301369863014	-0.0428571428571428	-0.00917431192660551	-0.0308823529411765	0.0314465408805031	-0.00270270270270273	-0.00164473684210525	0.0088495575221238	0.0347222222222222
celecoxib	-0.00333333333333335	-0.0209677419354839	0.156804733727811	-0.0772594752186589	0.00464396284829727	-0.0654596100278552	0.00134770889487867	0.00936768149882905	0.0757575757575757	0.0619047619047619	-0.0178041543026706	-0.00925925925925924	0.0644171779141104	0.0870870870870871	-0.0027700831024931	-0.0547945205479451	-0.0326530612244897	-0.0168195718654434	0.0602941176470588	0.0927672955974843	-0.0729729729729729	0.0164473684210527	0.019174041297935	-0.0225694444444444
LM-1685	0.0733333333333334	0.0983870967741935	-0.118343195266272	-0.00291545189504372	-0.106811145510836	0.0362116991643454	-0.0256064690026954	-0.0245901639344262	-0.0833333333333333	0.0492063492063491	0.0519287833827893	0.0476190476190476	-0.0383435582822086	-0.261261261261261	0.134349030470914	0.0188356164383562	-0.0530612244897959	0.0305810397553516	-0.0397058823529412	-0.199685534591195	0.0270270270270271	-0.0394736842105263	-0.0929203539823009	0
SC-58125	0.0533333333333333	0.082258064516129	0.112426035502958	-0.00874635568513121	0.0510835913312693	0.00139275766016711	-0.0242587601078167	-0.0128805620608899	-0.0166666666666667	-0.00952380952380955	0.0504451038575667	0.0648148148148148	0.0782208588957055	0.0405405405405405	0.0304709141274239	0.0958904109589042	0.00408163265306127	-0.0244648318042814	0.0647058823529412	0.0644654088050314	0.0486486486486487	0.0641447368421053	0.0781710914454277	0.092013888888889
tanespimycin	0.121666666666667	0.082258064516129	0.128698224852071	0.0889212827988338	0.130030959752322	0.0529247910863511	0.0727762803234501	0.0585480093676815	0.0333333333333333	0.0904761904761905	0.121661721068249	0.0634920634920635	0.157975460122699	0.0255255255255254	0.114958448753463	0.089041095890411	0.138775510204082	0.0382262996941896	0.107352941176471	0.119496855345912	0.108108108108108	-0.0296052631578947	0.0781710914454277	0.0711805555555556
tomelukast	-0.143333333333333	-0.0935483870967742	-0.133136094674556	-0.0991253644314869	-0.0479876160990713	-0.215877437325905	-0.262803234501348	-0.00351288056206089	-0.146969696969697	-0.13968253968254	-0.106824925816024	-0.16005291005291	-0.102760736196319	-0.147147147147147	0.090027700831025	-0.10958904109589	-0.0408163265306122	-0.204892966360856	-0.102941176470588	-0.0817610062893082	-0.125675675675676	-0.157894736842105	-0.06047197640118	0.00868055555555558
TTNPB	-0.025	-0.130645161290323	-0.00739644970414199	-0.10932944606414	-0.0185758513931888	-0.167130919220056	-0.109164420485175	0.0257611241217799	-0.05	-0.0761904761904761	-0.0979228486646884	-0.12037037037037	0.0214723926380368	0.0345345345345345	-0.17590027700831	-0.0205479452054794	-0.0346938775510204	-0.00458715596330278	0.00147058823529411	-0.0534591194968554	-0.027027027027027	-0.103618421052632	-0.0973451327433628	-0.0555555555555555
tretinoin	0.055	0.0516129032258065	0.134615384615385	0.0481049562682215	0.0386996904024768	0.0543175487465182	0.055256064690027	0.0515222482435597	0.0181818181818182	0.112698412698413	0.032640949554896	0.0555555555555556	0.125766871165644	0.0540540540540541	0.121883656509695	0.101027397260274	0.304081632653061	0.105504587155963	0.151470588235294	0.160377358490566	0.137837837837838	0.0345394736842105	0.0796460176991151	0.0885416666666667
LY-294002	0.09	0.106451612903226	0.116863905325444	0.10932944606414	0.0665634674922601	0.0682451253481894	0.101078167115903	0.0644028103044496	0.0393939393939393	0.119047619047619	0.0771513353115727	0.0568783068783069	0.0950920245398773	0.0945945945945946	0.178670360110803	0.10958904109589	0.206122448979592	0.0672782874617737	0.051470588235294	0.168238993710692	0.141891891891892	0.0904605263157895	0.0530973451327433	0.109375
ciclosporin	0.0366666666666667	0.035483870967742	0.130177514792899	-0.0481049562682216	0.0386996904024768	-0.0167130919220056	-0.0660377358490566	0.00117096018735363	0.0848484848484848	0.111111111111111	-0.0326409495548962	0.0145502645502645	0.156441717791411	0.00450450450450446	0.17590027700831	0.00513698630136983	0.26734693877551	-0.0198776758409786	0.151470588235294	0.0817610062893082	-0.14054054054054	0.03125	0.00737463126843652	0.0833333333333334
indometacin	0.0733333333333334	0.0483870967741936	-0.0636094674556213	0.0422740524781341	-0.0154798761609907	0.0376044568245125	0.0417789757412399	-0.0327868852459016	-0.0954545454545455	-0.0142857142857143	0.0178041543026706	0.0542328042328042	0.0153374233128835	-0.0915915915915916	0.0650969529085872	0.041095890410959	0.124489795918367	-0.0611620795107034	-0.0294117647058824	0.0125786163522013	-0.0581081081081081	0.00493421052631582	-0.0132743362831859	0.0260416666666667
clofibrate	-0.015	0.0516129032258065	-0.0458579881656805	-0.0145772594752187	-0.0557275541795666	-0.0738161559888579	0.0902964959568733	-0.107728337236534	-0.112121212121212	-0.0523809523809524	0.00741839762611274	0.00132275132275128	-0.0628834355828222	-0.00150150150150152	-0.0706371191135734	0.029109589041096	-0.00408163265306122	0.0168195718654435	-0.0970588235294118	-0.213836477987421	-0.0418918918918919	-0.0180921052631579	-0.0147492625368731	-0.0538194444444444
MK-886	-0.07	-0.00161290322580643	-0.0843195266272189	-0.0481049562682216	-0.0433436532507741	-0.0807799442896936	-0.154986522911051	-0.0725995316159251	-0.0121212121212121	-0.0888888888888889	-0.0519287833827893	-0.0343915343915344	-0.0904907975460122	-0.0165165165165165	0.0304709141274239	0.0684931506849316	0.236734693877551	-0.0764525993883792	-0.0588235294117648	-0.202830188679245	-0.159459459459459	-0.044407894736842	-0.0368731563421829	-0.0381944444444444
prednisolone	0.0233333333333333	-0.0306451612903226	0.0428994082840236	0.0116618075801749	0.00464396284829727	0.0431754874651811	-0.0350404312668464	-0.0210772833723654	-0.0636363636363637	0.0317460317460317	0.0178041543026706	0.0436507936507936	-0.0414110429447853	0.0645645645645645	0.0997229916897507	0.0136986301369864	-0.128571428571429	0.0198776758409787	0.0205882352941176	-0.0141509433962264	-0.0121621621621621	0.055921052631579	0.0501474926253687	-0.00868055555555558
thalidomide	0.085	0.0258064516129033	0	0.0932944606413993	0	0.0557103064066853	0.00673854447439348	-0.0105386416861827	-0.0560606060606061	0.0650793650793651	0.0178041543026706	0.0330687830687831	-0.142638036809816	0.0870870870870871	0.123268698060942	0.0736301369863014	0.0551020408163265	0.0581039755351681	-0.107352941176471	-0.124213836477987	0.0702702702702702	0.0230263157894737	-0.0383480825958702	0.0954861111111112
genistein	0.08	0.0145161290322581	0.171597633136095	0.032069970845481	0.0928792569659442	0.0738161559888579	-0.0215633423180593	0.0620608899297423	0.0863636363636363	0.103174603174603	0.0400593471810089	0.0476190476190476	0.154907975460123	0.0870870870870871	0.162049861495845	-0.0154109589041096	0.104081632653061	0.0596330275229358	0.155882352941176	0.15566037735849	-0.0364864864864864	0.0805921052631579	0.0634218289085545	0.0572916666666667
fludrocortisone	-0.103333333333333	-0.0919354838709677	0.099112426035503	-0.119533527696793	0.109907120743034	-0.0891364902506964	-0.117250673854447	0.0398126463700235	0.110606060606061	0.0841269841269842	-0.0148367952522255	-0.215608465608466	0.141104294478528	0.0930930930930931	0.00554016620498621	-0.107876712328767	0.0734693877551021	0.0198776758409787	0.142647058823529	0.14937106918239	-0.0621621621621621	0.0509868421052632	0.0796460176991151	-0.048611111111111
quercetin	-0.00666666666666665	-0.0564516129032258	0.0458579881656804	-0.0233236151603499	0.0232198142414861	-0.0403899721448467	-0.0579514824797843	0.0269320843091335	0.0651515151515151	0.0555555555555555	0.0133531157270029	-0.0132275132275133	-0.00613496932515339	0.0555555555555555	0.0650969529085872	0.0171232876712329	0.0142857142857143	-0.0764525993883792	0.038235294117647	0.15566037735849	0.0662162162162162	0.0855263157894737	0.00294985250737467	-0.0190972222222222
sulindac sulfide	0	-0.0854838709677419	-0.170118343195266	-0.115160349854227	-0.119195046439629	-0.193593314763231	-0.264150943396226	-0.274004683840749	-0.0606060606060607	-0.168253968253968	-0.0504451038575668	-0.12037037037037	-0.0904907975460122	-0.0075075075075075	0.14819944598338	-0.023972602739726	0.0632653061224491	-0.200305810397554	-0.0485294117647059	-0.245283018867925	-0.054054054054054	-0.162828947368421	-0.112094395280236	-0.0312499999999999
exisulind	-0.0766666666666667	-0.0241935483870968	-0.0281065088757397	-0.0408163265306123	-0.0557275541795666	-0.0306406685236768	-0.163072776280323	-0.0573770491803279	-0.103030303030303	-0.0206349206349207	0.00148367952522255	-0.16005291005291	-0.0674846625766872	0.033033033033033	0.092797783933518	0.0513698630136987	0.0469387755102041	0.0795107033639143	-0.00735294117647062	-0.0864779874213836	-0.0527027027027027	-0.0230263157894737	-0.0825958702064897	-0.0468749999999999
fulvestrant	0.09	0.101612903225806	0.136094674556213	0.115160349854227	0.0975232198142415	0.0543175487465182	0.0539083557951482	0.0386416861826698	0.056060606060606	0.104761904761905	0.114243323442136	0.08994708994709	0.133435582822086	0.072072072072072	0.152354570637119	0.0479452054794521	0.16530612244898	0.0336391437308868	0.133823529411765	0.14622641509434	0.136486486486486	0.0394736842105263	0.107669616519174	0.107638888888889
monastrol	0.0700000000000001	0.0935483870967742	0.0532544378698224	0.0116618075801749	0.0185758513931888	-0.0403899721448467	-0.0714285714285714	0.0409836065573771	0.0499999999999999	0.120634920634921	-0.00148367952522255	0.00661375661375663	-0.0322085889570553	0.0405405405405405	0.0498614958448754	0.0359589041095891	0.189795918367347	0.081039755351682	-0.0161764705882353	0.0220125786163522	0.0824324324324325	-0.00822368421052633	0.110619469026549	0.0642361111111112
staurosporine	0.0933333333333334	0.111290322580645	-0.0488165680473373	-0.043731778425656	0.0696594427244582	-0.0125348189415042	-0.0296495956873316	0.0351288056206089	-0.0621212121212122	-0.0476190476190477	0.0178041543026706	0.0595238095238095	0.0552147239263804	-0.012012012012012	0.0650969529085872	0.011986301369863	0.00408163265306127	-0.0336391437308869	-0.0455882352941177	-0.113207547169811	0.101351351351351	-0.0361842105263158	0.0412979351032448	0.145833333333333
NU-1025	-0.0116666666666667	0.0580645161290322	-0.153846153846154	-0.0291545189504374	-0.0619195046439629	0.0278551532033426	-0.123989218328841	-0.053864168618267	-0.139393939393939	-0.0301587301587302	0.0029673590504451	-0.0634920634920635	-0.200920245398773	0.072072072072072	0.177285318559557	0.123287671232877	0.0857142857142856	-0.0581039755351682	-0.192647058823529	-0.0283018867924529	-0.0148648648648649	-0.0476973684210526	-0.176991150442478	0.0746527777777779
acetylsalicylic acid	0.1	0.0758064516129032	-0.0162721893491125	0.0728862973760933	-0.0758513931888545	0.0974930362116991	0.0700808625336927	0.0175644028103045	-0.0166666666666667	-0.126984126984127	0.0385756676557863	0.0449735449735449	-0.0475460122699387	0.0840840840840841	0.00554016620498621	0.0565068493150686	0.0857142857142856	0.0198776758409787	-0.0441176470588235	0.102201257861635	0.0905405405405405	-0.00164473684210525	-0.0398230088495575	0.0729166666666667
flufenamic acid	0.0083333333333333	-0.0419354838709678	-0.00295857988165682	0.0437317784256559	0.0123839009287926	-0.0334261838440111	-0.0700808625336927	-0.0608899297423888	0.0409090909090909	0.0777777777777777	0.0178041543026706	0.0357142857142857	-0.039877300613497	0.0180180180180179	0.121883656509695	0	0.0693877551020409	0.0152905198776758	-0.0779411764705883	0.0911949685534591	0.0743243243243243	-0.00657894736842107	-0.0486725663716814	0.00520833333333337
N-phenylanthranilic acid	0.0166666666666667	-0.0290322580645161	-0.168639053254438	-0.13265306122449	-0.0448916408668731	-0.0571030640668523	-0.253369272237197	-0.0550351288056206	-0.0863636363636364	0.0222222222222223	-0.013353115727003	-0.0185185185185185	-0.223926380368098	-0.253753753753754	-0.164819944598338	-0.0890410958904109	0.0204081632653061	-0.0978593272171254	-0.104411764705882	-0.14937106918239	-0.174324324324324	-0.0164473684210527	0.0280235988200589	-0.00868055555555558
monorden	0.126666666666667	0.0870967741935483	0.121301775147929	0.0218658892128279	0.0479876160990712	0.0905292479108635	0.0660377358490566	0.0339578454332553	0.0121212121212121	0.125396825396825	0.0727002967359051	0.0132275132275133	0.147239263803681	-0.0180180180180181	0.10387811634349	0.0496575342465754	0.128571428571429	0.0152905198776758	0.142647058823529	0.110062893081761	0.0567567567567567	0.0279605263157895	0.0914454277286135	0.0555555555555556
sirolimus	0.075	0.0370967741935484	0.150887573964497	0.0612244897959183	0.0665634674922601	0.0626740947075209	0.0714285714285714	0.0667447306791569	0.11969696969697	0.150793650793651	0.0400593471810089	0.0793650793650794	0.136503067484663	0.123123123123123	0.153739612188366	0.0342465753424658	0.230612244897959	0.0672782874617737	0.129411764705882	0.185534591194969	0.135135135135135	0.0608552631578948	0.0265486725663716	0.0815972222222223
arachidonyltrifluoromethane	-0.131666666666667	-0.0338709677419355	-0.0473372781065089	-0.107871720116618	-0.0572755417956657	-0.164345403899721	-0.150943396226415	0.0292740046838408	-0.00757575757575757	-0.0507936507936508	-0.0593471810089021	-0.195767195767196	-0.0168711656441718	-0.252252252252252	-0.209141274238227	-0.0976027397260274	-0.0489795918367347	0.00611620795107037	-0.0294117647058824	-0.102201257861635	-0.0162162162162162	-0.0608552631578947	-0.104719764011799	-0.0520833333333333
trichostatin A	0.1	0.108064516129032	0.173076923076923	0.0699708454810496	0.117647058823529	0.0738161559888579	0.122641509433962	0.0690866510538641	0.157575757575758	0.185714285714286	0.029673590504451	0.0634920634920635	0.147239263803681	0.0690690690690691	0.188365650969529	0.121575342465753	0.26530612244898	0.122324159021407	0.179411764705882	0.20125786163522	0.102702702702703	0.00822368421052633	0.117994100294985	0.0572916666666667
diclofenac	0.0533333333333333	0.00483870967741939	-0.0340236686390533	0.00583090379008744	-0.0061919504643963	0.0320334261838441	-0.0026954177897574	0.0175644028103045	-0.0318181818181819	-0.0698412698412698	0.0474777448071216	-0.00661375661375663	-0.0337423312883436	-0.0360360360360361	0.109418282548477	-0.011986301369863	-0.0836734693877551	0.0535168195718654	-0.0632352941176471	-0.0738993710691824	0.0378378378378379	0.0164473684210527	0.0132743362831858	-0.0243055555555555
mercaptopurine	-0.0716666666666667	-0.00645161290322582	-0.112426035502959	0.0306122448979591	-0.102167182662539	-0.00417827298050139	-0.222371967654987	-0.125292740046838	-0.107575757575758	-0.0571428571428571	-0.0652818991097923	-0.0343915343915344	-0.148773006134969	-0.0105105105105105	0.0844875346260388	-0.0530821917808219	-0.0102040816326531	-0.0825688073394495	-0.167647058823529	-0.0723270440251572	0.0743243243243243	-0.0493421052631579	-0.0206489675516224	0.0173611111111112
nifedipine	-0.00166666666666665	0.0258064516129033	0.0488165680473372	0.0189504373177842	0.0294117647058824	-0.064066852367688	0.0916442048517521	0.050351288056206	0.0227272727272727	0.0190476190476191	0.00741839762611274	-0.0105820105820106	0.119631901840491	-0.141141141141141	0.117728531855956	0.11472602739726	0.0489795918367347	0	0.104411764705882	-0.0314465408805032	-0.00810810810810814	0.0460526315789475	0.0176991150442477	0.0121527777777778
nitrendipine	0.0516666666666667	0.0403225806451614	-0.0251479289940829	0.0218658892128279	0.0294117647058824	0.0362116991643454	0.0997304582210242	0.0175644028103045	0.0651515151515151	0.0111111111111111	0.00890207715133529	0.0238095238095238	0.0429447852760736	0.0540540540540541	0.120498614958449	0.0136986301369864	0.00408163265306127	-0.00458715596330278	0.0823529411764706	-0.039308176100629	0.00540540540540546	0.00328947368421051	-0.0530973451327434	0.00173611111111116
felodipine	0.0516666666666667	0.12258064516129	-0.0562130177514794	0.0947521865889212	0.0417956656346749	0.115598885793872	0.0849056603773585	-0.0234192037470726	-0.0621212121212122	0.0222222222222223	0.032640949554896	0.0886243386243386	-0.0567484662576688	-0.0720720720720721	-0.0235457063711911	0.0547945205479452	-0.0469387755102041	-0.00611620795107032	-0.0426470588235294	0.124213836477987	0.0756756756756757	-0.0312500000000001	-0.0353982300884956	0.0625000000000001
azathioprine	0.0266666666666667	0.120967741935484	0.0207100591715975	0.075801749271137	0.0309597523219814	0.0389972144846797	-0.110512129380054	0.00585480093676816	-0.0666666666666667	0.0111111111111111	-0.0029673590504451	0.0171957671957672	-0.0153374233128835	-0.0255255255255256	-0.0803324099722992	0.0616438356164384	0.0306122448979592	-0.0397553516819572	-0.05	-0.0157232704402516	-0.0864864864864865	0.0345394736842105	-0.0766961651917405	0.092013888888889
sodium phenylbutyrate	-0.08	-0.0532258064516128	0.029585798816568	-0.0160349854227405	0.044891640866873	-0.105849582172702	-0.0363881401617251	0.0304449648711944	0.0060606060606061	0.0555555555555555	-0.056379821958457	-0.100529100529101	0.136503067484663	0.00450450450450446	0.164819944598338	0.0342465753424658	-0.0673469387755102	0.0351681957186544	0.0985294117647058	0.0644654088050314	0.00810810810810814	-0.0279605263157895	0.0825958702064896	-0.0399305555555555
novobiocin	0.0416666666666667	0.0225806451612903	0.00295857988165682	0	-0.0139318885448916	0.0348189415041783	-0.0188679245283019	0.0374707259953162	0.0484848484848485	0.0714285714285714	0.0311572700296735	-0.0251322751322752	0.0199386503067485	0.0345345345345345	0.0318559556786704	0.0102739726027398	0.148979591836735	0.0229357798165137	0.0249999999999999	0.124213836477987	0.0378378378378379	-0.0197368421052632	0.00737463126843652	-0.032986111111111
fasudil	-0.0216666666666667	-0.0112903225806452	-0.022189349112426	0.0276967930029154	-0.0495356037151703	-0.129526462395543	-0.0471698113207547	-0.094847775175644	0	-0.073015873015873	-0.043026706231454	-0.00793650793650796	0.00920245398773012	-0.00300300300300299	0.00415512465373957	0.023972602739726	-0.0387755102040816	-0.18960244648318	-0.05	-0.144654088050314	-0.0918918918918919	-0.0592105263157894	-0.128318584070796	0.107638888888889
2-deoxy-D-glucose	-0.141666666666667	-0.0758064516129032	-0.0236686390532544	-0.157434402332362	-0.0185758513931888	-0.0292479108635097	-0.0862533692722372	0.0245901639344263	-0.0121212121212121	0.0365079365079365	-0.0667655786350149	-0.277777777777778	0.0368098159509201	-0.337837837837838	-0.249307479224377	0.023972602739726	-0.253061224489796	-0.137614678899083	-0.05	-0.102201257861635	-0.222972972972973	-0.0740131578947368	-0.238938053097345	-0.111111111111111
imatinib	-0.00833333333333336	-0.00645161290322582	-0.0118343195266272	-0.0728862973760934	-0.0727554179566563	-0.135097493036212	-0.161725067385445	-0.0339578454332553	-0.0787878787878788	-0.131746031746032	-0.0756676557863502	-0.0568783068783069	-0.00306748466257667	-0.0435435435435436	0.0554016620498615	-0.0136986301369863	0.0061224489795918	-0.157492354740061	0.0117647058823529	0.113207547169811	-0.135135135135135	-0.00822368421052633	0.00294985250737467	0.0625000000000001
pirinixic acid	0.0233333333333333	0.00322580645161286	0.0576923076923077	-0.00437317784256558	0.00619195046439625	-0.0278551532033426	-0.119946091644205	-0.0339578454332553	0.0393939393939393	-0.0507936507936508	-0.00445103857566764	0.0185185185185185	0.0230061349693251	0.0780780780780781	0.0623268698060943	0.0428082191780822	0.1	0.0535168195718654	0.0455882352941176	-0.0235849056603774	0.0567567567567567	0.00986842105263164	-0.0855457227138643	0.105902777777778
rosiglitazone	0.101666666666667	0.0177419354838709	0.125739644970414	0.0145772594752186	0.0572755417956656	0.0877437325905293	0.0619946091644205	0.0105386416861827	0.0454545454545454	0.0682539682539682	0.0459940652818991	0.0542328042328042	0.0828220858895705	0.117117117117117	0.0263157894736842	0.0839041095890412	0.00816326530612244	0.0321100917431192	0.104411764705882	0.0188679245283019	0.12027027027027	0.00822368421052633	0.0265486725663716	0.0885416666666667
troglitazone	0.0283333333333333	0.0306451612903226	0.084319526627219	-0.0102040816326531	-0.00773993808049539	-0.00139275766016711	0.0512129380053908	0.0374707259953162	0.0681818181818181	-0.00476190476190474	0.0311572700296735	-0.0277777777777778	0.0659509202453987	0.0825825825825826	0.0969529085872576	0.00171232876712324	0.0795918367346938	0.029051987767584	0.0823529411764706	0.166666666666667	0.0337837837837838	-0.00657894736842107	0.0280235988200589	0.0329861111111112
cobalt chloride	-0.0216666666666667	-0.117741935483871	0.00591715976331364	-0.0204081632653061	-0.0123839009287926	-0.0696378830083565	-0.172506738544474	0.0128805620608899	-0.0272727272727273	-0.0253968253968254	-0.0326409495548962	-0.0515873015873016	-0.00153374233128833	-0.0375375375375376	0.114958448753463	0.0479452054794521	0.0408163265306123	-0.0840978593272171	-0.117647058823529	-0.138364779874214	-0.0486486486486486	0.0115131578947368	-0.0457227138643068	-0.00347222222222221
wortmannin	-0.0449999999999999	-0.0419354838709678	0.113905325443787	0.0612244897959183	0.0123839009287926	-0.00278551532033428	-0.0956873315363881	0.0468384074941453	0.0727272727272728	0.171428571428571	-0.0207715133531157	-0.0119047619047619	0.0966257668711656	0.0525525525525525	0.11218836565097	-0.0256849315068493	0.181632653061225	0.0795107033639143	0.0735294117647058	0.188679245283019	0.0824324324324325	0.0855263157894737	0.128318584070796	-0.0208333333333333
tetraethylenepentamine	0.0083333333333333	-0.00322580645161291	-0.0162721893491125	-0.00145772594752186	-0.0402476780185759	-0.0181058495821727	0.0889487870619946	0.0163934426229508	0.0651515151515151	-0.0603174603174603	-0.043026706231454	-0.00793650793650796	-0.00766871165644173	0.051051051051051	0.167590027700831	0.0496575342465754	0.0510204081632654	0.0229357798165137	-0.011764705882353	-0.0188679245283019	0.00270270270270268	-0.0575657894736842	-0.0737463126843658	0.0885416666666667
clozapine	0.0833333333333334	0.0435483870967742	0.124260355029586	0.118075801749271	0.0603715170278637	0.0389972144846797	0.105121293800539	0.00468384074941453	0.0439393939393939	0.144444444444444	0.00741839762611274	0.0264550264550265	0.098159509202454	0.105105105105105	0.018005540166205	0.00513698630136983	0.0265306122448979	0.0152905198776758	0.104411764705882	0.172955974842767	0	0.0361842105263158	0.0796460176991151	0.0364583333333334
thioridazine	0.0466666666666667	0.0612903225806452	0.0857988165680473	-0.00728862973760935	0.0139318885448917	0.0487465181058496	0.101078167115903	0.0292740046838408	-0.00909090909090909	0.0444444444444445	-0.0222551928783383	0.0317460317460317	0.0506134969325153	0.0585585585585585	0.141274238227147	0.0599315068493151	0.0387755102040817	0.0535168195718654	0.0544117647058823	0.15566037735849	0.0945945945945946	0.0394736842105263	0.0206489675516224	0.046875
haloperidol	0.0650000000000001	0.0854838709677419	0.106508875739645	0.0991253644314868	0.0897832817337462	0.0501392757660167	0.0970350404312669	0.0398126463700235	0.103030303030303	0.126984126984127	0.106824925816024	0.0555555555555556	0.144171779141104	0.0705705705705706	0.0526315789473685	0.0582191780821918	0.0897959183673469	0.0366972477064219	0.123529411764706	0.199685534591195	0.0621621621621622	0.0263157894736842	0.128318584070796	0.0208333333333334
chlorpromazine	0.0616666666666668	0.0612903225806452	0.130177514792899	0.0583090379008746	0.0464396284829721	0.101671309192201	0.0646900269541779	0.0245901639344263	0.0484848484848485	0.0317460317460317	0.103857566765579	0.0568783068783069	0.115030674846626	0.066066066066066	0.120498614958449	0.0513698630136987	0.036734693877551	0.0412844036697247	0.126470588235294	0.0455974842767295	0.0675675675675675	-0.024671052631579	0.0250737463126843	0.0277777777777778
trifluoperazine	0.0383333333333333	0.116129032258064	0.0665680473372781	0.0670553935860058	0.0464396284829721	0.0487465181058496	0.0943396226415094	0.0480093676814989	0.0803030303030303	0.142857142857143	0.0133531157270029	0.0714285714285714	0.105828220858896	0.045045045045045	0.126038781163435	0.077054794520548	0.0795918367346938	0.0137614678899083	0.0735294117647058	0.0864779874213837	0.117567567567568	0.00328947368421051	0.0973451327433629	0.0243055555555556
iloprost	-0.0716666666666667	-0.158064516129032	0.0576923076923077	-0.087463556851312	0.0139318885448917	-0.125348189415042	-0.0835579514824798	0.0491803278688524	-0.0560606060606061	0.026984126984127	-0.06973293768546	-0.0978835978835979	0.111963190184049	-0.0555555555555556	0.0858725761772853	-0.0873287671232876	0.00408163265306127	-0.137614678899083	0.0970588235294118	0.0172955974842768	0.0554054054054054	-0.0526315789473684	-0.0103244837758112	-0.0156249999999999
copper sulfate	-0.0349999999999999	0.0225806451612903	0.0266272189349112	-0.0510204081632654	0.0185758513931888	-0.00139275766016711	-0.110512129380054	0.0339578454332553	0.0909090909090909	0.10952380952381	0.0608308605341246	-0.0132275132275133	0.0582822085889571	-0.0990990990990991	0.137119113573407	0.10958904109589	0.0897959183673469	-0.100917431192661	0.0352941176470588	0.0330188679245284	-0.0432432432432432	0.00657894736842102	-0.0442477876106195	0.046875
oxamic acid	-0.0216666666666667	0.00967741935483868	-0.134615384615385	0.0306122448979591	-0.154798761609907	-0.0793871866295265	-0.0956873315363881	-0.110070257611241	-0.0530303030303031	-0.258730158730159	-0.0637982195845698	-0.0648148148148148	-0.20398773006135	-0.316816816816817	-0.339335180055402	-0.0616438356164383	-0.248979591836735	-0.0397553516819572	-0.166176470588235	-0.0550314465408805	-0.0743243243243243	0.0164473684210527	-0.144542772861357	-0.138888888888889
W-13	-0.00333333333333335	-0.101612903225806	0.014792899408284	-0.0349854227405248	-0.0263157894736842	-0.0974930362116992	-0.180592991913747	0.00819672131147542	-0.1	0.0936507936507937	-0.103857566765579	-0.220899470899471	-0.0245398773006135	-0.039039039039039	-0.160664819944598	-0.0136986301369863	-0.216326530612245	-0.04434250764526	0.0455882352941176	0.039308176100629	-0.268918918918919	0.0838815789473684	0.0471976401179941	-0.185763888888889
arachidonic acid	0.0383333333333333	-0.0838709677419355	-0.0828402366863906	0.010204081632653	-0.0340557275541796	-0.186629526462396	-0.152291105121294	-0.0386416861826698	-0.0727272727272728	-0.136507936507937	-0.00148367952522255	-0.0211640211640212	-0.0690184049079755	0.0765765765765766	0.167590027700831	0.0616438356164384	0.0163265306122449	-0.0229357798165138	-0.0411764705882353	-0.163522012578616	0.00810810810810814	0.024671052631579	-0.0752212389380532	-0.0451388888888888
oligomycin	-0.0783333333333333	-0.188709677419355	0.00295857988165682	-0.185131195335277	0.00773993808049533	-0.267409470752089	-0.363881401617251	-0.0550351288056206	-0.127272727272727	-0.0412698412698413	-0.0623145400593472	-0.181216931216931	-0.00306748466257667	-0.100600600600601	-0.0166204986149585	-0.0702054794520547	-0.108163265306122	-0.0152905198776759	-0.036764705882353	-0.111635220125786	-0.0567567567567567	-0.0164473684210527	0.00737463126843652	-0.190972222222222
prochlorperazine	0.03	0.067741935483871	0.0784023668639053	-0.00437317784256558	0.0263157894736842	0.0376044568245125	0.107816711590296	0.022248243559719	0.0803030303030303	0.101587301587302	0.0118694362017804	0.0568783068783069	0.093558282208589	0.0195195195195195	0.0734072022160664	0.104452054794521	0.0734693877551021	0.0856269113149847	0.0970588235294118	0.070754716981132	0.0702702702702702	0.0707236842105263	0.0825958702064896	0.046875
quinpirole	-0.115	-0.103225806451613	0.00591715976331364	-0.163265306122449	0.0743034055727554	-0.103064066852368	-0.22911051212938	0.0433255269320844	0.0666666666666667	0.0746031746031746	-0.0222551928783383	-0.130952380952381	0.0444785276073619	0.0390390390390389	0.0166204986149585	-0.0890410958904109	0.0775510204081632	0.0581039755351681	0.113235294117647	0.0817610062893082	-0.217567567567568	0.0328947368421053	0.0501474926253687	-0.0572916666666666
deferoxamine	-0.00333333333333335	-0.0258064516129032	-0.0976331360946746	0.0247813411078717	-0.0123839009287926	0.0807799442896936	0.045822102425876	-0.0304449648711944	-0.0742424242424242	0.107936507936508	0.0801186943620178	0.0410052910052909	-0.0996932515337423	0.00150150150150152	-0.0290858725761772	0.0273972602739726	0.106122448979592	0.073394495412844	-0.0823529411764706	-0.0471698113207548	0.0283783783783784	-0.0131578947368421	-0.0368731563421829	0.092013888888889
calmidazolium	-0.0733333333333333	-0.00806451612903225	-0.0103550295857988	-0.150145772594752	-0.0448916408668731	-0.00417827298050139	-0.00134770889487873	0.0351288056206089	-0.0803030303030303	0.00793650793650791	-0.040059347181009	-0.23015873015873	-0.0184049079754601	-0.0795795795795796	-0.0401662049861495	-0.00342465753424659	-0.108163265306122	0.0259938837920489	-0.0691176470588236	0.0377358490566038	-0.0918918918918919	0.00822368421052633	-0.0176991150442478	-0.119791666666667
fluphenazine	-0.0333333333333333	0.05	0.0665680473372781	0.0437317784256559	0.0882352941176471	0.0236768802228412	0.0646900269541779	0.0339578454332553	0.0484848484848485	0.133333333333333	-0.013353115727003	0.00661375661375663	0.098159509202454	-0.00300300300300299	0.0346260387811634	0.0839041095890412	0.0795918367346938	0.0779816513761468	0.114705882352941	0.179245283018868	0.045945945945946	0.0197368421052632	0.0398230088495575	-0.017361111111111
dopamine	-0.0549999999999999	-0.140322580645161	-0.10207100591716	-0.142857142857143	-0.0294117647058824	-0.185236768802228	-0.214285714285714	-0.00351288056206089	-0.0757575757575757	-0.314285714285714	-0.0964391691394659	-0.0238095238095238	-0.0920245398773006	-0.348348348348348	-0.0470914127423822	-0.0582191780821917	-0.202040816326531	-0.244648318042813	-0.122058823529412	-0.35377358490566	-0.163513513513514	-0.136513157894737	-0.0781710914454278	-0.0833333333333333
gefitinib	-0.12	-0.0854838709677419	-0.0917159763313609	-0.0335276967930029	-0.0789473684210526	-0.135097493036212	-0.110512129380054	0.00468384074941453	-0.104545454545455	-0.0365079365079365	-0.0637982195845698	-0.0833333333333333	-0.0858895705521472	-0.33033033033033	-0.167590027700831	0	-0.208163265306122	0.00611620795107037	-0.0779411764705883	0.0377358490566038	-0.121621621621622	0.00657894736842102	-0.101769911504425	-0.130208333333333
\1,5-isoquinolinediol\""	-0.135	-0.17741935483871	0.0636094674556212	-0.186588921282799	0.0232198142414861	-0.210306406685237	-0.204851752021563	-0.0796252927400469	-0.0181818181818182	-0.00793650793650796	-0.191394658753709	-0.265873015873016	0.0506134969325153	-0.352852852852853	0.0387811634349031	0.0222602739726028	-0.324489795918367	0.00458715596330272	0.0117647058823529	0.0424528301886792	-0.222972972972973	0.018092105263158	0.0206489675516224	-0.157986111111111
\4,5-dianilinophthalimide\""	0.0116666666666667	0.0419354838709678	-0.119822485207101	0.00874635568513116	-0.147058823529412	0.0459610027855154	-0.115902964959569	-0.161592505854801	-0.13030303030303	0.0222222222222223	0.0237388724035608	-0.0132275132275133	-0.253067484662577	-0.177177177177177	0.134349030470914	0.0462328767123288	-0.00204081632653064	-0.0229357798165138	-0.270588235294118	-0.224842767295597	-0.0513513513513513	-0.0460526315789473	-0.125368731563422	0.0173611111111112
fisetin	0.0466666666666667	0.0241935483870968	-0.223372781065089	0	-0.213622291021672	0.0612813370473538	-0.192722371967655	-0.228337236533958	-0.121212121212121	-0.144444444444444	0.0029673590504451	0.0291005291005291	-0.239263803680982	-0.0540540540540541	-0.153739612188366	0.00171232876712324	0.0408163265306123	-0.116207951070336	-0.217647058823529	-0.210691823899371	-0.0297297297297298	-0.0838815789473684	-0.199115044247788	0.0416666666666667
butein	-0.0216666666666667	-0.0629032258064516	-0.0754437869822486	-0.139941690962099	-0.063467492260062	-0.0292479108635097	0.0956873315363882	-0.00351288056206089	-0.128787878787879	-0.146031746031746	-0.00890207715133534	-0.100529100529101	-0.141104294478528	-0.0615615615615616	0.0304709141274239	-0.0291095890410958	-0.0306122448979592	-0.0458715596330276	-0.101470588235294	-0.0786163522012578	-0.124324324324324	-0.00986842105263158	0.0206489675516224	-0.0312499999999999
HNMPA-(AM)3	-0.108333333333333	-0.0887096774193548	-0.103550295857988	-0.250728862973761	-0.021671826625387	-0.16991643454039	-0.0660377358490566	-0.0304449648711944	-0.116666666666667	-0.203174603174603	-0.0919881305637982	-0.153439153439153	-0.122699386503067	-0.0165165165165165	-0.120498614958449	-0.0171232876712329	-0.257142857142857	-0.0902140672782875	-0.0514705882352942	0.0770440251572326	-0.327027027027027	0.00328947368421051	-0.150442477876106	-0.0920138888888889
dimethyloxalylglycine	0.0183333333333333	-0.0403225806451613	-0.196745562130178	-0.144314868804665	-0.0944272445820433	0.0376044568245125	0.105121293800539	-0.0620608899297424	-0.246969696969697	-0.142857142857143	-0.0504451038575668	-0.0357142857142858	-0.197852760736196	-0.0885885885885886	-0.0734072022160664	-0.0171232876712329	-0.187755102040816	-0.140672782874618	-0.177941176470588	-0.143081761006289	-0.159459459459459	-0.138157894736842	-0.100294985250737	0.0260416666666667
3-aminobenzamide	-0.01	0.0129032258064516	-0.14792899408284	-0.0699708454810496	-0.128482972136223	0.0696378830083565	-0.0889487870619946	-0.0339578454332553	-0.216666666666667	-0.0841269841269841	-0.00890207715133534	-0.082010582010582	-0.273006134969325	0.075075075075075	-0.357340720221607	-0.102739726027397	0.0469387755102041	-0.073394495412844	-0.291176470588235	-0.182389937106918	0.00810810810810814	-0.0624999999999999	-0.165191740412979	0.0277777777777778
bucladesine	0.02	-0.0564516129032258	0.0665680473372781	0.0568513119533527	0.00154798761609909	-0.0125348189415042	-0.0363881401617251	0.0374707259953162	0.0590909090909091	-0.0698412698412698	0.0667655786350148	0.0529100529100529	-0.00766871165644173	0.0645645645645645	0.119113573407202	-0.0684931506849315	0.0877551020408163	0.00611620795107037	-0.00147058823529411	0.161949685534591	-0.0824324324324324	0.0361842105263158	0.0280235988200589	-0.0190972222222222
probucol	-0.00333333333333335	0.0580645161290322	-0.0310650887573965	0.102040816326531	0.0247678018575852	0.0139275766016713	0.00404312668463613	0.0117096018735363	-0.0242424242424243	-0.0603174603174603	-0.00741839762611274	0.048941798941799	-0.0460122699386503	0.0555555555555555	0.00692520775623273	-0.0136986301369863	0.00204081632653064	0.0428134556574923	0.0352941176470588	-0.0125786163522013	0.0324324324324324	0.0625000000000001	-0.0147492625368731	0.045138888888889
geldanamycin	0.0600000000000001	0.0532258064516129	0.10207100591716	0.0787172011661808	0.0417956656346749	0.0682451253481894	0.0660377358490566	0.0386416861826698	0.0136363636363637	0.112698412698413	0.0637982195845697	0.00396825396825395	0.121165644171779	-0.0165165165165165	0.0623268698060943	0.0393835616438356	0.104081632653061	0.0840978593272171	0.0617647058823529	0.070754716981132	0.0783783783783784	-0.0427631578947368	-0.00884955752212391	0.0121527777777778
resveratrol	0.0433333333333333	0.0596774193548387	-0.0917159763313609	0.0918367346938775	-0.0619195046439629	0.0250696378830084	-0.032345013477089	-0.110070257611241	-0.0333333333333334	0.00793650793650791	-0.00741839762611274	0.0515873015873015	-0.0782208588957055	-0.00150150150150152	0.102493074792244	0.118150684931507	0.102040816326531	0.0718654434250764	-0.0661764705882353	0.089622641509434	0.127027027027027	0.0328947368421053	0.0427728613569321	0.0590277777777778
5666823	-0.095	-0.145161290322581	-0.0872781065088757	-0.0539358600583091	-0.0975232198142415	-0.142061281337047	-0.130727762803234	-0.0620608899297424	-0.0545454545454546	0.0698412698412698	-0.0326409495548962	-0.078042328042328	-0.0920245398773006	-0.369369369369369	0.074792243767313	-0.184931506849315	-0.0387755102040816	-0.025993883792049	-0.0897058823529412	-0.0691823899371069	-0.205405405405405	-0.125	-0.0870206489675516	-0.032986111111111
nocodazole	0.095	0.0580645161290322	0.0724852071005917	0.0437317784256559	0.0263157894736842	-0.0278551532033426	0.105121293800539	0.0644028103044496	-0.0257575757575758	0.00952380952380949	0.00445103857566764	-0.0105820105820106	0.0398773006134969	0.033033033033033	0.0470914127423823	0.065068493150685	0.0836734693877551	-0.00152905198776759	0.0485294117647058	0.0801886792452831	0.0108108108108108	0.0131578947368421	0.0206489675516224	0.0104166666666666
colchicine	-0.0133333333333334	0.00967741935483868	0.0133136094674555	-0.0145772594752187	-0.0278637770897833	0.0557103064066853	0.0579514824797843	0.0281030444964872	-0.0681818181818182	0.0587301587301587	0.0652818991097922	-0.0542328042328042	-0.0843558282208589	-0.0165165165165165	0.182825484764543	0.0359589041095891	0.0836734693877551	0.0856269113149847	-0.0529411764705883	0.0628930817610063	0.104054054054054	0.024671052631579	0.0471976401179941	0.0798611111111112
benserazide	0.0366666666666667	0.0112903225806452	-0.00591715976331364	0.0262390670553935	0.00928792569659442	0.0724233983286908	0.0619946091644205	-0.0210772833723654	0.0060606060606061	-0.0380952380952381	-0.0029673590504451	0.0476190476190476	-0.00460122699386506	0.0540540540540541	0.0152354570637119	0.0256849315068494	-0.0653061224489796	-0.0382262996941896	-0.0147058823529412	0.105345911949686	0.0405405405405406	0.0460526315789475	-0.00294985250737462	0.013888888888889
pentamidine	0.075	0.117741935483871	-0.0562130177514794	0.0335276967930028	-0.0541795665634676	0.0612813370473538	0.0997304582210242	0.0175644028103045	-0.0242424242424243	-0.0285714285714286	-0.0118694362017804	0.0714285714285714	-0.0368098159509203	0.106606606606607	-0.0540166204986149	0.0684931506849316	0.187755102040816	-0.00305810397553519	-0.088235294117647	-0.0345911949685535	-0.0567567567567567	-0.0493421052631579	0.0766961651917404	0.0104166666666666
paclitaxel	-0.0283333333333334	0.0322580645161291	0.0118343195266272	-0.0233236151603499	-0.0448916408668731	-0.0738161559888579	-0.0579514824797843	0.0140515222482436	0.0469696969696969	0.0111111111111111	-0.0326409495548962	0.0251322751322751	0.004601226993865	0.0105105105105106	0.117728531855956	0.0222602739726028	-0.00204081632653064	-0.00764525993883791	0.00735294117647056	0.117924528301887	-0.00675675675675674	0.0345394736842105	0.0235988200589969	0.00694444444444442
tioguanine	-0.0566666666666666	-0.046774193548387	-0.146449704142012	-0.0204081632653061	-0.088235294117647	-0.0766016713091922	-0.0808625336927224	-0.0362997658079625	-0.186363636363636	0.0476190476190476	-0.105341246290801	-0.0925925925925926	-0.139570552147239	-0.339339339339339	-0.318559556786704	-0.0136986301369863	-0.00612244897959185	-0.0963302752293578	-0.117647058823529	-0.0471698113207548	-0.285135135135135	0	-0.0737463126843658	-0.0833333333333333
splitomicin	-0.0883333333333333	-0.132258064516129	-0.143491124260355	-0.110787172011662	-0.0557275541795666	-0.147632311977716	-0.184636118598383	0.0128805620608899	-0.259090909090909	-0.0333333333333334	-0.0845697329376854	-0.174603174603175	-0.044478527607362	-0.0450450450450451	-0.405817174515235	-0.107876712328767	-0.124489795918367	-0.200305810397554	-0.0955882352941176	-0.0345911949685535	-0.152702702702703	-0.0674342105263158	0.0353982300884955	-0.0833333333333333
U0125	-0.0466666666666666	-0.0258064516129032	-0.162721893491124	-0.164723032069971	-0.164086687306502	-0.096100278551532	-0.0606469002695418	-0.0796252927400469	-0.246969696969697	-0.0682539682539682	0	-0.113756613756614	-0.151840490797546	-0.0180180180180181	-0.400277008310249	-0.0873287671232876	-0.0387755102040816	-0.224770642201835	-0.111764705882353	-0.215408805031447	-0.0702702702702703	-0.116776315789474	-0.134218289085546	-0.0138888888888888
docosahexaenoic acid ethyl ester	-0.095	-0.0919354838709677	-0.0961538461538461	-0.0408163265306123	-0.0464396284829722	-0.108635097493036	-0.0579514824797843	-0.0234192037470726	-0.0181818181818182	0.0412698412698413	-0.0919881305637982	-0.100529100529101	0.0153374233128835	-0.0540540540540541	-0.297783933518006	-0.0410958904109588	0.0469387755102041	-0.108562691131498	-0.00147058823529411	-0.121069182389937	-0.152702702702703	-0.069078947368421	0.0265486725663716	-0.0659722222222222
butirosin	0.01	-0.0499999999999999	-0.143491124260355	0.0451895043731778	-0.0386996904024768	0.0362116991643454	-0.0606469002695418	-0.022248243559719	-0.00303030303030305	-0.0158730158730159	-0.0103857566765579	-0.0224867724867725	-0.0598159509202454	-0.0615615615615616	0.00692520775623273	-0.023972602739726	0.0224489795918368	0.0214067278287462	-0.0514705882352942	-0.143081761006289	0.0540540540540541	-0.0460526315789473	0.0265486725663716	0.0260416666666667
colforsin	0.0466666666666667	-0.0129032258064516	-0.0414201183431953	-0.129737609329446	-0.00773993808049539	-0.00974930362116994	0.0417789757412399	0.0234192037470726	-0.0303030303030303	0.0222222222222223	0.0341246290801186	-0.0582010582010582	-0.0184049079754601	0.00300300300300305	-0.109418282548476	0.0633561643835617	0.0102040816326531	0.0825688073394495	0.0308823529411764	-0.0267295597484277	0.081081081081081	-0.0197368421052632	-0.0353982300884956	-0.017361111111111
rottlerin	-0.0316666666666666	-0.0290322580645161	-0.0636094674556213	0.0495626822157434	-0.0851393188854489	0.00278551532033422	-0.022911051212938	0.0152224824355972	-0.0818181818181818	-0.0555555555555555	-0.0459940652818991	-0.0687830687830688	-0.104294478527607	-0.136636636636637	-0.0498614958448753	0.0359589041095891	0.0693877551020409	0.0137614678899083	-0.139705882352941	0.0424528301886792	-0.0918918918918919	0.00493421052631582	0.00442477876106195	-0.0607638888888888
prazosin	-0.00333333333333335	0.00161290322580643	0.0547337278106509	0.0510204081632653	0.0123839009287926	0.0250696378830084	0.0754716981132075	0.0175644028103045	0.11969696969697	0.0698412698412698	-0.0326409495548962	0.0542328042328042	0.0506134969325153	-0.00450450450450451	-0.0498614958448753	-0.0308219178082191	0.0510204081632654	0.0351681957186544	0.0573529411764706	0.039308176100629	-0.0797297297297297	0.0460526315789475	0.014749262536873	0.03125
5252917	0.0033333333333333	0.00322580645161286	-0.168639053254438	-0.0160349854227405	-0.1671826625387	-0.0598885793871866	-0.0283018867924529	-0.0398126463700234	-0.0681818181818182	-0.117460317460317	0.0118694362017804	-0.0304232804232805	-0.190184049079755	-0.253753753753754	-0.184210526315789	-0.00513698630136988	-0.169387755102041	0.0917431192660551	-0.192647058823529	-0.0786163522012578	-0.132432432432432	-0.037828947368421	0.0353982300884955	-0.0364583333333333
Y-27632	-0.0983333333333333	-0.0725806451612903	-0.118343195266272	0.00437317784256552	-0.111455108359133	0.00417827298050144	0.00539083557951481	-0.0573770491803279	-0.0833333333333333	-0.125396825396825	0.0133531157270029	0.00396825396825395	-0.138036809815951	-0.0255255255255256	-0.0249307479224376	-0.0376712328767123	-0.0816326530612245	0.0198776758409787	-0.154411764705882	-0.0959119496855346	-0.0972972972972973	-0.044407894736842	0.00294985250737467	-0.0312499999999999
5255229	-0.0433333333333333	-0.0435483870967742	-0.069526627218935	-0.0291545189504374	-0.0263157894736842	-0.0445682451253481	0.00673854447439348	0.00468384074941453	-0.0893939393939394	-0.13968253968254	-0.0519287833827893	0.0436507936507936	-0.0582822085889571	0.0195195195195195	-0.0221606648199446	-0.0736301369863013	-0.0122448979591837	0.0107033639143731	-0.0985294117647059	-0.122641509433962	0.0297297297297298	-0.037828947368421	-0.0501474926253688	-0.00868055555555558
5211181	-0.0516666666666666	-0.0483870967741935	-0.0369822485207101	-0.0816326530612246	-0.00154798761609909	-0.0389972144846796	-0.0309973045822103	-0.0281030444964871	0.0499999999999999	-0.0666666666666667	-0.0370919881305638	0.0158730158730159	0	-0.0555555555555556	0.11218836565097	-0.0958904109589041	-0.16734693877551	-0.0428134556574924	0.0602941176470588	0.116352201257862	-0.258108108108108	0.00493421052631582	-0.0648967551622419	-0.0138888888888888
carbamazepine	-0.00666666666666665	-0.0258064516129032	0.0428994082840236	0.0379008746355685	0.00773993808049533	0.0250696378830084	0.0485175202156334	0	0.0121212121212121	0.0777777777777777	0.0845697329376854	0.00661375661375663	0.0782208588957055	-0.0480480480480481	0.0124653739612188	0.089041095890411	-0.0265306122448979	0.0565749235474006	0.0941176470588235	0.116352201257862	0.0743243243243243	0.0345394736842105	0.0648967551622418	-0.0104166666666667
blebbistatin	-0.0366666666666666	0.0241935483870968	-0.150887573964497	0.0306122448979591	-0.0619195046439629	-0.011142061281337	-0.0296495956873316	-0.0702576112412178	-0.0681818181818182	-0.122222222222222	0.0133531157270029	0.0211640211640212	-0.216257668711656	-0.0810810810810811	-0.0318559556786703	0.00342465753424659	-0.073469387755102	0.0336391437308868	-0.238235294117647	-0.136792452830189	-0.0986486486486486	-0.0855263157894737	-0.0781710914454278	-0.0260416666666666
5248896	-0.0349999999999999	-0.0483870967741935	-0.099112426035503	0.00437317784256552	-0.0712074303405573	0.00835654596100277	-0.0660377358490566	-0.0362997658079625	-0.0590909090909091	-0.19047619047619	-0.0385756676557864	0.0158730158730159	-0.180981595092025	0.0240240240240239	0.128808864265928	-0.0410958904109588	-0.13469387755102	0.0122324159021406	-0.210294117647059	-0.168238993710692	-0.121621621621622	-0.0723684210526315	-0.0722713864306785	-0.0468749999999999
5224221	-0.0549999999999999	-0.0258064516129032	-0.0650887573964498	-0.00583090379008749	-0.088235294117647	-0.0445682451253481	0.0336927223719676	-0.0234192037470726	-0.103030303030303	-0.0380952380952381	-0.0385756676557864	-0.12037037037037	-0.0598159509202454	-0.34984984984985	-0.0997229916897507	0.0325342465753425	-0.108163265306122	0.0168195718654435	-0.164705882352941	-0.169811320754717	-0.132432432432432	-0.0641447368421053	-0.100294985250737	-0.0434027777777777
5279552	-0.131666666666667	-0.119354838709677	-0.0843195266272189	-0.134110787172012	-0.0820433436532508	-0.18941504178273	-0.280323450134771	-0.0550351288056206	-0.0363636363636364	0.0873015873015873	0.0281899109792284	-0.154761904761905	-0.0245398773006135	-0.315315315315315	-0.116343490304709	-0.0684931506849315	-0.124489795918367	-0.0382262996941896	-0.0720588235294118	-0.179245283018868	-0.112162162162162	-0.0296052631578947	-0.0619469026548673	-0.0607638888888888
5253409	0.055	-0.0854838709677419	-0.11094674556213	0.0466472303206996	-0.00928792569659442	-0.00139275766016711	-0.0525606469002695	-0.0655737704918033	0.0106060606060606	-0.0222222222222223	0.043026706231454	0.00793650793650791	0.0214723926380368	-0.0630630630630631	-0.193905817174515	-0.0821917808219178	-0.138775510204082	0.055045871559633	0.0647058823529412	-0.0738993710691824	-0.0824324324324324	-0.00164473684210525	-0.113569321533923	-0.0972222222222222
5230742	-0.0316666666666666	-0.0919354838709677	-0.0931952662721893	-0.0233236151603499	-0.088235294117647	-0.118384401114206	-0.0539083557951482	0.0234192037470726	-0.0545454545454546	-0.0158730158730159	-0.0281899109792285	-0.0396825396825397	-0.093558282208589	0.072072072072072	-0.141274238227147	-0.0376712328767123	-0.0571428571428572	0.0351681957186544	-0.141176470588235	-0.114779874213837	-0.221621621621622	0.110197368421053	0.0501474926253687	-0.0451388888888888
oxaprozin	0.0650000000000001	0.0193548387096775	-0.0207100591715976	0.158892128279883	0.0356037151702786	-0.020891364902507	0.0256064690026955	0.0281030444964872	0.0499999999999999	-0.0444444444444445	0.029673590504451	0.0727513227513228	0.0276073619631901	-0.0195195195195195	-0.0484764542936288	-0.0547945205479451	0.0469387755102041	0.0397553516819571	0.105882352941176	0.0345911949685535	-0.00270270270270273	-0.0674342105263158	-0.0855457227138643	0.0173611111111112
quinostatin	0.0266666666666667	-0.0225806451612903	-0.0399408284023669	0	-0.13312693498452	0.0389972144846797	-0.0781671159029649	-0.0585480093676815	-0.0515151515151516	0.0761904761904761	-0.0370919881305638	0.0608465608465608	-0.108895705521472	-0.3003003003003	-0.0484764542936288	-0.0171232876712329	-0.108163265306122	0.111620795107034	-0.204411764705882	0.0251572327044025	0.0702702702702702	0.0625000000000001	-0.0943952802359882	-0.032986111111111
ikarugamycin	-0.0766666666666667	-0.103225806451613	0.00739644970414199	-0.0918367346938775	-0.0154798761609907	-0.147632311977716	-0.111859838274933	0.0175644028103045	0.0499999999999999	0.00634920634920633	-0.0890207715133531	-0.154761904761905	-0.00920245398773006	0.00150150150150152	-0.156509695290859	-0.0667808219178082	-0.0979591836734693	0.00458715596330272	-0.00588235294117645	0.0235849056603774	-0.00675675675675674	0.00493421052631582	0.056047197640118	-0.0972222222222222
5182598	0.00166666666666671	-0.0774193548387097	-0.099112426035503	-0.0116618075801749	-0.143962848297214	-0.0139275766016713	-0.0269541778975741	-0.0562060889929742	-0.101515151515152	-0.0809523809523809	0	-0.124338624338624	-0.136503067484663	-0.253753753753754	-0.21191135734072	-0.0650684931506849	0.0285714285714286	-0.0932721712538226	-0.127941176470588	-0.0267295597484277	-0.175675675675676	-0.0279605263157895	-0.0619469026548673	0.0121527777777778
pyrvinium	0.035	0.130645161290323	-0.0295857988165681	0.0189504373177842	-0.0402476780185759	0.0598885793871867	0.0795148247978437	0.0105386416861827	-0.00757575757575757	0.141269841269841	0.0445103857566765	0.0238095238095238	-0.0414110429447853	-0.274774774774775	0.102493074792244	0.123287671232877	0.0836734693877551	0.0581039755351681	-0.158823529411765	-0.0503144654088051	0.0837837837837838	0.0657894736842105	0.00737463126843652	0.013888888888889
ionomycin	0.0083333333333333	0.00483870967741939	0.022189349112426	-0.0189504373177843	-0.0247678018575851	0.0612813370473538	0.0417789757412399	-0.0163934426229508	-0.0363636363636364	-0.073015873015873	-0.0712166172106826	0.0105820105820106	-0.00153374233128833	-0.0525525525525526	0.00415512465373957	0.0941780821917808	0.0224489795918368	-0.0244648318042814	0.0294117647058822	0.102201257861635	-0.0702702702702703	0.00822368421052633	0.0117994100294985	-0.0295138888888888
depudecin	-0.0633333333333333	-0.0806451612903226	-0.0562130177514794	-0.0233236151603499	0.0278637770897833	-0.128133704735376	-0.0592991913746631	0.0140515222482436	0.0454545454545454	-0.0777777777777778	-0.00890207715133534	-0.0687830687830688	-0.0122699386503067	-0.00450450450450451	-0.178670360110803	-0.128424657534247	0.0510204081632654	-0.0321100917431193	0.0308823529411764	0.0251572327044025	-0.172972972972973	-0.0427631578947368	0.0132743362831858	-0.109375
5186223	-0.248333333333333	-0.158064516129032	0.0162721893491123	-0.240524781341108	0.0123839009287926	-0.317548746518106	-0.428571428571429	-0.0163934426229508	0.0287878787878787	0.158730158730159	-0.158753709198813	-0.382275132275132	0.0751533742331288	0.0465465465465466	-0.0360110803324099	-0.0804794520547945	-0.0857142857142857	-0.0382262996941896	0.144117647058823	-0.0660377358490566	-0.232432432432432	-0.0131578947368421	0.00294985250737467	-0.208333333333333
celastrol	-0.0416666666666666	0.0419354838709678	-0.118343195266272	-0.185131195335277	-0.111455108359133	0.00139275766016711	0.109164420485175	-0.00117096018735363	-0.118181818181818	0.0634920634920635	-0.0623145400593472	-0.171957671957672	-0.177914110429448	-0.384384384384384	-0.00415512465373963	0.121575342465753	-0.0142857142857143	-0.00458715596330278	-0.266176470588235	-0.283018867924528	-0.110810810810811	-0.116776315789474	-0.0884955752212389	-0.0572916666666666
5286656	-0.191666666666667	-0.0661290322580645	-0.131656804733728	-0.142857142857143	-0.0603715170278638	-0.151810584958217	-0.188679245283019	-0.022248243559719	-0.0378787878787879	-0.125396825396825	0.029673590504451	-0.0608465608465608	-0.110429447852761	-0.00900900900900903	-0.315789473684211	-0.059931506849315	-0.0183673469387755	-0.0397553516819572	-0.147058823529412	-0.10377358490566	-0.148648648648649	-0.00164473684210525	0.0117994100294985	-0.0729166666666666
5149715	-0.17	-0.1	-0.0636094674556213	-0.189504373177843	-0.0479876160990713	-0.18941504178273	-0.245283018867925	0.0128805620608899	0.0272727272727272	-0.153968253968254	-0.0890207715133531	-0.231481481481481	0.0260736196319019	-0.015015015015015	-0.198060941828255	-0.123287671232877	-0.0653061224489796	-0.04434250764526	-0.0102941176470588	-0.303459119496855	-0.247297297297297	-0.0789473684210526	-0.0648967551622419	-0.111111111111111
5162773	-0.136666666666667	-0.046774193548387	-0.133136094674556	-0.17930029154519	-0.0619195046439629	-0.193593314763231	-0.246630727762803	-0.0187353629976581	0.0151515151515151	-0.0476190476190477	-0.0370919881305638	-0.0846560846560847	-0.0996932515337423	0.0180180180180179	-0.289473684210526	-0.116438356164384	-0.130612244897959	-0.0749235474006116	-0.170588235294118	-0.385220125786164	0.0202702702702703	-0.131578947368421	-0.128318584070796	-0.0538194444444444
pararosaniline	-0.115	-0.0951612903225806	-0.167159763313609	-0.188046647230321	-0.0975232198142415	-0.0571030640668523	0.0849056603773585	-0.0199063231850117	-0.0863636363636364	0.0777777777777777	-0.040059347181009	-0.0701058201058201	-0.111963190184049	-0.157657657657658	-0.0554016620498615	0.121575342465753	-0.13265306122449	-0.0137614678899083	-0.166176470588235	-0.110062893081761	0.0445945945945946	-0.0460526315789473	-0.0471976401179942	-0.0572916666666666
5152487	-0.0966666666666667	0.00967741935483868	-0.217455621301775	-0.0306122448979592	-0.0975232198142415	-0.136490250696379	-0.0849056603773585	-0.00234192037470726	-0.096969696969697	0.0174603174603175	-0.00741839762611274	-0.0555555555555555	-0.191717791411043	-0.280780780780781	-0.164819944598338	-0.176369863013699	-0.0469387755102041	-0.00611620795107032	-0.188235294117647	-0.356918238993711	0.00945945945945947	-0.0657894736842105	-0.213864306784661	-0.0902777777777778
5213008	-0.0866666666666667	-0.133870967741935	-0.159763313609467	-0.158892128279883	-0.0433436532507741	-0.188022284122563	-0.235849056603774	-0.094847775175644	-0.0696969696969698	-0.0888888888888889	-0.0504451038575668	-0.137566137566138	-0.093558282208589	-0.039039039039039	-0.0858725761772853	-0.128424657534247	-0.185714285714286	-0.0902140672782875	-0.183823529411765	-0.221698113207547	0.101351351351351	-0.131578947368421	-0.129793510324484	-0.0937499999999999
5186324	-0.235	-0.25	-0.0606508875739645	-0.227405247813411	-0.0247678018575851	-0.206128133704735	-0.287061994609164	0.00351288056206089	0.0378787878787878	-0.0333333333333334	-0.112759643916914	-0.227513227513228	0.0414110429447853	-0.201201201201201	-0.102493074792244	-0.183219178082192	-0.122448979591837	-0.131498470948012	0.0691176470588235	-0.20440251572327	-0.027027027027027	-0.0131578947368421	0.0737463126843657	-0.0798611111111111
5114445	-0.0816666666666667	-0.0483870967741935	-0.214497041420118	-0.0932944606413994	-0.154798761609907	-0.0682451253481894	-0.117250673854447	0.0339578454332553	-0.0666666666666667	-0.147619047619048	-0.0905044510385757	-0.0661375661375661	-0.191717791411043	-0.309309309309309	-0.293628808864266	-0.14041095890411	0.0183673469387755	0.0137614678899083	-0.226470588235294	0.0267295597484277	0.0743243243243243	-0.044407894736842	-0.0398230088495575	-0.0833333333333333
5151277	-0.156666666666667	-0.125806451612903	-0.0621301775147929	-0.145772594752187	-0.0851393188854489	-0.153203342618384	-0.222371967654987	-0.053864168618267	-0.1	-0.0682539682539682	-0.0118694362017804	-0.166666666666667	-0.107361963190184	-0.346846846846847	-0.142659279778393	-0.14041095890411	-0.153061224489796	-0.00458715596330278	-0.0911764705882353	0.00157232704402521	-0.1	-0.0279605263157895	-0.0221238938053098	-0.114583333333333
5109870	-0.00333333333333335	-0.0774193548387097	-0.0887573964497042	-0.0728862973760934	-0.0897832817337461	-0.084958217270195	0	-0.188524590163934	-0.104545454545455	0.0174603174603175	-0.040059347181009	-0.0846560846560847	-0.150306748466258	-0.328828828828829	0.109418282548477	-0.0428082191780821	-0.157142857142857	-0.0688073394495413	-0.151470588235294	-0.20125786163522	-0.0810810810810811	-0.069078947368421	-0.0501474926253688	-0.0520833333333333
clotrimazole	-0.01	0.0274193548387097	-0.0310650887573965	0.0816326530612245	-0.0278637770897833	-0.0501392757660167	-0.0107816711590297	0.00234192037470726	0.00757575757575757	-0.00952380952380955	0.00593471810089019	-0.0462962962962963	-0.0337423312883436	-0.0705705705705706	0.0858725761772853	0.123287671232877	0.102040816326531	0.0535168195718654	-0.0867647058823529	0	-0.05	0.0460526315789475	0.0427728613569321	-0.0520833333333333
5140203	-0.131666666666667	-0.0806451612903226	-0.0576923076923078	-0.176384839650146	-0.0944272445820433	-0.0250696378830083	-0.119946091644205	0.00117096018735363	0.0242424242424242	-0.0920634920634921	-0.0178041543026706	-0.116402116402116	-0.108895705521472	-0.0510510510510511	-0.127423822714681	-0.152397260273973	-0.106122448979592	-0.0611620795107034	-0.145588235294118	-0.117924528301887	-0.00135135135135134	-0.100328947368421	-0.0516224188790561	-0.0590277777777777
HC toxin	-0.025	-0.0596774193548387	-0.136094674556213	-0.252186588921283	-0.0773993808049536	-0.164345403899721	-0.0956873315363881	0.0351288056206089	-0.0106060606060606	0.0476190476190476	-0.130563798219585	-0.0568783068783069	-0.127300613496933	-0.307807807807808	0.0193905817174516	-0.167808219178082	-0.0979591836734693	-0.0581039755351682	-0.0911764705882353	0.00471698113207553	0.0175675675675676	-0.175986842105263	0.0471976401179941	-0.064236111111111
topiramate	-0.228333333333333	-0.211290322580645	-0.069526627218935	-0.239067055393586	-0.00464396284829721	-0.142061281337047	-0.225067385444744	-0.0456674473067916	0.0212121212121211	0.0920634920634921	-0.099406528189911	-0.248677248677249	0.0475460122699386	0.015015015015015	-0.170360110803324	-0.148972602739726	-0.0795918367346939	-0.100917431192661	0.00882352941176467	-0.171383647798742	-0.128378378378378	-0.0345394736842106	-0.0427728613569322	-0.100694444444444
decitabine	-0.14	-0.230645161290323	-0.0103550295857988	-0.269679300291545	-0.0789473684210526	-0.298050139275766	-0.346361185983827	-0.0444964871194379	0.0666666666666667	0.153968253968254	-0.0786350148367953	-0.305555555555556	0.0383435582822086	0.03003003003003	-0.090027700831025	-0.131849315068493	-0.0306122448979592	-0.0917431192660551	0.075	0.177672955974843	-0.159459459459459	-0.00986842105263158	-0.0147492625368731	-0.178819444444444
alvespimycin	0.116666666666667	0.0838709677419355	0.0813609467455622	0.010204081632653	-0.00464396284829721	0.0738161559888579	0.0485175202156334	0.0269320843091335	0.0651515151515151	0.134920634920635	0.0548961424332344	0.0555555555555556	0.0705521472392637	0.081081081081081	0.0692520775623269	0.0359589041095891	0.0857142857142856	0.00152905198776754	-0.05	0.0172955974842768	0.0702702702702702	-0.0756578947368421	0.0162241887905604	0.0381944444444445
vorinostat	0.0183333333333333	0.0193548387096775	-0.00591715976331364	0.00583090379008744	0.0371517027863777	-0.0362116991643454	0.0404312668463612	0.0480093676814989	0.0196969696969698	0.0793650793650793	-0.099406528189911	-0.0462962962962963	-0.0107361963190184	-0.25975975975976	0.121883656509695	0.053082191780822	0.0714285714285715	-0.0244648318042814	-0.00882352941176473	0.135220125786164	-0.0121621621621621	-0.0427631578947368	0.0870206489675516	-0.0312499999999999
(-)-catechin	-0.115	-0.0903225806451613	-0.10207100591716	-0.113702623906706	-0.088235294117647	-0.0863509749303621	-0.0862533692722372	0.00351288056206089	-0.0424242424242425	-0.215873015873016	0.0400593471810089	-0.126984126984127	-0.139570552147239	-0.351351351351351	-0.373961218836565	-0.0787671232876712	-0.144897959183673	-0.0703363914373089	-0.15	-0.143081761006289	-0.154054054054054	-0.0411184210526315	-0.166666666666667	-0.0763888888888888
demecolcine	-0.0966666666666667	-0.0403225806451613	-0.0946745562130177	0.010204081632653	-0.119195046439629	-0.0724233983286908	-0.21832884097035	-0.0831381733021078	-0.118181818181818	-0.204761904761905	-0.0370919881305638	-0.12037037037037	-0.153374233128834	-0.297297297297297	-0.382271468144044	0.0154109589041096	-0.0693877551020408	-0.0122324159021407	-0.175	-0.128930817610063	-0.178378378378378	-0.00657894736842107	-0.0309734513274337	-0.0833333333333333
monensin	-0.08	0.00161290322580643	0.112426035502958	-0.0962099125364431	0.0913312693498451	-0.178272980501393	-0.203504043126685	0.0480093676814989	0.0924242424242424	0.0539682539682539	-0.185459940652819	-0.178571428571429	0.145705521472393	-0.00600600600600604	0.0498614958448754	0.029109589041096	0.0265306122448979	-0.0703363914373089	0.125	0.158805031446541	-0.187837837837838	0.0476973684210527	0.0589970501474926	-0.104166666666667
\12,13-EODE\""	-0.175	-0.243548387096774	-0.022189349112426	-0.0991253644314869	-0.0278637770897833	-0.228412256267409	-0.288409703504043	-0.0234192037470726	-0.0242424242424243	-0.149206349206349	-0.0296735905044511	-0.123015873015873	-0.0260736196319019	-0.295795795795796	-0.130193905817174	-0.0821917808219178	-0.116326530612245	-0.102446483180428	-0.0632352941176471	-0.141509433962264	-0.163513513513514	-0.044407894736842	0.0088495575221238	-0.0885416666666666
3-hydroxy-DL-kynurenine	0.035	-0.0693548387096774	0.136094674556213	0	0.0913312693498451	-0.00139275766016711	0.045822102425876	0.031615925058548	0.0666666666666667	0.0301587301587302	-0.00593471810089019	-0.0383597883597884	0.111963190184049	-0.00600600600600604	-0.101108033240997	-0.0650684931506849	0.0959183673469387	-0.0275229357798165	0.108823529411765	0.165094339622642	-0.0905405405405406	0.0625000000000001	0.0693215339233038	-0.0225694444444444
doxycycline	-0.07	0.0693548387096774	0.0562130177514792	0.0014577259475218	0.0154798761609908	-0.0557103064066852	-0.0606469002695418	0.0468384074941453	0.00454545454545452	0.123809523809524	0.00890207715133529	-0.0555555555555555	0.0966257668711656	0.103603603603604	0.0277008310249308	-0.0804794520547945	0.187755102040816	0.0412844036697247	0.0911764705882353	0.144654088050314	-0.183783783783784	0.00493421052631582	0.0634218289085545	-0.0677083333333333
tyrphostin AG-825	0.04	-0.112903225806452	-0.223372781065089	-0.0131195335276968	-0.130030959752322	-0.114206128133705	-0.0714285714285714	-0.238875878220141	-0.0909090909090909	-0.168253968253968	-0.043026706231454	0.0238095238095238	-0.246932515337423	-0.246246246246246	-0.400277008310249	-0.193493150684932	-0.179591836734694	-0.108562691131498	-0.125	-0.0927672955974843	-0.181081081081081	-0.0312500000000001	-0.0103244837758112	-0.0225694444444444
phenanthridinone	-0.075	-0.117741935483871	-0.0488165680473373	-0.0262390670553936	-0.0743034055727554	-0.116991643454039	-0.3544474393531	-0.0655737704918033	-0.0621212121212122	-0.0539682539682539	-0.0222551928783383	-0.271164021164021	-0.104294478527607	-0.246246246246246	-0.141274238227147	-0.101027397260274	-0.124489795918367	-0.0749235474006116	-0.117647058823529	-0.111635220125786	-0.143243243243243	0.0378289473684211	-0.032448377581121	-0.0572916666666666
yohimbine	-0.0533333333333333	0.0580645161290322	0.109467455621302	0.0612244897959183	0.0557275541795665	-0.0348189415041782	0.0269541778975741	0.0128805620608899	0.0666666666666667	0.166666666666667	-0.00890207715133534	-0.0330687830687831	0.119631901840491	0.0375375375375375	0.0207756232686981	-0.0171232876712329	-0.0224489795918367	-0.0244648318042814	0.141176470588235	0.0723270440251572	0.0418918918918919	-0.0180921052631579	-0.0412979351032449	-0.0190972222222222
DL-PPMP	-0.185	-0.191935483870968	-0.0118343195266272	-0.17930029154519	0.0108359133126935	-0.346796657381616	-0.382749326145553	-0.0269320843091335	0.0409090909090909	0.136507936507937	-0.135014836795252	-0.297619047619048	0.0797546012269938	-0.0360360360360361	0.0110803324099723	-0.10958904109589	-0.155102040816327	-0.192660550458716	0.120588235294118	0.0471698113207547	-0.37027027027027	-0.0180921052631579	0.0427728613569321	-0.121527777777778
cytochalasin B	-0.0666666666666667	-0.0935483870967742	-0.0680473372781066	-0.107871720116618	-0.0170278637770898	-0.0626740947075209	-0.285714285714286	-0.0819672131147541	-0.0924242424242424	0.0714285714285714	-0.176557863501484	-0.130952380952381	-0.053680981595092	-0.148648648648649	-0.372576177285319	0.0547945205479452	-0.16734693877551	-0.0703363914373089	-0.104411764705882	-0.0345911949685535	-0.131081081081081	0.018092105263158	0.0206489675516224	-0.105902777777778
BW-B70C	-0.11	-0.141935483870968	0.0281065088757396	-0.169096209912536	0.0108359133126935	-0.263231197771588	-0.388140161725067	0.0187353629976581	-0.0318181818181819	0.0174603174603175	-0.132047477744807	-0.332010582010582	0.0214723926380368	-0.333333333333333	0.0110803324099723	-0.0547945205479451	-0.142857142857143	-0.275229357798165	0.0544117647058823	0.0770440251572326	-0.314864864864865	-0.0361842105263158	0.014749262536873	-0.131944444444444
minocycline	-0.0733333333333333	-0.0435483870967742	0.0177514792899408	-0.0553935860058309	0	0.0571030640668524	-0.10377358490566	-0.0152224824355972	0.0227272727272727	0.0158730158730159	0.0103857566765578	-0.107142857142857	-0.0199386503067485	0.03003003003003	-0.0152354570637119	-0.00171232876712329	0.0122448979591837	0.0259938837920489	0.0338235294117647	-0.029874213836478	0.0351351351351352	0.00822368421052633	0.0294985250737463	-0.017361111111111
phentolamine	0.00166666666666671	0.05	0.113905325443787	0.0495626822157434	0.0170278637770898	0.0222841225626741	0.0107816711590296	-0.00117096018735363	0.11969696969697	0.0222222222222223	0.0133531157270029	0.0674603174603174	0.0214723926380368	0	-0.0124653739612188	-0.0565068493150684	0.0673469387755102	0.0366972477064219	0.0647058823529412	0.0455974842767295	0.0648648648648649	0.024671052631579	0.0471976401179941	0.00173611111111116
MG-132	-0.095	0.00806451612903225	-0.0399408284023669	-0.209912536443149	-0.0897832817337461	-0.0668523676880223	0.0350404312668464	-0.0644028103044497	-0.139393939393939	-0.0301587301587302	-0.0489614243323442	-0.312169312169312	-0.0690184049079755	-0.313813813813814	0.0734072022160664	0.0479452054794521	-0.0244897959183673	-0.0642201834862386	-0.317647058823529	-0.226415094339623	-0.297297297297297	-0.0328947368421053	-0.028023598820059	-0.0156249999999999
tyrphostin AG-1478	-0.141666666666667	-0.17741935483871	-0.0133136094674556	-0.208454810495627	0.00928792569659442	-0.200557103064067	-0.322102425876011	-0.040983606557377	0.0060606060606061	0.0761904761904761	-0.108308605341246	-0.330687830687831	0.0782208588957055	-0.121621621621622	0.0415512465373962	-0.0222602739726027	-0.114285714285714	-0.159021406727829	0.0647058823529412	0.154088050314465	-0.233783783783784	0.0378289473684211	0.06047197640118	-0.126736111111111
procainamide	0.01	0.0403225806451614	0.0576923076923077	0.053935860058309	-0.0386996904024768	-0.00835654596100277	0.0175202156334232	-0.00351288056206089	0.0333333333333333	0.0365079365079365	0.0356083086053411	0.00264550264550267	0.0490797546012269	-0.0345345345345346	0.00692520775623273	0.0839041095890412	0.0142857142857143	-0.00152905198776759	0.0220588235294117	-0.0188679245283019	0.0932432432432433	-0.0592105263157894	-0.0796460176991151	0.03125
thioguanosine	0	0.0338709677419355	-0.266272189349112	0.0772594752186588	-0.171826625386997	0.00974930362116988	0.113207547169811	-0.185011709601874	-0.137878787878788	-0.0841269841269841	0.0489614243323442	-0.0198412698412699	-0.226993865030675	-0.220720720720721	0.156509695290859	0.00684931506849318	-0.0204081632653061	-0.0336391437308869	-0.214705882352941	-0.059748427672956	0.0527027027027027	-0.0361842105263158	-0.179941002949853	0.102430555555556
amoxicillin	0.0233333333333333	0.0564516129032258	-0.0813609467455622	0.0510204081632653	-0.0541795665634676	0.0835654596100278	0.0498652291105121	0	-0.0151515151515151	-0.103174603174603	0.00593471810089019	0.0476190476190476	-0.17638036809816	0.0225225225225224	-0.159279778393352	0.0136986301369864	0.106122448979592	0.00458715596330272	-0.123529411764706	-0.0424528301886793	0.0675675675675675	-0.0263157894736842	-0.00294985250737462	0.0486111111111112
benfluorex	0.00666666666666671	-0.00967741935483873	0.03698224852071	0.0291545189504373	-0.0479876160990713	-0.0557103064066852	0.0512129380053908	0.0304449648711944	0.0803030303030303	-0.0492063492063493	0.059347181008902	0.0198412698412699	0.0429447852760736	0.0195195195195195	0.0872576177285319	-0.0684931506849315	0.130612244897959	0.0428134556574923	-0.0676470588235294	0.0518867924528301	0.0121621621621621	0.0378289473684211	-0.0103244837758112	0.015625
naftidrofuryl	0.15	0.00483870967741939	0.0724852071005917	-0.0291545189504374	0.0541795665634675	0.00696378830083566	-0.106469002695418	0.0526932084309133	0.122727272727273	0.1	0.0237388724035608	0.0145502645502645	0.125766871165644	-0.0075075075075075	0.0484764542936289	0.00856164383561642	0.0448979591836736	-0.062691131498471	0.145588235294118	0.0738993710691823	0.0945945945945946	0.0279605263157895	0.00737463126843652	0.0434027777777778
pentoxyverine	0.0333333333333333	0.0129032258064516	-0.103550295857988	0.0801749271137026	-0.106811145510836	0.0194986072423399	0.0121293800539084	-0.113583138173302	-0.0227272727272728	-0.0333333333333334	0.0504451038575667	0.0568783068783069	-0.156441717791411	0.036036036036036	-0.0277008310249307	0.00856164383561642	0.106122448979592	0.00458715596330272	-0.141176470588235	-0.0959119496855346	0.0972972972972973	0.0723684210526315	-0.0737463126843658	0.0486111111111112
clomifene	-0.0116666666666667	0.0725806451612903	-0.0310650887573965	-0.0568513119533528	-0.0712074303405573	-0.0250696378830083	0.102425876010782	0.0163934426229508	-0.0106060606060606	-0.142857142857143	-0.0578635014836796	0.0277777777777778	-0.0690184049079755	0.00900900900900903	0.186980609418283	0.0445205479452055	-0.0693877551020408	0.0642201834862385	-0.114705882352941	-0.0613207547169811	0.0581081081081081	-0.0230263157894737	-0.0781710914454278	-0.0243055555555555
zoxazolamine	0.0466666666666667	0.00483870967741939	-0.0754437869822486	0.0189504373177842	-0.00154798761609909	0.0598885793871867	0.032345013477089	-0.00117096018735363	0.00757575757575757	-0.0920634920634921	-0.0296735905044511	0.0383597883597884	-0.0950920245398773	-0.235735735735736	-0.0457063711911357	-0.035958904109589	0.163265306122449	-0.0336391437308869	-0.0352941176470589	0.0833333333333334	0.0378378378378379	0.0657894736842105	0.0516224188790561	0.0902777777777779
N6-methyladenosine	-0.0399999999999999	-0.046774193548387	0.0355029585798816	-0.00437317784256558	0.0773993808049536	-0.0292479108635097	-0.0876010781671159	0.00468384074941453	-0.0212121212121212	0.0492063492063491	-0.0474777448071217	0.0370370370370371	0.0306748466257668	0.0345345345345345	0.0110803324099723	-0.047945205479452	0.0510204081632654	0.00764525993883791	-0.025	-0.0235849056603774	-0.108108108108108	0.0328947368421053	0.084070796460177	-0.0503472222222222
chlorprothixene	0.0416666666666667	0.0419354838709678	0.0488165680473372	-0.043731778425656	0.0433436532507739	-0.0236768802228411	0.0350404312668464	-0.040983606557377	0.0303030303030303	0.171428571428571	-0.0593471810089021	-0.0158730158730159	0.0966257668711656	-0.214714714714715	0.018005540166205	-0.0102739726027397	-0.0163265306122449	0.00764525993883791	0.107352941176471	0.179245283018868	-0.15	-0.0542763157894736	-0.06047197640118	0.029513888888889
cefalexin	0.0133333333333333	-0.00806451612903225	-0.137573964497041	0.0568513119533527	-0.0681114551083591	0.084958217270195	0.0673854447439353	-0.022248243559719	-0.05	-0.155555555555556	0.0816023738872403	0.0436507936507936	-0.154907975460123	0	-0.0429362880886426	0.0188356164383562	0.0673469387755102	0.00458715596330272	-0.107352941176471	-0.0911949685534591	0.072972972972973	0.0328947368421053	-0.0973451327433628	0.0225694444444444
bepridil	0.0166666666666667	0.035483870967742	-0.0636094674556213	0.097667638483965	-0.0588235294117648	0.0376044568245125	0.0916442048517521	-0.00936768149882905	0.0106060606060606	-0.0396825396825397	-0.0415430267062315	-0.0264550264550265	-0.161042944785276	-0.246246246246246	-0.0415512465373961	0.0547945205479452	-0.0877551020408163	0.0137614678899083	-0.164705882352941	0.0770440251572326	0.0364864864864866	-0.0230263157894737	-0.0811209439528024	0.03125
bezafibrate	0.0133333333333333	-0.0209677419354839	-0.0798816568047338	0.00728862973760924	0.00309597523219818	0.0598885793871867	0.00673854447439348	-0.00585480093676816	-0.0318181818181819	-0.106349206349206	-0.00445103857566764	0.00661375661375663	-0.151840490797546	0.096096096096096	-0.150969529085873	0.0308219178082192	-0.0224489795918367	0.00611620795107037	-0.158823529411765	-0.117924528301887	0.0689189189189189	0.00493421052631582	-0.0884955752212389	0.00520833333333337
dequalinium chloride	0.0600000000000001	0.0693548387096774	-0.0621301775147929	0.0437317784256559	-0.0913312693498452	0.0988857938718664	0.0929919137466307	0.0163934426229508	-0.0303030303030303	-0.0936507936507937	-0.00148367952522255	0.0264550264550265	-0.0613496932515338	-0.216216216216216	-0.0277008310249307	0.133561643835616	0.122448979591837	0.0917431192660551	-0.195588235294118	-0.0157232704402516	0.104054054054054	-0.0624999999999999	-0.117994100294985	0.0868055555555557
oxantel	-0.0499999999999999	-0.0274193548387097	0.0118343195266272	-0.0699708454810496	-0.0325077399380805	-0.0779944289693593	-0.091644204851752	0.0152224824355972	0.0545454545454545	0.0507936507936507	0.0267062314540059	0.0185185185185185	-0.0705521472392638	0.0390390390390389	-0.0443213296398892	0.0565068493150686	0.00408163265306127	0.0168195718654435	-0.0191176470588236	0.0864779874213837	0.0067567567567568	0.024671052631579	0.0294985250737463	-0.0225694444444444
tacrine	-0.03	-0.0419354838709678	0.0162721893491123	-0.0714285714285715	0.00773993808049533	-0.0821727019498607	-0.110512129380054	0.0210772833723654	0.0681818181818181	0.0333333333333333	-0.0519287833827893	-0.0542328042328042	0.0874233128834355	0.027027027027027	-0.0650969529085872	-0.0736301369863013	-0.00816326530612244	0.0489296636085627	0.0882352941176471	0.070754716981132	-0.236486486486486	-0.00657894736842107	0.0383480825958702	0.00347222222222221
guanfacine	0.005	-0.0112903225806452	0.00147928994082835	0.0743440233236151	-0.0325077399380805	-0.011142061281337	0.0539083557951482	-0.0702576112412178	0.0151515151515151	-0.0682539682539682	-0.00445103857566764	0.0449735449735449	-0.0613496932515338	0.03003003003003	-0.0595567867036011	0.0462328767123288	0.13265306122449	0	-0.036764705882353	-0.0503144654088051	0.0594594594594594	-0.0164473684210527	-0.128318584070796	0.0277777777777778
ritodrine	0.0666666666666668	-0.00161290322580643	0.0355029585798816	-0.00583090379008749	0.0123839009287926	-0.00417827298050139	0.00673854447439348	-0.00936768149882905	0.0121212121212121	0.0396825396825398	0.0652818991097922	0.0330687830687831	0.00153374233128833	0.051051051051051	0.0277008310249308	0.0273972602739726	0.104081632653061	-0.0550458715596331	-0.00588235294117645	-0.0566037735849057	0.0108108108108108	-0.0180921052631579	-0.0206489675516224	0.045138888888889
dextromethorphan	0.0316666666666667	0.0709677419354838	-0.143491124260355	-0.00728862973760935	-0.00928792569659442	0.0738161559888579	0.0215633423180593	-0.0526932084309134	0.0439393939393939	-0.122222222222222	0.0548961424332344	0.0330687830687831	-0.0904907975460122	-0.151651651651652	-0.00969529085872578	0.0308219178082192	0.00816326530612244	0.0535168195718654	-0.00588235294117645	-0.0314465408805032	0.0351351351351352	-0.0197368421052632	-0.0929203539823009	0.046875
buspirone	-0.0649999999999999	0.0532258064516129	-0.0650887573964498	0.0364431486880465	-0.0448916408668731	0.0236768802228412	0.0485175202156334	0.0140515222482436	0.0606060606060606	-0.0920634920634921	-0.0178041543026706	0.00661375661375663	-0.0705521472392638	0.0825825825825826	0.0318559556786704	-0.00342465753424659	-0.0530612244897959	0.0275229357798165	-0.0514705882352942	0.029874213836478	0.0216216216216216	-0.0263157894736842	-0.0486725663716814	-0.0260416666666666
ketoconazole	0.0566666666666668	0.0370967741935484	0.0236686390532543	0.0393586005830904	-0.0340557275541796	0.0348189415041783	0.045822102425876	-0.063231850117096	0.00303030303030305	-0.0857142857142857	0.00445103857566764	0.0449735449735449	-0.0368098159509203	0.117117117117117	0.106648199445983	0.126712328767123	0.138775510204082	0.0229357798165137	-0.00441176470588234	-0.0377358490566038	-0.0121621621621621	-0.0213815789473684	0.00442477876106195	0.0173611111111112
bisoprolol	-0.07	-0.00645161290322582	0.0650887573964497	-0.0539358600583091	-0.0510835913312694	-0.0278551532033426	-0.0242587601078167	0.00468384074941453	0.0909090909090909	0.0888888888888889	-0.00445103857566764	-0.0753968253968254	0.0230061349693251	0.0405405405405405	0.0775623268698061	0.0325342465753425	0.0346938775510205	0.0168195718654435	0.0544117647058823	0.050314465408805	0.0635135135135135	0.0230263157894737	0.0457227138643067	0
flupentixol	0.00666666666666671	0.00483870967741939	-0.0665680473372782	0.0670553935860058	-0.0139318885448916	0.0236768802228412	0.032345013477089	0.0175644028103045	0.00757575757575757	-0.0333333333333334	0.00148367952522255	0.0687830687830687	0.0245398773006135	-0.0945945945945946	-0.0678670360110803	0.0787671232876713	0.0408163265306123	0.018348623853211	0.0235294117647058	0.0676100628930817	-0.0256756756756757	-0.00822368421052633	-0.0339233038348083	0.0190972222222222
droperidol	0.0116666666666667	0.0532258064516129	0.0665680473372781	-0.0116618075801749	-0.0123839009287926	-0.00835654596100277	0.0350404312668464	-0.0105386416861827	0.0227272727272727	-0.107936507936508	0.029673590504451	0.0648148148148148	0.0276073619631901	0.051051051051051	-0.038781163434903	0.107876712328767	-0.0285714285714285	0.00611620795107037	-0.0514705882352942	-0.0550314465408805	0.0567567567567567	-0.0296052631578947	0.0368731563421828	0.0503472222222223
benzbromarone	-0.113333333333333	-0.138709677419355	0.0828402366863905	-0.158892128279883	-0.00464396284829721	-0.126740947075209	-0.0929919137466307	-0.00585480093676816	0.0166666666666667	0.0365079365079365	-0.0741839762611277	-0.169312169312169	0.093558282208589	-0.0300300300300301	-0.150969529085873	-0.0325342465753424	-0.106122448979592	-0.102446483180428	0.130882352941176	0.0204402515723271	-0.139189189189189	0.0296052631578948	-0.0412979351032449	-0.0503472222222222
clebopride	-0.0683333333333333	-0.132258064516129	-0.0355029585798817	-0.0772594752186589	-0.00154798761609909	-0.0487465181058496	-0.111859838274933	-0.0620608899297424	0.00757575757575757	-0.117460317460317	0.0118694362017804	-0.0198412698412699	0.00306748466257667	-0.183183183183183	-0.168975069252078	-0.101027397260274	0.0387755102040817	-0.00917431192660551	0.0249999999999999	-0.110062893081761	-0.0243243243243244	0.018092105263158	0.0294985250737463	-0.0555555555555555
fusidic acid	-0.0583333333333333	-0.116129032258065	0.029585798816568	-0.0189504373177843	-0.0061919504643963	-0.135097493036212	-0.130727762803234	0.0245901639344263	0.0409090909090909	-0.0396825396825397	-0.0356083086053413	-0.041005291005291	0.0475460122699386	0.00450450450450446	-0.018005540166205	-0.0907534246575342	0.0265306122448979	-0.100917431192661	0.026470588235294	0.0251572327044025	-0.118918918918919	0.00986842105263164	0.00589970501474923	-0.0520833333333333
hesperidin	0.01	0.00645161290322582	0.0162721893491123	0.0276967930029154	-0.0464396284829722	0.0292479108635098	0.0754716981132075	-0.00702576112412179	0.0621212121212121	0.00476190476190474	-0.00148367952522255	0.0264550264550265	0.0720858895705522	0.0540540540540541	-0.018005540166205	0.0462328767123288	-0.0163265306122449	-0.00305810397553519	0.0544117647058823	-0.0550314465408805	0.0378378378378379	-0.0296052631578947	-0.0221238938053098	0.0243055555555556
testosterone	-0.0166666666666667	0.0580645161290322	0.0636094674556212	0.0962099125364431	0.0541795665634675	0.0974930362116991	0.0619946091644205	0.0163934426229508	-0.00909090909090909	0.046031746031746	0.0489614243323442	0.00529100529100535	-0.0138036809815951	0.051051051051051	-0.14404432132964	0.00856164383561642	0.138775510204082	-0.0290519877675841	0.0338235294117647	0.110062893081761	-0.0256756756756757	0.0723684210526315	0.0929203539823009	0.0104166666666666
androsterone	0.055	0.0322580645161291	0.106508875739645	-0.0393586005830904	0.0541795665634675	-0.0125348189415042	0.0350404312668464	-0.0304449648711944	0.0424242424242424	0.0873015873015873	0.0400593471810089	-0.0171957671957672	0.113496932515337	0.051051051051051	-0.00554016620498615	0.0445205479452055	0.0469387755102041	0.0244648318042814	0.136764705882353	0.00628930817610063	-0.0459459459459459	0.0592105263157895	0.0309734513274336	0.0399305555555556
suloctidil	-0.00833333333333336	0.0661290322580644	0.0355029585798816	-0.123906705539359	0.0278637770897833	-0.0515320334261838	0.0350404312668464	0.0152224824355972	0.0424242424242424	0.0650793650793651	0.016320474777448	-0.0185185185185185	0.00306748466257667	-0.0480480480480481	0.018005540166205	-0.035958904109589	0.0612244897959184	0.0229357798165137	-0.0573529411764707	0.10377358490566	-0.0581081081081081	-0.0263157894736842	-0.0221238938053098	-0.0746527777777777
coralyne	-0.0483333333333333	-0.0548387096774193	-0.0754437869822486	-0.0553935860058309	0.0340557275541795	-0.00696378830083566	0.00673854447439348	0.00234192037470726	-0.00909090909090909	-0.0380952380952381	-0.0489614243323442	-0.0634920634920635	0.0536809815950919	0.0180180180180179	-0.153739612188366	0.00171232876712324	0.144897959183674	0.0244648318042814	0.0338235294117647	0.0251572327044025	-0.0310810810810811	-0.0131578947368421	-0.0162241887905605	-0.0295138888888888
domperidone	0.0116666666666667	-0.0612903225806452	0.128698224852071	-0.129737609329446	0.0928792569659442	-0.0668523676880223	0.12533692722372	0.0163934426229508	0.0954545454545455	0.1	-0.00890207715133534	-0.0330687830687831	0.147239263803681	0.0615615615615616	0.157894736842105	-0.0154109589041096	-0.0346938775510204	0.0152905198776758	0.155882352941176	0.0440251572327044	-0.137837837837838	0.0444078947368421	0.0501474926253687	-0.0468749999999999
ouabain	-0.005	0.0951612903225807	-0.0739644970414202	0.0379008746355685	-0.0061919504643963	0.0167130919220055	0.0336927223719676	0.0163934426229508	-0.0803030303030303	0.00793650793650791	0.0178041543026706	-0.0687830687830688	-0.0230061349693252	0.0255255255255254	0.116343490304709	0.0428082191780822	0.036734693877551	-0.0229357798165138	-0.122058823529412	0.0738993710691823	-0.00810810810810814	0.0197368421052632	-0.113569321533923	-0.0121527777777777
arecoline	-0.0566666666666666	-0.00806451612903225	0.0976331360946745	-0.0495626822157435	0.0603715170278637	0.0292479108635098	-0.0390835579514824	-0.00351288056206089	0.0681818181818181	0.1	-0.0252225519287834	-0.0224867724867725	0.111963190184049	0.10960960960961	-0.102493074792244	-0.121575342465753	0.120408163265306	-0.0366972477064221	0.101470588235294	0.0691823899371069	-0.166216216216216	0.075657894736842	0.0707964601769911	-0.0590277777777777
anisomycin	-0.12	-0.0887096774193548	0.122781065088757	-0.231778425655977	0.00309597523219818	-0.0835654596100279	-0.206199460916442	0.0480093676814989	0.101515151515152	0.0904761904761905	-0.06973293768546	-0.294973544973545	0.101226993865031	0.0525525525525525	0.0941828254847645	0.0445205479452055	0.136734693877551	-0.0397553516819572	-0.061764705882353	0.110062893081761	-0.0891891891891892	0.0641447368421053	0.0545722713864306	-0.0920138888888889
carcinine	-0.00166666666666665	-0.0661290322580645	-0.0443786982248521	0.138483965014577	-0.0170278637770898	0.00557103064066855	0.0269541778975741	-0.0210772833723654	-0.0257575757575758	0.00158730158730158	0.0370919881305637	-0.00132275132275134	-0.0812883435582822	0.0765765765765766	0.132963988919668	0.0222602739726028	0.0918367346938775	-0.0229357798165138	-0.0720588235294118	-0.0172955974842767	0.114864864864865	0.024671052631579	0.019174041297935	0.0590277777777778
corticosterone	-0.0766666666666667	0.00806451612903225	0.140532544378698	0.0160349854227405	0.0572755417956656	-0.0167130919220056	-0.109164420485175	0.0245901639344263	0.0469696969696969	0.144444444444444	0	-0.0264550264550265	0.125766871165644	-0.00600600600600604	0.0415512465373962	-0.0770547945205479	-0.108163265306122	-0.00917431192660551	0.119117647058823	-0.135220125786163	0.0662162162162162	-0.0164473684210527	0.0398230088495575	-0.0190972222222222
fusaric acid	0.035	0.0467741935483872	-0.131656804733728	-0.021865889212828	-0.0247678018575851	0.0529247910863511	0.0970350404312669	0.00468384074941453	-0.118181818181818	-0.0650793650793651	-0.00741839762611274	0.0661375661375662	-0.142638036809816	-0.015015015015015	-0.0110803324099723	0.0256849315068494	-0.0142857142857143	0.0458715596330275	-0.213235294117647	-0.125786163522013	0.0567567567567567	-0.0559210526315789	0.0103244837758112	0.0434027777777778
lactobionic acid	0.02	0.00967741935483868	0.0473372781065088	0.0131195335276967	0.00464396284829727	0.0264623955431755	0.109164420485175	0.0140515222482436	0.00909090909090915	0.026984126984127	0.00445103857566764	-0.0238095238095238	0.0751533742331288	-0.0525525525525526	0.0346260387811634	-0.00856164383561647	-0.0775510204081633	-0.0489296636085627	0.0720588235294117	0.14937106918239	-0.00405405405405407	0.075657894736842	0.0088495575221238	0.00520833333333337
cefixime	0.0816666666666667	0.0935483870967742	0.0340236686390532	-0.0247813411078717	0.00309597523219818	0.104456824512535	0.0471698113207547	-0.0105386416861827	0.00151515151515147	-0.0158730158730159	-0.0148367952522255	0.0555555555555556	-0.0168711656441718	0.0915915915915916	0.0886426592797784	-0.00684931506849318	0.140816326530612	-0.0290519877675841	0.00147058823529411	0.0408805031446541	0.109459459459459	0.0657894736842105	0.0221238938053097	0.0972222222222222
calcium pantothenate	-0.0116666666666667	-0.00645161290322582	-0.0798816568047338	0.0393586005830904	0.0154798761609908	0.00835654596100277	0.0390835579514826	-0.0245901639344262	-0.0303030303030303	0.0507936507936507	0.00445103857566764	-0.00132275132275134	-0.119631901840491	0.0105105105105106	0.119113573407202	-0.00513698630136988	0.0755102040816326	0.0382262996941896	-0.142647058823529	-0.0267295597484277	0.077027027027027	0.0641447368421053	-0.00442477876106195	-0.00347222222222221
levothyroxine sodium	-0.0316666666666666	-0.00645161290322582	0.0118343195266272	0.053935860058309	-0.00309597523219812	0.00417827298050144	0.0943396226415094	-0.0562060889929742	0.0106060606060606	-0.00793650793650796	0.00445103857566764	-0.0793650793650794	0.0291411042944785	-0.0180180180180181	-0.00692520775623268	-0.0513698630136986	0.0142857142857143	-0.00917431192660551	0.00882352941176467	0.0613207547169811	0.0162162162162163	-0.0197368421052632	-0.0147492625368731	-0.0520833333333333
carbarsone	0.0466666666666667	0.0854838709677419	0.0946745562130178	0.00291545189504361	-0.0201238390092879	0.0766016713091922	0.0107816711590296	0.031615925058548	-0.040909090909091	0.00158730158730158	0.0519287833827893	0.0383597883597884	0.0966257668711656	-0.0675675675675676	0.0415512465373962	0.0462328767123288	0.0979591836734693	0.00764525993883791	0.0661764705882353	0.0408805031446541	0.104054054054054	-0.0230263157894737	0.014749262536873	0.046875
carisoprodol	0.075	0.035483870967742	0.0281065088757396	0.135568513119533	-0.0154798761609907	0.096100278551532	0.106469002695418	-0.0444964871194379	-0.0666666666666667	0.0777777777777777	0.00148367952522255	0.0383597883597884	0.0138036809815951	-0.012012012012012	0.0207756232686981	0.0496575342465754	-0.0163265306122449	0.0366972477064219	0.0235294117647058	-0.0377358490566038	0.0675675675675675	0.0641447368421053	-0.00589970501474929	0.0520833333333334
cyanocobalamin	0.0650000000000001	0.0467741935483872	0.03698224852071	0.0626822157434402	0.00154798761609909	0.0389972144846797	0.0188679245283019	-0.0667447306791569	0.00303030303030305	0.0619047619047619	-0.0148367952522255	0.0925925925925926	0.0214723926380368	0.0630630630630631	-0.0831024930747922	-0.0993150684931506	0.0551020408163265	-0.0137614678899083	0.0794117647058823	0.0833333333333334	0.105405405405405	0	-0.0560471976401181	0.0381944444444445
SR-95531	-0.0383333333333333	-0.00161290322580643	0.0236686390532543	-0.00437317784256558	0.00154798761609909	0.041782729805014	-0.00404312668463613	0.0245901639344263	0.056060606060606	-0.0857142857142857	-0.00148367952522255	0.0171957671957672	-0.0352760736196319	0.0240240240240239	0.10803324099723	0.011986301369863	-0.0224489795918367	0.0168195718654435	-0.00294117647058822	-0.161949685534591	0.0527027027027027	-0.0213815789473684	-0.107669616519174	-0.0121527777777777
lumicolchicine	0.03	0.035483870967742	0.113905325443787	0.00291545189504361	-0.00309597523219812	0.0501392757660167	-0.0754716981132075	-0.00936768149882905	-0.043939393939394	0.126984126984127	0.0445103857566765	0.0714285714285714	0.0506134969325153	-0.0465465465465466	0.00415512465373957	-0.0513698630136986	-0.0448979591836735	0.0244648318042814	0.0808823529411764	-0.0267295597484277	0.0513513513513513	0.0411184210526316	-0.0781710914454278	0.0243055555555556
metrizamide	-0.0466666666666666	-0.0290322580645161	-0.00591715976331364	0.0189504373177842	0.0325077399380804	-0.0250696378830083	-0.091644204851752	0.0339578454332553	0.0378787878787878	0.0523809523809523	-0.0415430267062315	-0.0185185185185185	0.0107361963190185	-0.0555555555555556	-0.0457063711911357	0.0136986301369864	-0.0979591836734693	-0.0305810397553517	-0.00294117647058822	-0.105345911949686	0.0337837837837838	-0.0559210526315789	0.0929203539823009	-0.0277777777777777
cefotetan	-0.0333333333333333	-0.0838709677419355	0.0236686390532543	-0.0743440233236152	0.0386996904024768	-0.0988857938718663	-0.212938005390836	0.0175644028103045	-0.0166666666666667	0.0301587301587302	-0.0652818991097923	-0.0753968253968254	-0.0475460122699387	0.021021021021021	-0.0457063711911357	-0.0462328767123287	0.0428571428571429	-0.018348623853211	0.00147058823529411	-0.00471698113207547	0.0189189189189189	0.0361842105263158	-0.0634218289085546	-0.0312499999999999
dl-alpha tocopherol	0.128333333333333	0.00483870967741939	0.0562130177514792	0.0918367346938775	0.0263157894736842	0.041782729805014	0.101078167115903	-0.00468384074941453	0.0121212121212121	0.0777777777777777	0.0474777448071216	0.0251322751322751	0.0996932515337423	0.0630630630630631	0.00138504155124652	0.0565068493150686	-0.073469387755102	-0.00152905198776759	0.0794117647058823	-0.0377358490566038	-0.054054054054054	0.0328947368421053	0.0235988200589969	0.0642361111111112
apigenin	0.0633333333333334	0.0758064516129032	-0.227810650887574	0.112244897959184	-0.202786377708978	0.0793871866295265	0.00269541778975746	-0.202576112412178	-0.212121212121212	-0.0968253968253968	0.0801186943620178	0.0105820105820106	-0.254601226993865	-0.186186186186186	0.00554016620498621	0.0479452054794521	-0.0183673469387755	-0.0198776758409786	-0.275	-0.108490566037736	0.113513513513514	-0.0559210526315789	-0.252212389380531	0.194444444444445
7-aminocephalosporanic acid	-0.0516666666666666	-0.0790322580645161	-0.0976331360946746	0.0393586005830904	0.0139318885448917	-0.0779944289693593	-0.068733153638814	-0.00585480093676816	-0.00757575757575757	0.0698412698412698	0.0934718100890207	-0.0185185185185185	-0.0368098159509203	0.0240240240240239	0.0637119113573407	-0.035958904109589	0.0387755102040817	-0.0825688073394495	0.0676470588235294	0.0754716981132075	0.0391891891891892	0.0444078947368421	-0.104719764011799	-0.0156249999999999
cefadroxil	-0.0233333333333334	-0.0145161290322581	-0.0162721893491125	0.0131195335276967	0.0185758513931888	-0.0668523676880223	0.0215633423180593	-0.0140515222482436	-0.0272727272727273	0.0714285714285714	-0.0474777448071217	-0.0304232804232805	-0.0322085889570553	-0.027027027027027	-0.0373961218836565	-0.0462328767123287	0.114285714285714	-0.0519877675840979	0.0176470588235293	0.0723270440251572	0.0486486486486487	0.111842105263158	0.0117994100294985	0
ginkgolide A	0.09	0.1	-0.248520710059172	0.0349854227405247	-0.190402476780186	0.0696378830083565	0.0822102425876011	-0.0386416861826698	-0.128787878787879	-0.115873015873016	0.0519287833827893	0.0886243386243386	-0.246932515337423	0.135135135135135	0.00692520775623273	0.0496575342465754	0.0612244897959184	0.0428134556574923	-0.263235294117647	-0.0990566037735849	0.0972972972972973	0.00986842105263164	-0.103244837758112	0.0590277777777778
lysergol	-0.0133333333333334	0.0516129032258065	-0.0784023668639054	0.107871720116618	0.00154798761609909	-0.0348189415041782	0.0134770889487871	-0.00351288056206089	-0.0848484848484848	-0.0238095238095238	0.0178041543026706	0.0092592592592593	-0.111963190184049	0.048048048048048	0.00692520775623273	-0.0462328767123287	0.0775510204081632	-0.0397553516819572	-0.141176470588235	-0.125786163522013	-0.027027027027027	0.00822368421052633	-0.0368731563421829	0.00173611111111116
N-acetylmuramic acid	0.0583333333333333	0.0161290322580645	0.0133136094674555	0.0145772594752186	0.0557275541795665	0.00417827298050144	-0.0283018867924529	-0.0374707259953161	-0.00151515151515152	0.0650793650793651	0	0.0634920634920635	0.0996932515337423	-0.0495495495495496	-0.160664819944598	-0.0154109589041096	0.163265306122449	-0.0474006116207952	0.120588235294118	0.0361635220125787	0.0175675675675676	0.0509868421052632	0.00442477876106195	-0.0694444444444444
piperine	-0.0383333333333333	-0.0451612903225807	0.00443786982248517	-0.0204081632653061	-0.00773993808049539	0.0571030640668524	0.00269541778975746	0.0152224824355972	0.0196969696969698	0.0428571428571429	0.0415430267062314	-0.0396825396825397	-0.00153374233128833	-0.0360360360360361	0.114958448753463	0.0582191780821918	0.181632653061225	-0.00611620795107032	-0.00441176470588234	-0.0628930817610063	0.108108108108108	0.0345394736842105	-0.0353982300884956	0.0121527777777778
pepstatin	-0.0549999999999999	-0.064516129032258	0.0177514792899408	-0.0510204081632654	0.044891640866873	-0.11142061281337	-0.0296495956873316	0.0234192037470726	0.110606060606061	-0.0190476190476191	-0.00741839762611274	-0.0767195767195767	0.121165644171779	0.0375375375375375	0.0401662049861496	-0.0291095890410958	-0.00204081632653064	0.0122324159021406	0.0911764705882353	0.121069182389937	0.0540540540540541	0.00822368421052633	-0.0870206489675516	-0.0451388888888888
N-acetyl-L-aspartic acid	0.00166666666666671	0.0225806451612903	-0.0399408284023669	0.100583090379009	0.0123839009287926	0.075208913649025	0.00673854447439348	0.0117096018735363	-0.0696969696969698	0.0428571428571429	0.00890207715133529	0.0449735449735449	0.00613496932515334	-0.00300300300300299	-0.00554016620498615	0.0188356164383562	-0.104081632653061	-0.00458715596330278	0.0205882352941176	-0.0880503144654088	0.0689189189189189	-0.0164473684210527	-0.0693215339233039	0.029513888888889
Chicago Sky Blue 6B	-0.03	-0.0741935483870967	0.0399408284023668	-0.0379008746355686	0	-0.0278551532033426	-0.110512129380054	0.00585480093676816	0.0227272727272727	0.0444444444444445	-0.0741839762611277	-0.123015873015873	0.0460122699386503	0.0120120120120121	-0.0249307479224376	-0.0821917808219178	-0.0306122448979592	-0.04434250764526	0.0720588235294117	0.0770440251572326	-0.174324324324324	0.0476973684210527	-0.0191740412979351	-0.0746527777777777
cyclobenzaprine	-0.113333333333333	-0.0145161290322581	0.0798816568047337	-0.142857142857143	0.0356037151702786	-0.118384401114206	-0.0525606469002695	-0.00468384074941453	-0.00151515151515152	0.073015873015873	-0.0682492581602375	-0.174603174603175	0.0260736196319019	0.021021021021021	-0.00969529085872578	-0.011986301369863	-0.0836734693877551	-0.0642201834862386	0.0426470588235294	-0.0110062893081761	-0.0716216216216216	0.00328947368421051	0.0693215339233038	-0.0729166666666666
mebhydrolin	-0.0183333333333334	-0.0451612903225807	0.103550295857988	-0.110787172011662	0.0340557275541795	-0.0738161559888579	-0.136118598382749	-0.040983606557377	0.0151515151515151	0.0936507936507937	-0.0504451038575668	-0.0555555555555555	0.0475460122699386	-0.0075075075075075	0.00969529085872578	-0.0856164383561644	-0.063265306122449	-0.0168195718654434	0.0823529411764706	-0.059748427672956	0.0581081081081081	0.0805921052631579	0.0722713864306784	-0.0815972222222222
myricetin	0.0333333333333333	0.0177419354838709	0.0946745562130178	-0.106413994169096	0.0340557275541795	0.11142061281337	0	0.031615925058548	0.103030303030303	0.0857142857142857	-0.0474777448071217	-0.0304232804232805	0.0797546012269938	-0.00450450450450451	0.0623268698060943	-0.011986301369863	0.0428571428571429	-0.0412844036697248	0.111764705882353	0.182389937106918	0.0364864864864866	0.0427631578947368	0.0235988200589969	0.0416666666666667
brompheniramine	0.0266666666666667	0.035483870967742	0.022189349112426	0.0189504373177842	0.0804953560371516	0.0236768802228412	0.0485175202156334	0.00702576112412179	0.0454545454545454	0.0619047619047619	0.0178041543026706	0.093915343915344	0.098159509202454	-0.00900900900900903	0.00554016620498621	-0.00684931506849318	0.0938775510204082	-0.0122324159021407	0.0794117647058823	0.0141509433962265	0.0621621621621622	-0.00328947368421051	0.0235988200589969	0.029513888888889
SR-95639A	-0.0616666666666666	-0.046774193548387	0.136094674556213	0.0626822157434402	0.0356037151702786	-0.032033426183844	-0.0929919137466307	0.0304449648711944	0.0484848484848485	0.114285714285714	-0.0519287833827893	-0.0343915343915344	0.0828220858895705	-0.0375375375375376	-0.074792243767313	-0.0530821917808219	-0.0612244897959184	-0.0122324159021407	0.0426470588235294	-0.105345911949686	0.0527027027027027	0.018092105263158	-0.00737463126843657	-0.0833333333333333
bacampicillin	-0.1	0.0177419354838709	0.0177514792899408	-0.0685131195335277	0.0526315789473684	-0.0654596100278552	-0.0485175202156334	0.0245901639344263	0.0742424242424242	0.103174603174603	0.0341246290801186	-0.0515873015873016	0.111963190184049	0.00600600600600598	-0.0484764542936288	-0.0753424657534246	0.0693877551020409	0.0321100917431192	0.152941176470588	0.168238993710692	-0.0121621621621621	0.049342105263158	0.0575221238938053	0.0121527777777778
buflomedil	0.0416666666666667	0.0806451612903225	-0.0355029585798817	-0.0145772594752187	0.0232198142414861	0.00974930362116988	-0.0363881401617251	-0.0163934426229508	-0.0181818181818182	-0.0190476190476191	0.0370919881305637	0.0859788359788359	-0.093558282208589	0.0855855855855856	0.0457063711911357	-0.0428082191780821	0.136734693877551	-0.0198776758409786	-0.0426470588235294	0	0.0891891891891892	0.0542763157894738	-0.0265486725663717	0.0243055555555556
digitoxigenin	0.0133333333333333	0.0935483870967742	0.0251479289940828	0.00728862973760924	-0.0325077399380805	-0.0571030640668523	0.111859838274933	0.00936768149882905	0.0060606060606061	0.122222222222222	-0.0237388724035609	-0.126984126984127	0	-0.181681681681682	-0.0124653739612188	0.0667808219178083	0.0285714285714286	-0.0275229357798165	-0.0352941176470589	0.116352201257862	-0.0581081081081081	0.024671052631579	-0.126843657817109	-0.00347222222222221
carteolol	-0.138333333333333	-0.124193548387097	0.0428994082840236	-0.0758017492711371	0.0356037151702786	-0.110027855153203	0.113207547169811	0.0245901639344263	0.0696969696969697	0	-0.0385756676557864	-0.149470899470899	0.119631901840491	0.0405405405405405	-0.00831024930747926	-0.0633561643835616	0.173469387755102	-0.0886850152905199	0.152941176470588	0.0534591194968553	-0.095945945945946	0.0361842105263158	0.0737463126843657	-0.105902777777778
meclocycline	0.0233333333333333	-0.1	0.122781065088757	-0.0247813411078717	0.0356037151702786	0.0348189415041783	-0.159029649595687	0.0281030444964872	0.00757575757575757	0.0809523809523809	0.00890207715133529	-0.0582010582010582	0.0659509202453987	-0.262762762762763	-0.167590027700831	-0.0993150684931506	-0.0571428571428572	-0.0397553516819572	0.0352941176470588	-0.029874213836478	-0.117567567567568	0.0213815789473685	0.00442477876106195	-0.0746527777777777
naringenin	-0.116666666666667	-0.0548387096774193	0.0414201183431953	-0.0728862973760934	0.0820433436532507	-0.186629526462396	-0.15633423180593	0.0163934426229508	0.0863636363636363	0.114285714285714	-0.0103857566765579	-0.208994708994709	0.118098159509202	0.0255255255255254	0.0332409972299169	-0.125	0.0489795918367347	-0.105504587155963	0.170588235294118	0.183962264150943	-0.0837837837837838	0.0526315789473685	0.0324483775811208	-0.0815972222222222
primaquine	0.0666666666666668	-0.0161290322580646	0.00739644970414199	0.0218658892128279	0.0433436532507739	-0.11142061281337	-0.0202156334231806	-0.0339578454332553	0.0060606060606061	0.0857142857142857	0.0652818991097922	0.0264550264550265	0.0444785276073619	-0.0705705705705706	0.0734072022160664	-0.0222602739726027	0.0061224489795918	-0.00611620795107032	0.105882352941176	0.147798742138365	0.108108108108108	0.0625000000000001	0.0663716814159292	0.0121527777777778
amantadine	-0.00833333333333336	-0.161290322580645	0.0724852071005917	-0.0947521865889213	0.0371517027863777	-0.119777158774373	-0.136118598382749	0.0362997658079626	0.0136363636363637	0.0793650793650793	-0.106824925816024	-0.0753968253968254	0.141104294478528	0.0495495495495495	0.0623268698060943	-0.107876712328767	0.0551020408163265	-0.0718654434250764	0.177941176470588	0.158805031446541	-0.131081081081081	0.129934210526316	0.101769911504425	-0.107638888888889
betulinic acid	-0.0433333333333333	0.0177419354838709	0.142011834319527	-0.0947521865889213	0.0247678018575852	-0.103064066852368	-0.00404312668463613	0.0257611241217799	0.0393939393939393	0.0365079365079365	-0.0682492581602375	-0.0171957671957672	0.125766871165644	0.051051051051051	-0.018005540166205	-0.0376712328767123	0.0816326530612245	-0.0581039755351682	0.15	0.15566037735849	-0.148648648648649	0.075657894736842	0.0117994100294985	-0.0121527777777777
chlorogenic acid	0.0733333333333334	-0.0919354838709677	0.133136094674556	-0.0451895043731779	0.123839009287926	-0.00417827298050139	-0.0781671159029649	0.0269320843091335	0.0954545454545455	0.10952380952381	-0.00593471810089019	0	0.122699386503068	-0.0315315315315315	0.0110803324099723	-0.035958904109589	0.0489795918367347	-0.00764525993883791	0.157352941176471	0.176100628930818	-0.118918918918919	0.0444078947368421	0.0383480825958702	-0.00868055555555558
naltrexone	-0.121666666666667	-0.112903225806452	0.0458579881656804	-0.0612244897959184	-0.0510835913312694	-0.0264623955431754	-0.0902964959568733	0	0.0121212121212121	-0.0492063492063493	0.0237388724035608	-0.107142857142857	-0.0598159509202454	-0.0075075075075075	-0.0110803324099723	0.0428082191780822	-0.106122448979592	0.0152905198776758	-0.0161764705882353	-0.0377358490566038	0.0621621621621622	-0.00822368421052633	-0.0353982300884956	-0.0190972222222222
mefloquine	-0.0549999999999999	0.0161290322580645	-0.0680473372781066	-0.0422740524781341	-0.065015479876161	0.0264623955431755	0.0983827493261455	0.0269320843091335	-0.0681818181818182	0.0142857142857143	-0.0029673590504451	-0.113756613756614	0.00613496932515334	-0.108108108108108	0.0789473684210527	0.0273972602739726	0	0.0351681957186544	-0.113235294117647	0.0157232704402516	0.0554054054054054	0.0164473684210527	-0.0147492625368731	0.0121527777777778
astemizole	0.0966666666666667	0.0919354838709677	-0.0384615384615385	-0.00291545189504372	-0.0681114551083591	0.0222841225626741	0.0889487870619946	0.0269320843091335	-0.0181818181818182	-0.0460317460317461	0.0118694362017804	-0.0476190476190476	-0.0184049079754601	0.0315315315315314	0.0609418282548477	0.0222602739726028	0.0612244897959184	-0.00458715596330278	-0.0823529411764706	-0.0896226415094339	0.0878378378378378	0.0164473684210527	-0.0707964601769912	0.0520833333333334
ivermectin	0.035	0.0693548387096774	-0.0295857988165681	0.0189504373177842	-0.00773993808049539	-0.00974930362116994	0.032345013477089	-0.0175644028103045	0.0227272727272727	0.0126984126984128	-0.0385756676557864	-0.00925925925925924	-0.0168711656441718	-0.183183183183183	0.0831024930747922	0.089041095890411	-0.0285714285714285	-0.0596330275229358	-0.0382352941176471	-0.0141509433962264	-0.00810810810810814	-0.024671052631579	0.0575221238938053	-0.0312499999999999
diazoxide	-0.07	-0.046774193548387	0.0340236686390532	-0.00145772594752186	-0.0232198142414861	0.041782729805014	0.0417789757412399	0.0409836065573771	-0.0590909090909091	-0.0444444444444445	0.00148367952522255	-0.136243386243386	0.0168711656441718	0.0105105105105106	-0.0027700831024931	-0.0428082191780821	-0.0408163265306122	0.0672782874617737	0.00735294117647056	-0.0283018867924529	-0.0121621621621621	-0.0624999999999999	-0.00884955752212391	-0.0347222222222222
disulfiram	-0.0716666666666667	0.00806451612903225	0.0591715976331361	-0.0962099125364431	-0.0433436532507741	-0.0292479108635097	-0.0714285714285714	0.0210772833723654	-0.0424242424242425	0.0650793650793651	0.0103857566765578	-0.224867724867725	-0.0122699386503067	-0.177177177177177	0.0249307479224377	0.0582191780821918	-0.124489795918367	-0.0703363914373089	-0.0176470588235294	0.0283018867924528	-0.151351351351351	-0.0296052631578947	0.0324483775811208	-0.0260416666666666
atropine oxide	0.0716666666666668	0.0306451612903226	-0.022189349112426	0.0262390670553935	-0.0386996904024768	0.0668523676880223	0.0363881401617251	-0.00702576112412179	0.00757575757575757	0.0126984126984128	-0.00148367952522255	0.0330687830687831	0.0122699386503068	-0.118618618618619	0.0277008310249308	0.0547945205479452	-0.0244897959183673	-0.00764525993883791	-0.0161764705882353	0	0.0567567567567567	-0.0411184210526315	-0.032448377581121	0.140625
chlorphenamine	0.035	-0.0161290322580646	0	-0.0233236151603499	-0.0572755417956657	0.0793871866295265	0.0485175202156334	0.044496487119438	-0.0515151515151516	-0.0444444444444445	-0.0148367952522255	-0.0171957671957672	0.0521472392638036	-0.0300300300300301	0.124653739612188	0.0633561643835617	-0.0285714285714285	-0.0229357798165138	-0.0588235294117648	-0.114779874213837	0.0351351351351352	-0.0296052631578947	-0.00147492625368734	0.0538194444444445
isoconazole	0.055	0.00806451612903225	-0.0118343195266272	0.0962099125364431	-0.0696594427244582	0.0905292479108635	0.0862533692722371	0.0175644028103045	-0.125757575757576	-0.0365079365079365	0.0281899109792284	0.0357142857142857	0.0199386503067485	-0.0075075075075075	0.121883656509695	0.0342465753424658	-0.102040816326531	-0.0229357798165138	-0.0455882352941177	0.0408805031446541	0.102702702702703	-0.00657894736842107	0.0103244837758112	0.046875
clindamycin	-0.0733333333333333	-0.0854838709677419	0.152366863905325	-0.043731778425656	0.105263157894737	-0.0459610027855153	-0.0566037735849056	-0.0351288056206089	0.151515151515151	-0.0190476190476191	0.0252225519287833	-0.044973544973545	0.138036809815951	-0.0630630630630631	0.116343490304709	-0.00171232876712329	-0.0612244897959184	0.0168195718654435	0.123529411764706	0.185534591194969	0.0594594594594594	0.0115131578947368	-0.0309734513274337	-0.0104166666666667
nicergoline	-0.0366666666666666	0.00322580645161286	0.0488165680473372	0.064139941690962	-0.0061919504643963	0.0250696378830084	0.00269541778975746	-0.0152224824355972	0	-0.00476190476190474	-0.00741839762611274	-0.0264550264550265	0.0644171779141104	-0.00450450450450451	-0.0429362880886426	-0.0291095890410958	-0.0571428571428572	0.0672782874617737	-0.0750000000000001	-0.0440251572327044	0.127027027027027	0.0427631578947368	-0.032448377581121	-0.0243055555555555
gallamine triethiodide	0.02	-0.035483870967742	-0.0162721893491125	0.0262390670553935	0.00464396284829727	0.0153203342618384	-0.0566037735849056	-0.031615925058548	0.0575757575757575	-0.00158730158730158	0.0267062314540059	0.0119047619047619	-0.0337423312883436	0.0345345345345345	0	0	-0.0204081632653061	-0.0275229357798165	-0.0691176470588236	0.00157232704402521	0.0148648648648648	-0.0131578947368421	-0.0309734513274337	0.00347222222222221
aminophenazone	0.0133333333333333	0.0112903225806452	-0.0754437869822486	0.0801749271137026	-0.0309597523219814	0.0682451253481894	-0.00673854447439354	-0.0257611241217798	-0.00303030303030305	-0.026984126984127	0.0608308605341246	0.0542328042328042	-0.0690184049079755	-0.106606606606607	-0.00969529085872578	0.0308219178082192	-0.0612244897959184	0.018348623853211	-0.0426470588235294	-0.0628930817610063	0.0202702702702703	0.018092105263158	-0.0988200589970502	0.0329861111111112
acetylsalicylsalicylic acid	-0.00833333333333336	-0.0516129032258064	0.0162721893491123	0.0189504373177842	-0.063467492260062	0.0320334261838441	0.0417789757412399	0.00702576112412179	0.0196969696969698	-0.0841269841269841	0.0118694362017804	-0.00925925925925924	-0.00460122699386506	-0.0135135135135135	-0.0346260387811634	0.0256849315068494	-0.144897959183673	-0.0504587155963303	-0.0441176470588235	-0.0927672955974843	0.117567567567568	-0.037828947368421	-0.028023598820059	0.0225694444444444
nomifensine	0.0266666666666667	-0.0112903225806452	-0.022189349112426	0.0379008746355685	0.0123839009287926	-0.0139275766016713	0.102425876010782	0.0245901639344263	0.0060606060606061	-0.0873015873015873	0.0385756676557863	0.00264550264550267	-0.0199386503067485	0.066066066066066	-0.090027700831025	-0.0273972602739725	-0.0795918367346939	-0.0168195718654434	-0.011764705882353	-0.0707547169811321	0.0540540540540541	-0.0460526315789473	0.00589970501474923	-0.0121527777777777
nalbuphine	-0.015	-0.0629032258064516	-0.076923076923077	-0.0553935860058309	-0.0557275541795666	0.0389972144846797	0.0283018867924528	-0.00351288056206089	0.0242424242424242	-0.168253968253968	0.103857566765579	0.0158730158730159	-0.049079754601227	-0.0360360360360361	-0.0609418282548476	0.023972602739726	-0.0122448979591837	0.113149847094801	-0.0867647058823529	-0.125786163522013	0.0540540540540541	-0.0394736842105263	-0.0294985250737463	0.00173611111111116
spironolactone	-0.0616666666666666	-0.0209677419354839	0.0399408284023668	0.010204081632653	-0.0139318885448916	-0.00417827298050139	0.0983827493261455	-0.022248243559719	0.053030303030303	-0.0507936507936508	0.00593471810089019	-0.00396825396825395	-0.0214723926380369	0.051051051051051	-0.0637119113573407	0.0496575342465754	-0.0285714285714285	-0.0688073394495413	0.00588235294117634	-0.0251572327044025	0.0621621621621622	-0.0345394736842106	0.0250737463126843	-0.00868055555555558
terfenadine	-0.0166666666666667	0.0225806451612903	-0.0784023668639054	-0.0116618075801749	-0.0386996904024768	-0.0376044568245125	0.0943396226415094	0.0351288056206089	-0.0242424242424243	-0.103174603174603	-0.0222551928783383	-0.0648148148148148	-0.115030674846626	-0.297297297297297	-0.0720221606648199	0.0804794520547946	0.0306122448979592	-0.0152905198776759	-0.0926470588235294	-0.0283018867924529	-0.117567567567568	0.0361842105263158	-0.0117994100294985	-0.0711805555555555
neomycin	0.0283333333333333	0.0403225806451614	0.00295857988165682	-0.00145772594752186	-0.0557275541795666	0.00557103064066855	-0.032345013477089	0.0245901639344263	-0.0378787878787879	-0.0587301587301587	0.0385756676557863	0.0357142857142857	-0.0291411042944785	-0.0915915915915916	-0.0415512465373961	0.0976027397260274	-0.0877551020408163	-0.0382262996941896	-0.0529411764705883	0.169811320754717	0.0297297297297298	-0.0197368421052632	0.0501474926253687	-0.0295138888888888
mianserin	-0.0533333333333333	0.00322580645161286	-0.0399408284023669	-0.00145772594752186	-0.0309597523219814	-0.00974930362116994	0.0390835579514826	0.00117096018735363	0.0348484848484848	-0.0190476190476191	-0.0118694362017804	-0.0462962962962963	-0.0214723926380369	-0.0615615615615616	0.186980609418283	0.041095890410959	-0.0897959183673469	-0.0581039755351682	-0.0647058823529412	-0.130503144654088	-0.00810810810810814	0.0164473684210527	0.0265486725663716	-0.0260416666666666
dizocilpine	0.0083333333333333	0.00967741935483868	0.00295857988165682	-0.0291545189504374	0	-0.0250696378830083	-0.0026954177897574	0.00936768149882905	0.0590909090909091	0.0857142857142857	0.00148367952522255	0.0238095238095238	0.0950920245398773	-0.0165165165165165	0.0526315789473685	0.0136986301369864	-0.0224489795918367	0.0672782874617737	0.0676470588235294	0.139937106918239	-0.0621621621621621	0.0707236842105263	0.0383480825958702	-0.00694444444444448
picotamide	-0.02	-0.0499999999999999	-0.069526627218935	-0.0349854227405248	-0.00154798761609909	0.0376044568245125	-0.0525606469002695	-0.0480093676814988	-0.040909090909091	-0.111111111111111	-0.0385756676557864	-0.0105820105820106	-0.0475460122699387	0.00300300300300305	-0.0969529085872576	0.011986301369863	-0.0877551020408163	-0.00458715596330278	-0.00882352941176473	0.0534591194968553	-0.159459459459459	0.0230263157894737	-0.0442477876106195	-0.0225694444444444
pirenzepine	0.005	-0.017741935483871	-0.0384615384615385	0.0262390670553935	-0.0170278637770898	-0.0292479108635097	0.106469002695418	-0.0304449648711944	-0.0166666666666667	-0.0285714285714286	-0.00148367952522255	-0.0595238095238095	-0.110429447852761	0.06006006006006	-0.0609418282548476	0.0102739726027398	-0.0551020408163265	0.00152905198776754	-0.036764705882353	0.0817610062893082	0.0135135135135135	0.0641447368421053	-0.0398230088495575	-0.032986111111111
cefotaxime	-0.0516666666666666	-0.00161290322580643	0.0251479289940828	-0.00728862973760935	0.0340557275541795	-0.115598885793872	-0.0660377358490566	0.0163934426229508	0.00454545454545452	0.0539682539682539	0.00741839762611274	-0.0185185185185185	0.0797546012269938	-0.163663663663664	0.150969529085873	-0.00513698630136988	-0.063265306122449	0.134556574923547	0.0941176470588235	0.00786163522012584	-0.0824324324324324	-0.0164473684210527	-0.0265486725663717	-0.0381944444444444
thioproperazine	-0.0583333333333333	-0.112903225806452	0.0428994082840236	0.0349854227405247	0.0681114551083591	-0.0292479108635097	0.0997304582210242	-0.00819672131147542	0.0121212121212121	0.0825396825396826	-0.0326409495548962	-0.0674603174603174	-0.00460122699386506	-0.0330330330330331	-0.0457063711911357	-0.0376712328767123	-0.0469387755102041	0.0107033639143731	-0.0220588235294118	-0.080188679245283	0.0324324324324324	0.0148026315789473	0.0206489675516224	-0.0902777777777778
dihydrostreptomycin	0.005	-0.0161290322580646	0.0547337278106509	-0.00437317784256558	0.0433436532507739	0.0557103064066853	-0.107816711590297	0.00585480093676816	0.056060606060606	0	0.0222551928783382	0.0304232804232805	-0.0168711656441718	-0.0105105105105105	-0.0637119113573407	-0.0222602739726027	0.0673469387755102	-0.00764525993883791	-0.00735294117647062	-0.00628930817610063	-0.0756756756756757	0.0263157894736842	-0.0191740412979351	0.00173611111111116
pindolol	-0.0733333333333333	-0.169354838709677	0.11094674556213	-0.0699708454810496	0.0294117647058824	-0.0919220055710306	0.00808625336927227	0.0374707259953162	0.0287878787878787	0.0222222222222223	-0.0341246290801187	-0.0661375661375661	0.0429447852760736	0.0195195195195195	-0.0761772853185596	-0.0582191780821917	0.0122448979591837	-0.04434250764526	0.0529411764705882	0.0754716981132075	-0.168918918918919	0.00164473684210531	0.0103244837758112	-0.0295138888888888
acenocoumarol	-0.01	0.0467741935483872	0.00887573964497035	0.00291545189504361	0.021671826625387	-0.096100278551532	-0.068733153638814	0.0269320843091335	0.0575757575757575	-0.0365079365079365	-0.0118694362017804	-0.00661375661375663	0.0352760736196318	-0.0135135135135135	0.156509695290859	0.053082191780822	-0.0918367346938775	-0.0321100917431193	0.0397058823529411	0.0518867924528301	-0.027027027027027	-0.00493421052631582	0.0530973451327433	0.013888888888889
triamcinolone	-0.0466666666666666	-0.0774193548387097	0.014792899408284	0.0349854227405247	0.0108359133126935	-0.0974930362116992	-0.106469002695418	-0.0269320843091335	0.109090909090909	0.0571428571428571	0.0370919881305637	-0.0489417989417989	0.134969325153374	0.0120120120120121	0.142659279778393	0.0171232876712329	-0.0897959183673469	-0.0122324159021407	0.0838235294117647	0.0424528301886792	-0.0527027027027027	0.0164473684210527	-0.0176991150442478	-0.0104166666666667
tetracycline	-0.103333333333333	-0.106451612903226	0.0251479289940828	-0.106413994169096	0.00928792569659442	-0.186629526462396	-0.177897574123989	-0.00351288056206089	0.0181818181818182	0.123809523809524	-0.00890207715133534	-0.0264550264550265	0.0690184049079754	-0.0180180180180181	0.0470914127423823	0.065068493150685	-0.0204081632653061	-0.0550458715596331	0.0764705882352941	0.0943396226415094	-0.05	0.0789473684210527	0.0427728613569321	-0.0763888888888888
dihydroergotamine	0.0166666666666667	0	-0.00147928994082841	-0.0349854227405248	0.0247678018575852	-0.0473537604456824	0.0296495956873316	0.0281030444964872	0.0212121212121211	0.0142857142857143	0.059347181008902	0.0502645502645502	-0.0107361963190184	0.0240240240240239	0.146814404432133	-0.0188356164383561	0.104081632653061	0.055045871559633	0.0617647058823529	0.00157232704402521	-0.0391891891891891	-0.00986842105263158	0.084070796460177	-0.00694444444444448
isoniazid	-0.0499999999999999	-0.0693548387096774	0.122781065088757	0.0233236151603498	0.0665634674922601	-0.142061281337047	-0.138814016172507	-0.0245901639344262	0.0666666666666667	0.10952380952381	-0.0519287833827893	-0.0489417989417989	0.147239263803681	0.00300300300300305	0.0498614958448754	-0.0547945205479451	-0.0428571428571428	0.0122324159021406	0.167647058823529	0.0959119496855346	-0.0702702702702703	-0.0213815789473684	0.0501474926253687	-0.0416666666666666
tranexamic acid	-0.0966666666666667	-0.154838709677419	0.091715976331361	-0.104956268221574	0.0603715170278637	-0.211699164345404	-0.129380053908356	0.0257611241217799	0.0378787878787878	0.0984126984126984	-0.026706231454006	-0.232804232804233	0.0766871165644172	-0.027027027027027	0.0498614958448754	-0.0136986301369863	-0.063265306122449	-0.0596330275229358	0.0602941176470588	0.0738993710691823	-0.160810810810811	0.0148026315789473	0.0368731563421828	-0.119791666666667
ampyrone	0.0183333333333333	-0.0403225806451613	0.150887573964497	-0.0524781341107872	0.102167182662539	-0.18941504178273	-0.226415094339623	0.0245901639344263	0.153030303030303	0.0619047619047619	-0.056379821958457	0.0476190476190476	0.177914110429448	0	0.0332409972299169	-0.0154109589041096	-0.0428571428571428	-0.0412844036697248	0.154411764705882	0.194968553459119	-0.14054054054054	0.0542763157894738	0.117994100294985	-0.0868055555555555
midodrine	-0.141666666666667	-0.082258064516129	0.0355029585798816	-0.0160349854227405	0.0541795665634675	-0.103064066852368	-0.161725067385445	-0.0117096018735363	0.0545454545454545	0.0158730158730159	-0.0801186943620179	-0.105820105820106	0.0398773006134969	0.0120120120120121	-0.0858725761772853	-0.0702054794520547	0.0142857142857143	-0.00764525993883791	0.0764705882352941	0.0330188679245284	-0.216216216216216	0.0444078947368421	0.0958702064896755	-0.0920138888888889
ranitidine	0.0166666666666667	-0.0112903225806452	-0.0162721893491125	0.0568513119533527	-0.0433436532507741	-0.00417827298050139	0.0902964959568733	-0.0362997658079625	-0.0651515151515152	-0.0968253968253968	0.032640949554896	-0.0171957671957672	-0.136503067484663	0.0225225225225224	0.152354570637119	0.0616438356164384	0.0551020408163265	0.0229357798165137	-0.136764705882353	-0.0738993710691824	0.0905405405405405	0.00493421052631582	-0.0368731563421829	0.0225694444444444
piroxicam	0.00166666666666671	-0.0306451612903226	0.00591715976331364	-0.00145772594752186	-0.00928792569659442	-0.00696378830083566	0.0134770889487871	0.00702576112412179	0.00151515151515147	-0.0396825396825397	0.0237388724035608	-0.0661375661375661	-0.049079754601227	-0.0330330330330331	0.00554016620498621	-0.0291095890410958	-0.108163265306122	0.00305810397553519	-0.0294117647058824	-0.0660377358490566	0.0324324324324324	-0.0312500000000001	0.0117994100294985	-0.00694444444444448
norfloxacin	0.0133333333333333	-0.017741935483871	-0.0636094674556213	-0.0131195335276968	-0.0572755417956657	0.075208913649025	-0.00134770889487873	-0.0105386416861827	-0.0515151515151516	-0.073015873015873	0.0222551928783382	0.0449735449735449	-0.0966257668711656	0.0390390390390389	0.00415512465373957	-0.0222602739726027	-0.0775510204081633	0.0611620795107033	-0.0867647058823529	-0.080188679245283	0.0418918918918919	-0.0328947368421053	-0.0678466076696166	0.0555555555555556
etodolac	0.0083333333333333	0.0209677419354839	-0.0384615384615385	0.00291545189504361	0.0123839009287926	0.0571030640668524	0.0727762803234501	0.00351288056206089	-0.0378787878787879	-0.203174603174603	0.0548961424332344	-0.0357142857142858	-0.0199386503067485	-0.0075075075075075	-0.0332409972299169	-0.011986301369863	-0.0122448979591837	0.0137614678899083	-0.0941176470588235	-0.039308176100629	-0.0351351351351352	-0.0263157894736842	-0.0766961651917405	0.0972222222222222
pentetrazol	0.0033333333333333	-0.0274193548387097	-0.0162721893491125	-0.0408163265306123	-0.0170278637770898	-0.0501392757660167	0	-0.0117096018735363	-0.0121212121212121	-0.120634920634921	0.0474777448071216	-0.0198412698412699	-0.00613496932515339	-0.012012012012012	-0.166204986149585	-0.0342465753424657	-0.0204081632653061	-0.0168195718654434	-0.0808823529411765	-0.0566037735849057	0.0513513513513513	-0.0296052631578947	-0.0870206489675516	-0.00347222222222221
etofylline	0.0650000000000001	0.0370967741935484	0	0.0553935860058309	-0.0371517027863777	0.0557103064066853	0.0943396226415094	0.0199063231850117	-0.0272727272727273	0.00317460317460316	0.0445103857566765	0.0701058201058201	-0.0214723926380369	0.021021021021021	-0.00138504155124652	0.00171232876712324	0.0571428571428572	-0.00764525993883791	-0.025	0.00471698113207553	-0.0297297297297298	-0.0148026315789474	-0.0796460176991151	0.0538194444444445
levamisole	0.035	-0.00967741935483873	-0.0532544378698225	-0.0174927113702624	-0.0526315789473685	0	0.0660377358490566	-0.0210772833723654	-0.0303030303030303	-0.0444444444444445	0.0519287833827893	0.0648148148148148	-0.119631901840491	0.042042042042042	-0.0263157894736842	0.0342465753424658	0.0673469387755102	0.00764525993883791	-0.160294117647059	-0.10062893081761	-0.0527027027027027	0.0427631578947368	-0.0929203539823009	0.045138888888889
tiratricol	-0.0733333333333333	-0.0435483870967742	-0.0251479289940829	0.00728862973760924	-0.0371517027863777	0.00557103064066855	-0.0350404312668464	0.0105386416861827	-0.0287878787878788	-0.0793650793650794	-0.00741839762611274	-0.0370370370370371	-0.0521472392638037	-0.0420420420420421	-0.0512465373961218	-0.0342465753424657	0.138775510204082	-0.0290519877675841	-0.0970588235294118	-0.0157232704402516	-0.194594594594595	0.0296052631578948	0.00147492625368728	-0.0243055555555555
pyrantel	0.0116666666666667	0.0177419354838709	0.0355029585798816	0.0145772594752186	-0.0201238390092879	0.0682451253481894	0.0606469002695418	-0.0152224824355972	-0.00454545454545457	-0.073015873015873	-0.0178041543026706	0.0608465608465608	-0.0107361963190184	0.015015015015015	-0.0124653739612188	0.0376712328767124	-0.0102040816326531	0.00917431192660556	-0.0397058823529412	-0.113207547169811	0.0689189189189189	0.0361842105263158	-0.0752212389380532	0.102430555555556
antimycin A	0.055	-0.0193548387096774	-0.150887573964497	-0.00583090379008749	-0.0681114551083591	0.0793871866295265	0.0215633423180593	-0.124121779859485	-0.0242424242424243	0.0142857142857143	-0.00890207715133534	0.0357142857142857	-0.151840490797546	0.0795795795795796	0.10803324099723	-0.0530821917808219	0.0510204081632654	-0.00611620795107032	-0.133823529411765	-0.10062893081761	0.0608108108108107	-0.0263157894736842	-0.0870206489675516	0.00173611111111116
scopolamine N-oxide	0.035	0.035483870967742	-0.0399408284023669	0.0437317784256559	-0.0464396284829722	0.103064066852368	-0.032345013477089	-0.0491803278688525	-0.00757575757575757	-0.0507936507936508	-0.026706231454006	0.0105820105820106	-0.053680981595092	0.0555555555555555	0.0858725761772853	-0.00856164383561647	0.146938775510204	0.0626911314984709	-0.125	-0.193396226415094	0.113513513513514	0.0197368421052632	-0.0176991150442478	0.0329861111111112
chlorzoxazone	0.0116666666666667	0.0306451612903226	0.164201183431953	0.010204081632653	0.122291021671827	0.0584958217270195	0.068733153638814	-0.0386416861826698	0.0954545454545455	0.0142857142857143	0.0519287833827893	0.0105820105820106	0.118098159509202	-0.0570570570570571	-0.113573407202216	-0.00513698630136988	-0.00816326530612244	-0.0107033639143731	0.105882352941176	0.177672955974843	0.0864864864864865	-0.0148026315789474	0.00442477876106195	0.0381944444444445
tranylcypromine	-0.0183333333333334	0.00645161290322582	-0.0665680473372782	0.053935860058309	-0.0572755417956657	0.0612813370473538	0.0835579514824798	0.00351288056206089	-0.0818181818181818	-0.0825396825396825	0	0.0119047619047619	-0.093558282208589	-0.0075075075075075	-0.0235457063711911	0.0736301369863014	0.136734693877551	-0.00305810397553519	-0.0750000000000001	-0.0172955974842767	0.0864864864864865	0.03125	-0.0294985250737463	0.0555555555555556
pargyline	0.0116666666666667	-0.0403225806451613	-0.146449704142012	-0.021865889212828	-0.0758513931888545	0.0334261838440112	0.045822102425876	-0.0374707259953161	-0.0454545454545455	-0.0317460317460318	0.0370919881305637	0.093915343915344	-0.151840490797546	-0.027027027027027	-0.0373961218836565	-0.0565068493150684	-0.0102040816326531	0.0948012232415902	-0.219117647058824	-0.215408805031447	0.0243243243243243	-0.00328947368421051	-0.0855457227138643	0.013888888888889
oxolinic acid	0.0333333333333333	0.0435483870967742	-0.0562130177514794	0.010204081632653	-0.0510835913312694	-0.020891364902507	0.0215633423180593	-0.0374707259953161	0.0060606060606061	-0.1	0.0178041543026706	-0.0383597883597884	-0.0613496932515338	-0.00900900900900903	0.018005540166205	0.0667808219178083	-0.0163265306122449	0.0412844036697247	-0.0588235294117648	0.106918238993711	0.0283783783783784	-0.024671052631579	0.0309734513274336	0.0121527777777778
fenspiride	0.0216666666666667	-0.0112903225806452	-0.0473372781065089	-0.021865889212828	0.0386996904024768	0.0236768802228412	-0.0026954177897574	0.0175644028103045	-0.0227272727272728	-0.0380952380952381	0.0237388724035608	-0.0132275132275133	-0.0812883435582822	0.0630630630630631	-0.0526315789473684	0.0393835616438356	0.159183673469388	0.128440366972477	-0.0205882352941177	-0.020440251572327	-0.118918918918919	0.0773026315789473	0.0088495575221238	-0.0468749999999999
xylometazoline	0.0283333333333333	0.00806451612903225	0.0236686390532543	-0.00145772594752186	-0.103715170278638	0.00278551532033422	0.0390835579514826	-0.0585480093676815	-0.0424242424242425	-0.0873015873015873	0.0816023738872403	-0.00661375661375663	-0.113496932515337	0.027027027027027	-0.0637119113573407	0.0136986301369864	-0.0224489795918367	0.0611620795107033	-0.120588235294118	-0.0471698113207548	-0.0756756756756757	0.0592105263157895	-0.0560471976401181	-0.00868055555555558
hyoscyamine	0.0766666666666667	-0.00322580645161291	-0.0724852071005918	0.0408163265306122	-0.0464396284829722	0.0459610027855154	0.00404312668463613	0	-0.0378787878787879	0.0174603174603175	0.0311572700296735	0.0317460317460317	-0.00153374233128833	-0.024024024024024	0.152354570637119	0.065068493150685	-0.0836734693877551	0.0443425076452599	0.0147058823529411	-0.0424528301886793	0.091891891891892	-0.069078947368421	-0.0250737463126844	0.0937500000000001
ornidazole	-0.0499999999999999	0.00322580645161286	-0.0532544378698225	-0.00145772594752186	-0.00154798761609909	-0.00139275766016711	0.0269541778975741	-0.0210772833723654	-0.0333333333333334	-0.0587301587301587	0.0207715133531157	0.0132275132275133	-0.0920245398773006	0.00150150150150152	0.106648199445983	-0.0684931506849315	0.0265306122448979	0.0825688073394495	-0.141176470588235	-0.0361635220125787	-0.0364864864864864	-0.0148026315789474	0.0412979351032448	-0.0190972222222222
alverine	-0.0583333333333333	0.00645161290322582	-0.0724852071005918	-0.043731778425656	0.0154798761609908	-0.0278551532033426	-0.045822102425876	0.00819672131147542	-0.0530303030303031	-0.0476190476190477	0.0534124629080118	0.0158730158730159	-0.0766871165644172	0.0135135135135135	0.03601108033241	0.0359589041095891	0.0469387755102041	0.0688073394495412	0.0367647058823529	-0.00943396226415094	0.101351351351351	0.00657894736842102	-0.0265486725663717	-0.0520833333333333
nimesulide	-0.0316666666666666	-0.0967741935483871	0.0665680473372781	-0.139941690962099	-0.0588235294117648	-0.0403899721448467	-0.0566037735849056	-0.0597189695550351	-0.0545454545454546	-0.0142857142857143	-0.0029673590504451	-0.0634920634920635	-0.0414110429447853	-0.0165165165165165	-0.0886426592797784	0	-0.0836734693877551	0.055045871559633	-0.110294117647059	-0.080188679245283	-0.0459459459459459	-0.0263157894736842	0.0265486725663716	-0.017361111111111
flumequine	-0.0183333333333334	-0.017741935483871	0.029585798816568	0.00291545189504361	-0.0541795665634676	-0.022284122562674	0.00539083557951481	0.0140515222482436	0.0833333333333334	-0.0412698412698413	-0.0252225519287834	0.0132275132275133	-0.0153374233128835	0.033033033033033	0.0941828254847645	-0.0308219178082191	0.126530612244898	0.0305810397553516	-0.0220588235294118	0.136792452830189	-0.0783783783783784	0.0805921052631579	0.0088495575221238	-0.0243055555555555
gemfibrozil	-0.015	-0.0725806451612903	-0.0458579881656805	0.0291545189504373	-0.0588235294117648	0.0793871866295265	-0.0026954177897574	0.00819672131147542	-0.00454545454545457	-0.150793650793651	-0.0118694362017804	0.0092592592592593	-0.0168711656441718	0.0495495495495495	0.117728531855956	0.0547945205479452	0.00816326530612244	0.0657492354740061	-0.036764705882353	0.0235849056603774	-0.00405405405405407	0.0361842105263158	0.0855457227138643	0.00347222222222221
oxymetazoline	0.0133333333333333	-0.0370967741935484	0.0103550295857987	-0.0131195335276968	-0.0541795665634676	-0.0557103064066852	-0.00943396226415094	0.0163934426229508	-0.05	0.0333333333333333	-0.0192878338278932	-0.0661375661375661	-0.105828220858896	0.0345345345345345	-0.00831024930747926	0	-0.0224489795918367	0.0244648318042814	-0.0926470588235294	-0.0125786163522013	-0.0689189189189189	-0.00328947368421051	-0.0117994100294985	-0.032986111111111
chlorphenesin	-0.0233333333333334	-0.0419354838709678	0.0133136094674555	-0.0116618075801749	-0.00154798761609909	-0.0250696378830083	0.0795148247978437	-0.00351288056206089	0.00454545454545452	-0.0333333333333334	-0.00890207715133534	0.0185185185185185	-0.093558282208589	0.057057057057057	-0.119113573407202	0.0821917808219179	0.0775510204081632	0.0336391437308868	-0.0867647058823529	-0.133647798742138	-0.00945945945945947	0.055921052631579	0.0353982300884955	-0.0607638888888888
ethosuximide	0.121666666666667	-0.0129032258064516	-0.0192307692307693	0.0379008746355685	-0.0479876160990713	0.0125348189415042	0.0902964959568733	-0.0199063231850117	-0.00606060606060604	-0.0714285714285714	0.0192878338278931	0.0542328042328042	-0.098159509202454	0.0345345345345345	0.0110803324099723	0.0633561643835617	-0.0285714285714285	0.0871559633027523	-0.0808823529411765	-0.102201257861635	0.00945945945945947	0.0838815789473684	-0.032448377581121	0.029513888888889
aztreonam	-0.0533333333333333	-0.0209677419354839	-0.0088757396449704	0.0408163265306122	-0.0309597523219814	0.020891364902507	-0.0107816711590297	0.0175644028103045	0.0166666666666667	-0.0857142857142857	-0.0281899109792285	-0.00396825396825395	-0.0598159509202454	0.0105105105105106	-0.0401662049861495	0.00342465753424659	-0.00408163265306122	0.0366972477064219	0.0323529411764706	0.0204402515723271	-0.0918918918918919	0.0296052631578948	0.0162241887905604	-0.0243055555555555
hydrastinine	-0.0349999999999999	-0.064516129032258	0.0636094674556212	-0.0685131195335277	-0.0386996904024768	-0.0278551532033426	-0.110512129380054	-0.0210772833723654	0.0515151515151515	0.0857142857142857	-0.0192878338278932	-0.0476190476190476	0.0168711656441718	0.0375375375375375	0.0997229916897507	-0.0171232876712329	-0.0530612244897959	0.0382262996941896	-0.011764705882353	0.0330188679245284	-0.124324324324324	0.069078947368421	0.0589970501474926	-0.0017361111111111
tolfenamic acid	0.0566666666666668	-0.0241935483870968	-0.0162721893491125	-0.021865889212828	-0.0386996904024768	0.0194986072423399	-0.0768194070080863	0.0175644028103045	0.0212121212121211	0.117460317460317	0.0133531157270029	0.0158730158730159	-0.0920245398773006	-0.0300300300300301	-0.0138504155124654	0.00513698630136983	-0.00204081632653064	-0.0382262996941896	-0.0632352941176471	-0.0424528301886793	-0.0283783783783784	0.0148026315789473	-0.0619469026548673	-0.0208333333333333
mefexamide	-0.08	-0.0903225806451613	0.0621301775147929	-0.0947521865889213	0.0108359133126935	-0.158774373259053	-0.0700808625336927	0.00234192037470726	0.0121212121212121	0.0492063492063491	-0.0727002967359051	-0.0119047619047619	0.0521472392638036	-0.00300300300300299	-0.160664819944598	-0.0890410958904109	-0.0510204081632653	-0.0535168195718655	0.102941176470588	0.0550314465408804	-0.17027027027027	0.0378289473684211	0.144542772861357	-0.064236111111111
nifenazone	-0.0883333333333333	0.0258064516129033	0.0502958579881656	-0.0743440233236152	-0.0294117647058824	-0.075208913649025	0.0444743935309974	0.00468384074941453	0.106060606060606	-0.0396825396825397	0.0252225519287833	-0.0873015873015873	-0.00153374233128833	0.0195195195195195	-0.0443213296398892	-0.0342465753424657	-0.0775510204081633	-0.0198776758409786	0.0367647058823529	-0.0503144654088051	-0.195945945945946	0.0197368421052632	-0.0265486725663717	-0.078125
metampicillin	-0.0416666666666666	0.0290322580645161	0.0739644970414201	-0.0597667638483966	0.0975232198142415	-0.110027855153203	-0.132075471698113	0.00819672131147542	0.0696969696969697	0.0873015873015873	0.0237388724035608	-0.0251322751322752	0.131901840490797	0.027027027027027	0.116343490304709	-0.0530821917808219	-0.0265306122448979	-0.0642201834862386	0.122058823529412	0.157232704402516	-0.0689189189189189	0.0509868421052632	0.0958702064896755	-0.0503472222222222
mafenide	-0.07	-0.0951612903225806	0.103550295857988	-0.0291545189504374	0.0402476780185758	-0.022284122562674	-0.146900269541779	0.00468384074941453	-0.00606060606060604	0.0301587301587302	-0.0637982195845698	-0.104497354497355	0.093558282208589	-0.0165165165165165	-0.018005540166205	-0.0924657534246575	-0.0979591836734693	-0.00152905198776759	-0.00882352941176473	0.0880503144654088	0.022972972972973	0.0213815789473685	0.0486725663716814	-0.0694444444444444
iproniazid	-0.0566666666666666	-0.109677419354839	0.0680473372781065	-0.0816326530612246	0.122291021671827	-0.165738161559889	-0.118598382749326	-0.0187353629976581	0.0727272727272728	0.0888888888888889	-0.0029673590504451	-0.0846560846560847	0.105828220858896	0.00900900900900903	0.0249307479224377	-0.0565068493150684	-0.0428571428571428	-0.0107033639143731	0.0941176470588235	0.0911949685534591	-0.137837837837838	0.018092105263158	0.0811209439528023	-0.0468749999999999
cloxacillin	-0.025	-0.119354838709677	0.0665680473372781	-0.0160349854227405	0.0464396284829721	-0.162952646239554	-0.0781671159029649	0.00936768149882905	0.0818181818181818	0.0317460317460317	-0.00148367952522255	-0.0105820105820106	0.0260736196319019	0.0315315315315314	-0.0941828254847645	-0.0804794520547945	-0.036734693877551	-0.0795107033639144	0.0808823529411764	-0.00157232704402516	-0.209459459459459	0.0296052631578948	0.019174041297935	-0.0312499999999999
pentoxifylline	-0.0566666666666666	-0.0435483870967742	0.0828402366863905	-0.0306122448979592	0.0588235294117647	-0.0250696378830083	-0.180592991913747	-0.0398126463700234	0.053030303030303	0.0539682539682539	-0.0148367952522255	-0.0238095238095238	0.122699386503068	0.00450450450450446	-0.0290858725761772	0.0205479452054794	0.0142857142857143	0.00764525993883791	0.141176470588235	0.154088050314465	-0.137837837837838	0.0394736842105263	0.107669616519174	-0.048611111111111
meclofenamic acid	-0.03	0.0370967741935484	0.0857988165680473	-0.0276967930029155	0.0743034055727554	-0.125348189415042	-0.0876010781671159	-0.0573770491803279	0.0424242424242424	0.138095238095238	0.0192878338278931	0.0145502645502645	0.130368098159509	-0.0165165165165165	-0.0457063711911357	-0.0633561643835616	-0.0775510204081633	-0.00458715596330278	0.132352941176471	0.0660377358490566	0.0472972972972974	0.00328947368421051	0.019174041297935	-0.0138888888888888
sulfathiazole	-0.01	-0.0258064516129032	-0.0384615384615385	0.0174927113702623	-0.0464396284829722	0.00417827298050144	0.0916442048517521	-0.00468384074941453	-0.0909090909090909	0.0380952380952382	0.00593471810089019	0.00132275132275128	-0.0276073619631902	0.0615615615615616	0.0110803324099723	0.023972602739726	0.0632653061224491	0.0244648318042814	-0.0323529411764706	-0.0660377358490566	0.0621621621621622	0.0509868421052632	-0.00294985250737462	-0.0190972222222222
cimetidine	-0.0466666666666666	0.0241935483870968	0.0236686390532543	0.0160349854227405	0.0619195046439628	-0.0793871866295265	-0.15633423180593	0.00351288056206089	0.0545454545454545	0.0365079365079365	0.0370919881305637	0.00793650793650791	0.0996932515337423	-0.0105105105105105	0.0817174515235457	0.023972602739726	-0.0816326530612245	0.0321100917431192	0.0999999999999999	0.15566037735849	0.0351351351351352	0.00493421052631582	0.103244837758112	0.0190972222222222
troleandomycin	0.095	0.0209677419354839	-0.0828402366863906	-0.00145772594752186	-0.0804953560371517	-0.0278551532033426	0.0404312668463612	0.0152224824355972	-0.0560606060606061	-0.0587301587301587	0.032640949554896	0.0185185185185185	-0.170245398773006	-0.0315315315315315	-0.0415512465373961	0.0325342465753425	-0.0591836734693877	-0.00152905198776759	-0.130882352941177	-0.0770440251572327	-0.0837837837837838	-0.0213815789473684	0.0088495575221238	-0.0399305555555555
naphazoline	-0.0349999999999999	-0.00161290322580643	0.0399408284023668	-0.0102040816326531	-0.0371517027863777	-0.0139275766016713	-0.0633423180592992	-0.00117096018735363	0.0333333333333333	-0.0444444444444445	-0.00890207715133534	-0.0198412698412699	0.0398773006134969	0.0765765765765766	0.00415512465373957	-0.0154109589041096	0.0142857142857143	0.0321100917431192	-0.036764705882353	-0.0613207547169811	-0.0662162162162162	0.03125	0.0575221238938053	-0.0347222222222222
sulpiride	0.1	0.0241935483870968	-0.00147928994082841	-0.0189504373177843	-0.0247678018575851	0.0974930362116991	0.0269541778975741	0.00351288056206089	-0.0560606060606061	0.00952380952380949	0.0207715133531157	-0.0304232804232805	-0.102760736196319	-0.00600600600600604	-0.0249307479224376	0.00856164383561642	0.0102040816326531	-0.0428134556574924	-0.0529411764705883	0.0440251572327044	-0.0364864864864864	0.0822368421052632	-0.00294985250737462	0.0243055555555556
minaprine	0.0483333333333333	-0.0274193548387097	-0.0399408284023669	-0.00583090379008749	-0.0309597523219814	-0.0710306406685237	0.0539083557951482	0.0128805620608899	-0.0303030303030303	-0.0301587301587302	0.0252225519287833	-0.00264550264550267	-0.0245398773006135	0.0105105105105106	0.181440443213296	-0.0205479452054794	-0.0163265306122449	0.0443425076452599	-0.025	0.0455974842767295	0.0391891891891892	0.0378289473684211	-0.122418879056047	0.03125
cinchocaine	0.0683333333333334	0.05	-0.0428994082840237	0.0583090379008746	-0.0541795665634676	0.0543175487465182	-0.0161725067385445	-0.0210772833723654	-0.128787878787879	-0.119047619047619	0.0207715133531157	0.0277777777777778	-0.0950920245398773	0.0255255255255254	0.0997229916897507	0.0684931506849316	0.00816326530612244	0.0122324159021406	-0.111764705882353	-0.117924528301887	0.106756756756757	0.0378289473684211	0.0353982300884955	0.171875
amiloride	0.0183333333333333	0.00645161290322582	-0.0917159763313609	0.116618075801749	0.0232198142414861	-0.00139275766016711	-0.0026954177897574	0.0257611241217799	-0.0575757575757576	-0.0587301587301587	0.016320474777448	0.00264550264550267	-0.0797546012269938	-0.0135135135135135	0.173130193905817	0.101027397260274	0.0306122448979592	0.0825688073394495	-0.104411764705882	-0.0770440251572327	0.0378378378378379	0.0394736842105263	-0.0176991150442478	0.0104166666666666
levodopa	0.02	-0.035483870967742	0.0428994082840236	0.0247813411078717	0.0139318885448917	0.0250696378830084	0.0700808625336927	-0.0339578454332553	-0.0378787878787879	0.0761904761904761	0.0178041543026706	-0.0330687830687831	0.0107361963190185	0.00450450450450446	0.0221606648199446	0.0188356164383562	0.181632653061225	0.00917431192660556	0.00441176470588234	0.132075471698113	0.0702702702702702	0.049342105263158	-0.0162241887905605	-0.00694444444444448
doxylamine	-0.075	-0.0145161290322581	-0.0473372781065089	-0.0364431486880467	-0.0696594427244582	-0.0668523676880223	-0.022911051212938	-0.0128805620608899	0	-0.122222222222222	0.0548961424332344	-0.100529100529101	-0.0245398773006135	0.0705705705705706	0.164819944598338	-0.00171232876712329	-0.0387755102040816	-0.0168195718654434	-0.114705882352941	-0.0110062893081761	0.0554054054054054	-0.0312500000000001	0.0280235988200589	-0.0138888888888888
pyrimethamine	-0.00333333333333335	-0.0258064516129032	0.091715976331361	-0.00728862973760935	-0.0263157894736842	-0.0153203342618384	-0.0929919137466307	0.0117096018735363	0.00454545454545452	-0.0253968253968254	-0.0801186943620179	-0.112433862433862	0.0429447852760736	-0.0255255255255256	0.0734072022160664	-0.0256849315068493	-0.0591836734693877	-0.00152905198776759	-0.0529411764705883	0.0471698113207547	0.0662162162162162	-0.0361842105263158	-0.0147492625368731	-0.0399305555555555
ticlopidine	0.055	0.0629032258064516	-0.0502958579881657	0.0553935860058309	-0.0123839009287926	0.0696378830083565	-0.0269541778975741	-0.0175644028103045	-0.0712121212121213	0.00793650793650791	0.029673590504451	-0.00661375661375663	0.0107361963190185	0	0.0664819944598338	0.0342465753424658	0.0428571428571429	-0.0198776758409786	0.0147058823529411	-0.0235849056603774	0.0945945945945946	0.0148026315789473	-0.0619469026548673	0.196180555555556
oxybuprocaine	0.035	0.0435483870967742	-0.0473372781065089	0.0787172011661808	-0.0448916408668731	0.041782729805014	0.10377358490566	-0.022248243559719	-0.0651515151515152	-0.150793650793651	0.0652818991097922	0.0476190476190476	-0.0644171779141105	-0.015015015015015	-0.123268698060942	-0.00513698630136988	-0.0346938775510204	0.0107033639143731	-0.061764705882353	-0.0503144654088051	0.0189189189189189	-0.00328947368421051	-0.109144542772861	0.0815972222222223
miconazole	0.0366666666666667	0.0774193548387097	-0.0177514792899409	0.0160349854227405	0.00619195046439625	0.00278551532033422	0.101078167115903	0.0152224824355972	-0.0636363636363637	-0.026984126984127	-0.0103857566765579	-0.00396825396825395	-0.0521472392638037	-0.00300300300300299	0.124653739612188	0.041095890410959	0.00816326530612244	0.0275229357798165	-0.0779411764705883	0	0.0418918918918919	-0.0164473684210527	0.0103244837758112	0.013888888888889
prednisone	-0.0233333333333334	-0.0951612903225806	0.0976331360946745	-0.0583090379008747	0.0743034055727554	-0.0724233983286908	-0.0727762803234501	0.0152224824355972	0.0439393939393939	0.0936507936507937	0.0029673590504451	-0.121693121693122	0.093558282208589	0.0825825825825826	0.0457063711911357	-0.0188356164383561	-0.0551020408163265	-0.0581039755351682	0.0588235294117647	0.0943396226415094	0.0067567567567568	-0.0230263157894737	0.0486725663716814	-0.0624999999999999
amprolium	-0.0499999999999999	-0.035483870967742	-0.0281065088757397	0.0918367346938775	-0.021671826625387	0	0.0633423180592991	0	-0.0318181818181819	-0.0333333333333334	0.00445103857566764	-0.0211640211640212	0.00613496932515334	0.033033033033033	0.124653739612188	0.0393835616438356	-0.0836734693877551	0.0596330275229358	-0.061764705882353	-0.122641509433962	0.0445945945945946	0.0641447368421053	-0.101769911504425	0.0104166666666666
idoxuridine	-0.0449999999999999	-0.0274193548387097	0.0547337278106509	0.00728862973760924	0.0990712074303406	-0.00278551532033428	-0.0727762803234501	0.0140515222482436	-0.0181818181818182	0.0380952380952382	0.0133531157270029	-0.0171957671957672	0.0766871165644172	-0.021021021021021	0.110803324099723	0.0839041095890412	-0.0877551020408163	0	0.0691176470588235	0.0660377358490566	-0.0148648648648649	0.0476973684210527	0.0368731563421828	-0.0503472222222222
ethambutol	0.0533333333333333	0.0145161290322581	-0.0162721893491125	-0.0247813411078717	-0.0108359133126935	0.0389972144846797	0.0498652291105121	0.00585480093676816	-0.0878787878787879	0.0396825396825398	0.0385756676557863	0.0462962962962963	0	0.108108108108108	-0.0858725761772853	0.065068493150685	0.0183673469387755	0.0107033639143731	-0.0470588235294118	0	-0.0135135135135135	0.0953947368421053	-0.0162241887905605	0.0121527777777778
hexamethonium bromide	0.0383333333333333	0.00483870967741939	0	0.0743440233236151	-0.0665634674922601	0.0376044568245125	0.0916442048517521	-0.0526932084309134	-0.0318181818181819	-0.111111111111111	0.0281899109792284	0.0119047619047619	-0.0567484662576688	0.075075075075075	-0.0734072022160664	-0.0256849315068493	-0.0428571428571428	0.116207951070336	-0.123529411764706	-0.039308176100629	0.0689189189189189	0.0657894736842105	-0.0206489675516224	-0.0156249999999999
dicycloverine	-0.0499999999999999	-0.0806451612903226	0.0488165680473372	-0.0364431486880467	-0.0201238390092879	-0.0766016713091922	-0.0107816711590297	0.0128805620608899	-0.0393939393939394	0.0587301587301587	-0.0178041543026706	-0.0925925925925926	0.00920245398773012	-0.0315315315315315	0.0914127423822715	-0.00684931506849318	-0.0448979591836735	-0.025993883792049	0.00147058823529411	0.0345911949685535	-0.10945945945946	0.0888157894736842	0.0398230088495575	-0.0868055555555555
oxetacaine	-0.0666666666666667	-0.0193548387096774	0.0103550295857987	0.0131195335276967	-0.0247678018575851	0.00417827298050144	0.0539083557951482	-0.0128805620608899	-0.0696969696969698	0.046031746031746	0.00890207715133529	-0.0608465608465608	-0.139570552147239	0	0.0277008310249308	0.0821917808219179	-0.0204081632653061	0.0672782874617737	-0.136764705882353	-0.029874213836478	0.0648648648648649	-0.00493421052631582	0.0737463126843657	0.0121527777777778
isoxsuprine	-0.0483333333333333	-0.00967741935483873	-0.0532544378698225	0	-0.0278637770897833	0.00417827298050144	-0.0997304582210243	-0.0292740046838407	0.0257575757575756	0.0222222222222223	0.0207715133531157	-0.0211640211640212	-0.00306748466257667	0.0555555555555555	0.0235457063711911	0.0188356164383562	0.0836734693877551	0.0336391437308868	-0.0411764705882353	0.0974842767295597	0.0513513513513513	0.0197368421052632	0.0250737463126843	-0.0017361111111111
hydrochlorothiazide	0.108333333333333	-0.0290322580645161	0.0281065088757396	0.0306122448979591	0.00154798761609909	0.0835654596100278	-0.0566037735849056	0.00585480093676816	0.0303030303030303	-0.0111111111111111	-0.0148367952522255	0.0171957671957672	0.0122699386503068	-0.0495495495495496	0.0526315789473685	-0.0462328767123287	-0.0510204081632653	0.00917431192660556	0.0338235294117647	0.0943396226415094	-0.0554054054054054	0.00657894736842102	-0.0471976401179942	-0.017361111111111
captopril	-0.025	-0.00483870967741934	0.084319526627219	0.0233236151603498	0.0232198142414861	0.0111420612813371	-0.0175202156334232	0.0257611241217799	-0.0121212121212121	0.106349206349206	-0.00445103857566764	0.0238095238095238	0.0920245398773006	0.00900900900900903	0.0526315789473685	-0.0445205479452054	0.0612244897959184	0.0428134556574923	0.145588235294118	0.125786163522013	0.12027027027027	-0.00822368421052633	0.0958702064896755	0.164930555555556
phenazone	-0.115	-0.169354838709677	-0.0177514792899409	-0.0364431486880467	-0.0541795665634676	-0.00835654596100277	-0.117250673854447	-0.0644028103044497	-0.0530303030303031	-0.0841269841269841	-0.0163204747774481	-0.107142857142857	0.0506134969325153	0.0345345345345345	0.0373961218836566	-0.00684931506849318	-0.0387755102040816	0.0581039755351681	0.0529411764705882	0.111635220125786	-0.00675675675675674	-0.0328947368421053	-0.132743362831858	-0.0399305555555555
diflunisal	-0.0516666666666666	0.0177419354838709	0.0547337278106509	0.0189504373177842	0.0340557275541795	-0.032033426183844	0.0256064690026955	0.0281030444964872	0.00454545454545452	0.0285714285714286	0.029673590504451	-0.0277777777777778	0.127300613496932	-0.0300300300300301	0.0387811634349031	0.0616438356164384	0.00204081632653064	-0.00152905198776759	0.0720588235294117	-0.080188679245283	-0.0432432432432432	0.0427631578947368	-0.0206489675516224	-0.0190972222222222
amylocaine	-0.0349999999999999	-0.0161290322580646	0.140532544378698	-0.00291545189504372	0.106811145510836	0.00696378830083566	-0.00943396226415094	0	0.11969696969697	0.0206349206349207	0.0029673590504451	0.0621693121693121	0.127300613496932	0.0630630630630631	0.0290858725761773	-0.0222602739726027	0.0102040816326531	-0.0688073394495413	0.129411764705882	0.20125786163522	-0.0310810810810811	0.0625000000000001	0.134218289085546	0.0538194444444445
pheniramine	-0.08	-0.0419354838709678	0.0532544378698224	0.0262390670553935	0.0820433436532507	-0.0598885793871866	-0.146900269541779	-0.00468384074941453	0.11969696969697	0.0888888888888889	0.00741839762611274	0.0291005291005291	0.0996932515337423	0.015015015015015	0.0207756232686981	0.0136986301369864	-0.00612244897959185	-0.0122324159021407	0.130882352941176	0.0235849056603774	-0.0972972972972973	0.00986842105263164	0.0855457227138643	-0.0295138888888888
acebutolol	-0.0366666666666666	-0.0161290322580646	0.0680473372781065	0.0276967930029154	0.0356037151702786	-0.0598885793871866	0.0309973045822103	0.00702576112412179	0.0787878787878787	0.026984126984127	-0.00741839762611274	0.00793650793650791	0.0904907975460123	0.0165165165165164	-0.0761772853185596	-0.00171232876712329	-0.0979591836734693	0.0764525993883792	0.0794117647058823	0.0377358490566038	-0.077027027027027	0.0476973684210527	0.0235988200589969	-0.0243055555555555
diphemanil metilsulfate	-0.0283333333333334	-0.017741935483871	0.0133136094674555	0.0014577259475218	0.0510835913312693	-0.084958217270195	-0.130727762803234	0.0234192037470726	0.0787878787878787	0.0539682539682539	-0.0385756676557864	-0.0529100529100529	0.0490797546012269	-0.0105105105105105	-0.0443213296398892	0.041095890410959	0.16734693877551	0.00917431192660556	0.0661764705882353	0.106918238993711	-0.116216216216216	0.00164473684210531	-0.0147492625368731	-0.0399305555555555
sulfaguanidine	0	0.0193548387096775	0.0325443786982248	0.0335276967930028	-0.0278637770897833	-0.0696378830083565	0.0741239892183289	-0.0234192037470726	-0.00606060606060604	-0.0142857142857143	0.0192878338278931	0.0383597883597884	0.00920245398773012	-0.0180180180180181	-0.0249307479224376	-0.00684931506849318	-0.00204081632653064	-0.108562691131498	-0.0338235294117648	0.0723270440251572	0.0837837837837838	0.0328947368421053	0	-0.0468749999999999
minoxidil	0.0466666666666667	-0.0387096774193549	0.0192307692307692	-0.0102040816326531	0.0123839009287926	0.00417827298050144	-0.0107816711590297	-0.00936768149882905	0.00454545454545452	0.00158730158730158	-0.00890207715133534	-0.0145502645502645	0.0797546012269938	-0.00150150150150152	0.090027700831025	0.0428082191780822	0.0510204081632654	-0.0336391437308869	0.0147058823529411	0.0424528301886792	-0.0662162162162162	0.0542763157894738	0.0309734513274336	-0.0225694444444444
4-hydroxyphenazone	-0.0449999999999999	-0.0419354838709678	-0.0162721893491125	-0.0335276967930029	-0.0247678018575851	-0.0557103064066852	-0.0835579514824798	0.0105386416861827	-0.0333333333333334	-0.0206349206349207	-0.0474777448071217	-0.0264550264550265	0	0.021021021021021	-0.127423822714681	0.0856164383561645	-0.0102040816326531	-0.0351681957186545	0.00147058823529411	0.168238993710692	-0.0594594594594595	0.018092105263158	0.0265486725663716	-0.0312499999999999
niclosamide	0.00666666666666671	0.0919354838709677	-0.0310650887573965	0.032069970845481	0.0681114551083591	0.0362116991643454	0.0566037735849056	0.0117096018735363	-0.0590909090909091	0.0428571428571429	-0.0178041543026706	-0.0806878306878307	0.0797546012269938	-0.0075075075075075	0.0554016620498615	0.107876712328767	0.116326530612245	0.0122324159021406	-0.1	0.00943396226415094	0.0689189189189189	-0.0263157894736842	0.00589970501474923	0.0208333333333334
lidocaine	-0.005	-0.00806451612903225	0.10207100591716	-0.0174927113702624	0.0356037151702786	-0.0766016713091922	-0.111859838274933	-0.0234192037470726	0.0666666666666667	0.146031746031746	-0.00890207715133534	-0.0158730158730159	0.122699386503068	0.0315315315315314	0.0692520775623269	-0.00513698630136988	-0.0591836734693877	0.00917431192660556	0.173529411764706	0.0660377358490566	0.0297297297297298	0.128289473684211	-0.0265486725663717	0.00173611111111116
tolazoline	-0.03	-0.0161290322580646	0.112426035502958	0.0408163265306122	0.00154798761609909	-0.0557103064066852	0.00539083557951481	0.0269320843091335	0.0257575757575756	-0.0396825396825397	0.016320474777448	0.0119047619047619	0.0337423312883435	0.0525525525525525	0.102493074792244	0.077054794520548	0.128571428571429	0.0917431192660551	0.0397058823529411	-0.0125786163522013	-0.0243243243243244	0.0296052631578948	0.0162241887905604	0.013888888888889
tolnaftate	-0.0583333333333333	-0.0870967741935484	0.0562130177514792	-0.021865889212828	0.0356037151702786	-0.0988857938718663	-0.161725067385445	0.0199063231850117	0.0666666666666667	0.0968253968253968	-0.040059347181009	-0.00132275132275134	0.144171779141104	0.03003003003003	0.0415512465373962	-0.0684931506849315	0.0448979591836736	-0.0581039755351682	0.127941176470588	0.210691823899371	-0.233783783783784	0.0411184210526316	0.06047197640118	-0.0503472222222222
trimethobenzamide	-0.095	-0.120967741935484	0.0872781065088757	-0.0335276967930029	0.0619195046439628	-0.119777158774373	-0.184636118598383	0.0304449648711944	0.0818181818181818	0.0396825396825398	-0.0905044510385757	-0.103174603174603	0.098159509202454	-0.024024024024024	0.0332409972299169	-0.0770547945205479	-0.0714285714285715	-0.0474006116207952	0.126470588235294	0.150943396226415	-0.0797297297297297	-0.0131578947368421	0.128318584070796	-0.118055555555556
metronidazole	-0.0916666666666667	-0.137096774193548	0.0502958579881656	-0.182215743440233	0.0959752321981424	-0.186629526462396	-0.227762803234501	0.0491803278688524	0.156060606060606	0.112698412698413	-0.0875370919881305	-0.21957671957672	0.108895705521472	0.0105105105105106	0.0457063711911357	-0.071917808219178	-0.0775510204081633	0.0198776758409787	0.135294117647059	0.185534591194969	-0.112162162162162	0.0148026315789473	0.0501474926253687	-0.112847222222222
khellin	-0.00333333333333335	-0.00161290322580643	0.0872781065088757	0.0174927113702623	0.0386996904024768	-0.0348189415041782	-0.032345013477089	0.0386416861826698	0.0545454545454545	0.0873015873015873	-0.0237388724035609	0.048941798941799	0.0521472392638036	0.0135135135135135	0.0526315789473685	-0.0308219178082191	-0.0489795918367347	-0.0902140672782875	0.151470588235294	0.161949685534591	-0.114864864864865	0.0608552631578948	0.0634218289085545	0.0347222222222222
apomorphine	-0.0133333333333334	-0.00483870967741934	-0.0917159763313609	0.0349854227405247	-0.0495356037151703	0.0236768802228412	0.0296495956873316	-0.0386416861826698	-0.0575757575757576	-0.0666666666666667	0.0118694362017804	-0.00264550264550267	-0.107361963190184	-0.0660660660660661	-0.0941828254847645	0.077054794520548	0.0775510204081632	-0.025993883792049	-0.0794117647058824	0.029874213836478	0.00810810810810814	0.0542763157894738	0.00294985250737467	0.0416666666666667
naloxone	-0.01	0.00967741935483868	-0.0547337278106509	0.0860058309037901	-0.0526315789473685	0.0278551532033426	0.00404312668463613	0.0163934426229508	-0.0166666666666667	-0.0396825396825397	-0.0029673590504451	0.0582010582010581	-0.053680981595092	0.0240240240240239	0.0581717451523546	0.0599315068493151	0.0959183673469387	-0.0122324159021407	-0.0911764705882353	0.0204402515723271	0.0432432432432432	0.0476973684210527	0.0088495575221238	0.0781250000000001
bromocriptine	-0.0516666666666666	-0.0322580645161291	-0.0369822485207101	0.0233236151603498	-0.109907120743034	-0.0125348189415042	0.0107816711590296	0.0374707259953162	-0.0318181818181819	0.0174603174603175	-0.00445103857566764	0.0145502645502645	-0.113496932515337	0.0195195195195195	0.0207756232686981	0.00856164383561642	0.118367346938775	0.0886850152905199	-0.135294117647059	0.0566037735849056	0.095945945945946	0.0263157894736842	0.0516224188790561	0.0208333333333334
glipizide	0.0566666666666668	0.0370967741935484	0.0650887573964497	0.0451895043731778	0.0170278637770898	0.0334261838440112	0.0983827493261455	0.00585480093676816	0.0348484848484848	0.0714285714285714	0.0400593471810089	0.0423280423280423	0.119631901840491	0.051051051051051	0.0110803324099723	-0.00684931506849318	0.0816326530612245	-0.0642201834862386	0.123529411764706	0.0330188679245284	0.00945945945945947	0.0411184210526316	0.0486725663716814	0.0381944444444445
erythromycin	0.0333333333333333	-0.0209677419354839	-0.0088757396449704	0.0422740524781341	-0.0588235294117648	-0.011142061281337	-0.150943396226415	-0.00702576112412179	0.0151515151515151	-0.119047619047619	-0.0311572700296736	-0.041005291005291	-0.00306748466257667	0.0690690690690691	-0.0138504155124654	0.0496575342465754	0.0612244897959184	-0.0504587155963303	-0.0294117647058824	0.0974842767295597	-0.05	0.024671052631579	0.0648967551622418	-0.00520833333333331
cotinine	0.0316666666666667	-0.00161290322580643	0.0133136094674555	0.0874635568513119	-0.041795665634675	0.0459610027855154	0.0283018867924528	0.0374707259953162	-0.0121212121212121	0.0142857142857143	0.0341246290801186	0.0410052910052909	-0.0368098159509203	0.027027027027027	0.0609418282548477	0.0667808219178083	0.0428571428571429	-0.0168195718654434	-0.0544117647058824	-0.00943396226415094	0.0270270270270271	0.00822368421052633	0.0383480825958702	0.0399305555555556
zimeldine	-0.0133333333333334	-0.0419354838709678	-0.0917159763313609	0.0772594752186588	-0.0061919504643963	-0.00696378830083566	-0.0175202156334232	-0.0550351288056206	-0.0742424242424242	-0.107936507936508	-0.00445103857566764	-0.00396825396825395	-0.205521472392638	0.12012012012012	-0.0623268698060941	0.00856164383561642	0.104081632653061	0.0443425076452599	-0.105882352941176	-0.00786163522012578	0.0986486486486486	0.0822368421052632	-0.0796460176991151	0.00868055555555558
amoxapine	0.00166666666666671	0.0419354838709678	-0.0621301775147929	0.0408163265306122	-0.0526315789473685	-0.0167130919220056	0.0902964959568733	0.0187353629976581	-0.0166666666666667	-0.0476190476190477	-0.0103857566765579	0.0317460317460317	-0.0153374233128835	-0.0600600600600601	0.0152354570637119	0.0222602739726028	-0.0469387755102041	0.0825688073394495	-0.0926470588235294	-0.0518867924528302	0.0189189189189189	0.0855263157894737	-0.06047197640118	0
metolazone	0.108333333333333	-0.0274193548387097	-0.0325443786982249	0.0393586005830904	0.0402476780185758	0.0222841225626741	0.0148247978436657	-0.00936768149882905	0.0590909090909091	0.0920634920634921	0.0252225519287833	0.0105820105820106	-0.0122699386503067	-0.00300300300300299	-0.0637119113573407	0.0393835616438356	0.0734693877551021	-0.0214067278287462	0.0161764705882352	-0.0314465408805032	-0.00810810810810814	0.0904605263157895	0.00442477876106195	0.0260416666666667
metanephrine	0.04	-0.0419354838709678	0.0236686390532543	-0.0102040816326531	-0.0371517027863777	-0.0557103064066852	0.0431266846361187	0.00468384074941453	0.0166666666666667	-0.0603174603174603	0.0222551928783382	-0.0396825396825397	-0.0214723926380369	0.015015015015015	0.0124653739612188	-0.0513698630136986	0.126530612244898	-0.0244648318042814	-0.108823529411765	-0.0110062893081761	0.0378378378378379	-0.0115131578947368	-0.00737463126843657	-0.0121527777777777
loxapine	-0.03	-0.0709677419354838	-0.0192307692307693	-0.131195335276968	0.0139318885448917	-0.0487465181058496	-0.154986522911051	-0.00819672131147542	-0.0212121212121212	-0.101587301587302	-0.013353115727003	-0.0714285714285714	-0.0199386503067485	-0.24024024024024	0.0124653739612188	0.065068493150685	0.118367346938775	0.0458715596330275	-0.011764705882353	0	0.095945945945946	-0.0657894736842105	-0.00589970501474929	-0.0243055555555555
dipyridamole	0.095	-0.00161290322580643	-0.0976331360946746	0.00291545189504361	-0.0061919504643963	0.0167130919220055	0.0916442048517521	0.0210772833723654	-0.0560606060606061	-0.0920634920634921	0.0489614243323442	0.08994708994709	-0.159509202453988	-0.024024024024024	-0.0470914127423822	0.0222602739726028	0.116326530612245	0.0932721712538226	-0.0750000000000001	-0.0361635220125787	-0.0391891891891891	0.0444078947368421	0	-0.00868055555555558
oleandomycin	0.005	-0.0548387096774193	-0.0562130177514794	0.0772594752186588	-0.0433436532507741	0.0153203342618384	-0.045822102425876	0.0140515222482436	-0.040909090909091	-0.0285714285714286	0.0103857566765578	-0.044973544973545	-0.131901840490798	0.075075075075075	-0.109418282548476	0.053082191780822	0.0102040816326531	-0.0948012232415902	-0.0926470588235294	0.0220125786163522	-0.00135135135135134	0.0213815789473685	0.0353982300884955	0.0208333333333334
edrophonium chloride	-0.025	0.0258064516129033	0.022189349112426	-0.00583090379008749	-0.0804953560371517	-0.0334261838440111	-0.0539083557951482	0.0163934426229508	0.0060606060606061	-0.00793650793650796	0.0222551928783382	-0.0370370370370371	-0.0720858895705521	-0.156156156156156	-0.0221606648199446	0.0205479452054794	0.0306122448979592	0.0321100917431192	-0.073529411764706	0.119496855345912	0.0364864864864866	0.0296052631578948	0.113569321533923	-0.0260416666666666
azacyclonol	0.0600000000000001	-0.017741935483871	0.133136094674556	-0.0393586005830904	0.111455108359133	-0.00974930362116994	0.022911051212938	0.0269320843091335	0.13030303030303	0.10952380952381	-0.0385756676557864	-0.0119047619047619	0.159509202453988	-0.0285285285285286	0.054016620498615	-0.059931506849315	-0.0551020408163265	0.0198776758409787	0.144117647058823	0.180817610062893	0.00270270270270268	0.0427631578947368	-0.00737463126843657	0.0416666666666667
cyproheptadine	0.02	0.0580645161290322	0.03698224852071	-0.043731778425656	-0.00309597523219812	-0.022284122562674	0.055256064690027	0.0152224824355972	-0.0909090909090909	-0.0539682539682539	0.0267062314540059	0.0211640211640212	-0.0598159509202454	-0.0645645645645646	-0.0193905817174516	0.0359589041095891	0.0857142857142856	-0.0535168195718655	0.0249999999999999	-0.0581761006289308	0	0.0723684210526315	0.084070796460177	0.0277777777777778
ciprofloxacin	0.0083333333333333	-0.00967741935483873	-0.0591715976331361	-0.0160349854227405	-0.0185758513931888	-0.0348189415041782	-0.0269541778975741	0.00117096018735363	0.0348484848484848	-0.0365079365079365	0.0207715133531157	0.0105820105820106	-0.0214723926380369	-0.0315315315315315	-0.150969529085873	-0.0496575342465753	-0.0163265306122449	-0.04434250764526	-0.0647058823529412	-0.0267295597484277	0.0756756756756757	0.0345394736842105	-0.028023598820059	-0.0312499999999999
dehydrocholic acid	0.0083333333333333	-0.0693548387096774	0.0355029585798816	-0.0379008746355686	-0.0340557275541796	-0.00696378830083566	-0.0026954177897574	-0.00468384074941453	0.0333333333333333	-0.0111111111111111	-0.00890207715133534	0.0423280423280423	0.0322085889570551	0.0825825825825826	-0.0110803324099723	0.0873287671232877	-0.036734693877551	-0.0611620795107034	0.0617647058823529	0.0487421383647798	0.0378378378378379	0.00657894736842102	0.0457227138643067	-0.048611111111111
hydroxyzine	0.0083333333333333	0.0338709677419355	0.0103550295857987	0.0699708454810496	0.0108359133126935	0.00835654596100277	-0.0781671159029649	-0.0398126463700234	0.093939393939394	0.0253968253968254	0.0029673590504451	-0.0171957671957672	0.00153374233128833	-0.0330330330330331	-0.0124653739612188	0.0753424657534247	-0.0163265306122449	-0.0550458715596331	0.0147058823529411	0.0345911949685535	-0.00405405405405407	0.0213815789473685	-0.0162241887905605	-0.0243055555555555
chlorhexidine	-0.0583333333333333	-0.133870967741935	0.155325443786982	-0.150145772594752	0.065015479876161	-0.0793871866295265	-0.101078167115903	0.0163934426229508	0.0136363636363637	0.0190476190476191	-0.0118694362017804	-0.158730158730159	0.110429447852761	-0.00600600600600604	0.0387811634349031	-0.00684931506849318	-0.0102040816326531	-0.0229357798165138	0.0838235294117647	0.191823899371069	0.0554054054054054	0.0164473684210527	0.0943952802359882	-0.0885416666666666
midecamycin	-0.015	-0.00161290322580643	-0.00591715976331364	-0.0801749271137027	0.0185758513931888	0.0278551532033426	0.022911051212938	0.0163934426229508	-0.0651515151515152	-0.00476190476190474	-0.00148367952522255	0.0357142857142857	0.0214723926380368	-0.00600600600600604	0.0609418282548477	0.0702054794520549	0.126530612244898	0.0443425076452599	0.0352941176470588	-0.00471698113207547	0.0648648648648649	-0.00328947368421051	0.0634218289085545	0.0173611111111112
moroxydine	-0.1	-0.143548387096774	0.00591715976331364	0.0597667638483965	0.00928792569659442	-0.0376044568245125	-0.0471698113207547	0.0199063231850117	-0.00454545454545457	0.00634920634920633	-0.0385756676557864	-0.0952380952380952	-0.0107361963190184	0.00300300300300305	0.00692520775623273	-0.107876712328767	-0.0591836734693877	0.00917431192660556	0.0235294117647058	-0.0566037735849057	-0.128378378378378	0.018092105263158	0.0221238938053097	-0.0295138888888888
famotidine	0.00166666666666671	-0.0967741935483871	-0.0295857988165681	0.010204081632653	-0.0433436532507741	-0.0334261838440111	-0.0336927223719677	0.00351288056206089	0.0590909090909091	-0.00476190476190474	0.00890207715133529	0.0171957671957672	-0.0720858895705521	0.0705705705705706	-0.00554016620498615	-0.00171232876712329	-0.0959183673469388	-0.0152905198776759	-0.0470588235294118	-0.0361635220125787	0.0486486486486487	0.03125	-0.00884955752212391	0.0399305555555556
ampicillin	0.04	-0.0661290322580645	0.022189349112426	-0.0189504373177843	0.0232198142414861	0.00696378830083566	-0.11455525606469	-0.0152224824355972	0.106060606060606	0.00793650793650791	0.00741839762611274	0.0092592592592593	0.0475460122699386	-0.024024024024024	-0.0110803324099723	0.077054794520548	-0.00408163265306122	-0.0565749235474007	0.0205882352941176	-0.0377358490566038	-0.12972972972973	0.0608552631578948	0.00442477876106195	-0.017361111111111
hesperetin	0.0466666666666667	-0.0161290322580646	-0.076923076923077	0.0160349854227405	-0.0139318885448916	0.0139275766016713	0.00269541778975746	0.0117096018735363	-0.096969696969697	-0.0873015873015873	0.00741839762611274	0.0476190476190476	-0.118098159509202	0.0855855855855856	0.119113573407202	0.0222602739726028	0.0061224489795918	0.00152905198776754	-0.120588235294118	-0.0833333333333333	-0.0243243243243244	0.0411184210526316	-0.0589970501474927	0.0486111111111112
diltiazem	0	0.00806451612903225	-0.106508875739645	0.0874635568513119	-0.0619195046439629	0.0543175487465182	0.0754716981132075	0	-0.103030303030303	-0.0793650793650794	0.0341246290801186	0.0317460317460317	-0.150306748466258	0.0630630630630631	0.0706371191135734	0.0633561643835617	-0.0224489795918367	0.0443425076452599	-0.111764705882353	-0.0911949685534591	0.0554054054054054	0.0378289473684211	0	0.112847222222222
loperamide	-0.0599999999999999	0.00967741935483868	0.0251479289940828	-0.0714285714285715	0.0309597523219814	0.0431754874651811	0.00134770889487867	0.0386416861826698	-0.0606060606060607	0.0539682539682539	0.0237388724035608	-0.0674603174603174	0.0199386503067485	-0.00300300300300299	-0.0152354570637119	0.0993150684931506	0.0938775510204082	0.0214067278287462	-0.0411764705882353	0.0786163522012578	0.0581081081081081	0.0328947368421053	0.0766961651917404	-0.064236111111111
josamycin	-0.085	-0.141935483870968	0.0754437869822485	-0.123906705539359	0.0294117647058824	-0.115598885793872	-0.138814016172507	0.00234192037470726	0.0242424242424242	-0.00158730158730158	-0.00741839762611274	-0.0687830687830688	0.0536809815950919	-0.0225225225225225	-0.0886426592797784	0.041095890410959	-0.0469387755102041	-0.00764525993883791	0.0544117647058823	0.0345911949685535	-0.0243243243243244	-0.00493421052631582	0.0353982300884955	-0.0815972222222222
baclofen	0.0933333333333334	0.0177419354838709	0.0384615384615384	0.0379008746355685	0.0325077399380804	0.075208913649025	-0.0754716981132075	0.00819672131147542	0.0666666666666667	0.0380952380952382	-0.0252225519287834	0.0185185185185185	0.0582822085889571	-0.0315315315315315	-0.0706371191135734	0.041095890410959	0.0428571428571429	-0.00458715596330278	0.108823529411765	0.0110062893081762	0.0378378378378379	0.0361842105263158	0.0398230088495575	0.0486111111111112
lynestrenol	0.0483333333333333	0.0129032258064516	0.00295857988165682	-0.0204081632653061	0.0247678018575852	0.0487465181058496	-0.00134770889487873	0.0456674473067916	0.0106060606060606	0.0222222222222223	-0.0029673590504451	0.0092592592592593	0.0536809815950919	-0.0300300300300301	0.0581717451523546	-0.0325342465753424	-0.0408163265306122	-0.0489296636085627	0.0632352941176471	-0.0157232704402516	-0.217567567567568	-0.0131578947368421	0.0265486725663716	0.0104166666666666
danazol	0.015	-0.0258064516129032	0.143491124260355	0.0174927113702623	0.0882352941176471	-0.0181058495821727	0.0835579514824798	0.00585480093676816	0.112121212121212	0.026984126984127	0.0237388724035608	0.00793650793650791	0.127300613496932	-0.331831831831832	0	0.0428082191780822	-0.0469387755102041	-0.0657492354740062	0.101470588235294	0.196540880503145	-0.0554054054054054	0.0411184210526316	-0.0339233038348083	0.00173611111111116
perphenazine	-0.0533333333333333	0.00967741935483868	0.0133136094674555	-0.0204081632653061	0.134674922600619	-0.00417827298050139	0.0835579514824798	0.022248243559719	-0.0454545454545455	0	-0.0489614243323442	-0.0542328042328042	0.0582822085889571	-0.0075075075075075	0.0110803324099723	0.126712328767123	0.00816326530612244	0.00611620795107037	0.0617647058823529	0.0723270440251572	-0.0986486486486486	-0.00493421052631582	0.00147492625368728	0.0277777777777778
chlortetracycline	0.005	-0.00322580645161291	0.131656804733728	0.0816326530612245	0.0572755417956656	0.0835654596100278	0.00404312668463613	0.0140515222482436	0.093939393939394	0.0428571428571429	-0.00148367952522255	0.0396825396825397	0.139570552147239	-0.024024024024024	0.0650969529085872	0.011986301369863	-0.00612244897959185	0.0321100917431192	0.105882352941176	0.193396226415094	-0.0459459459459459	0.0608552631578948	-0.0147492625368731	-0.00520833333333331
aciclovir	-0.115	-0.0935483870967742	0.130177514792899	-0.0553935860058309	0.0619195046439628	-0.0821727019498607	0.0363881401617251	0.0456674473067916	0.0469696969696969	-0.0380952380952381	-0.040059347181009	-0.0357142857142858	0.098159509202454	0.0315315315315314	-0.0124653739612188	-0.0393835616438356	0.00816326530612244	-0.00917431192660551	0.110294117647059	0.154088050314465	-0.0864864864864865	0.0542763157894738	0.0471976401179941	-0.100694444444444
guanabenz	-0.0416666666666666	-0.188709677419355	0.0813609467455622	-0.0626822157434403	0.0789473684210527	-0.0250696378830083	-0.0512129380053908	0.0140515222482436	0.143939393939394	0.142857142857143	0.0237388724035608	-0.171957671957672	0.113496932515337	-0.0225225225225225	0.00277008310249305	-0.0702054794520547	0.106122448979592	-0.107033639143731	0.136764705882353	0.177672955974843	-0.0635135135135135	0.00986842105263164	0.0427728613569321	-0.0277777777777777
lisuride	-0.106666666666667	-0.182258064516129	0.0931952662721893	-0.0816326530612246	0.0696594427244582	-0.249303621169916	0.0768194070080862	0.0117096018735363	0.137878787878788	0.107936507936508	-0.0029673590504451	-0.152116402116402	0.118098159509202	-0.0255255255255256	-0.00554016620498615	-0.0821917808219178	0.00408163265306127	-0.099388379204893	0.152941176470588	0.163522012578616	-0.17972972972973	0.00986842105263164	0.0914454277286135	-0.064236111111111
glibenclamide	0.0216666666666667	0.067741935483871	0.142011834319527	0.0466472303206996	0.0928792569659442	0.00139275766016711	0.045822102425876	-0.0269320843091335	0.142424242424242	0.0619047619047619	0.0741839762611276	0.0423280423280423	0.147239263803681	0.0735735735735735	0.0526315789473685	-0.0136986301369863	-0.0122448979591837	0.0565749235474006	0.144117647058823	0.20125786163522	-0.0486486486486486	0	-0.0471976401179942	0.00694444444444442
albendazole	0.015	0.0903225806451613	-0.0576923076923078	-0.0145772594752187	-0.0526315789473685	-0.0543175487465181	0.0363881401617251	0.0468384074941453	-0.0287878787878788	0.00634920634920633	0.00593471810089019	-0.0291005291005291	-0.138036809815951	0.00900900900900903	-0.0498614958448753	-0.011986301369863	-0.00408163265306122	0.0107033639143731	-0.117647058823529	-0.0707547169811321	0.00945945945945947	-0.0575657894736842	-0.0265486725663717	-0.0364583333333333
labetalol	0.0083333333333333	-0.0112903225806452	-0.0473372781065089	-0.00145772594752186	-0.0294117647058824	0.0278551532033426	0.0727762803234501	-0.0374707259953161	-0.0151515151515151	-0.0365079365079365	-0.0341246290801187	0.0343915343915344	0.0766871165644172	-0.117117117117117	-0.00554016620498615	0.0428082191780822	-0.0346938775510204	0.00611620795107037	0.0705882352941176	0.135220125786164	0.0527027027027027	0.00493421052631582	0.0132743362831858	0.0260416666666667
oxybutynin	0.02	0.0161290322580645	-0.0488165680473373	0.0393586005830904	-0.0386996904024768	0.00278551532033422	0.0121293800539084	-0.0292740046838407	-0.043939393939394	0.00634920634920633	0.0459940652818991	0.00793650793650791	0.00920245398773012	0.033033033033033	0.0152354570637119	0.0856164383561645	-0.0408163265306122	0.103975535168196	-0.0455882352941177	-0.117924528301887	0.00135135135135134	-0.0345394736842106	-0.0147492625368731	-0.0260416666666666
benzydamine	-0.0399999999999999	-0.0967741935483871	-0.0710059171597634	0.0626822157434402	0.00928792569659442	-0.00974930362116994	-0.0646900269541779	-0.022248243559719	-0.0378787878787879	-0.0222222222222223	0.0281899109792284	-0.0171957671957672	-0.0552147239263804	-0.295795795795796	0.0720221606648199	0.0136986301369864	-0.0755102040816327	-0.0428134556574924	-0.00882352941176473	0.0251572327044025	-0.00270270270270273	-0.00657894736842107	-0.0663716814159293	-0.0277777777777777
oxytetracycline	-0.00833333333333336	0.0693548387096774	-0.0177514792899409	0.00874635568513116	-0.0448916408668731	0.0306406685236769	-0.0539083557951482	-0.114754098360656	-0.0636363636363637	-0.0825396825396825	0.0207715133531157	-0.0171957671957672	-0.0782208588957055	0.03003003003003	-0.0484764542936288	0.00342465753424659	-0.0306122448979592	-0.00152905198776759	-0.0529411764705883	-0.020440251572327	-0.0378378378378378	-0.0148026315789474	-0.0693215339233039	0.015625
guanethidine	0.00666666666666671	-0.035483870967742	-0.0177514792899409	-0.00437317784256558	-0.00154798761609909	0.0598885793871867	-0.0606469002695418	-0.00117096018735363	-0.0651515151515152	-0.158730158730159	-0.0356083086053413	-0.0648148148148148	-0.165644171779141	-0.039039039039039	-0.152354570637119	0	-0.0244897959183673	0.0336391437308868	-0.113235294117647	-0.0628930817610063	-0.0121621621621621	0.0641447368421053	-0.0634218289085546	-0.0520833333333333
clonidine	-0.0366666666666666	-0.0596774193548387	0.0325443786982248	-0.116618075801749	0.00154798761609909	-0.022284122562674	0.0296495956873316	-0.0257611241217798	0.0636363636363636	-0.0746031746031746	-0.0504451038575668	-0.0568783068783069	0.00920245398773012	0.0345345345345345	-0.0235457063711911	-0.0736301369863013	0.120408163265306	0.00917431192660556	0.0705882352941176	0.0566037735849056	-0.0283783783783784	-0.0427631578947368	0.110619469026549	-0.0277777777777777
antazoline	-0.0133333333333334	-0.0741935483870967	-0.0310650887573965	-0.021865889212828	-0.0123839009287926	-0.032033426183844	-0.0727762803234501	0.00936768149882905	-0.0106060606060606	-0.0603174603174603	-0.00148367952522255	-0.0806878306878307	-0.0674846625766872	0.00600600600600598	0.00138504155124652	-0.0393835616438356	0.0061224489795918	0.0107033639143731	-0.1	-0.0172955974842767	-0.00405405405405407	0.00822368421052633	-0.0147492625368731	-0.0590277777777777
vinpocetine	0.00666666666666671	-0.017741935483871	0.00887573964497035	0.0160349854227405	-0.0247678018575851	0.0543175487465182	0.0646900269541779	0.0117096018735363	0.0636363636363636	-0.00317460317460316	-0.00593471810089019	0.00793650793650791	-0.130368098159509	0.0315315315315314	0.0997229916897507	0.023972602739726	-0.0244897959183673	0.0626911314984709	-0.0485294117647059	-0.0786163522012578	0.0797297297297297	0.0263157894736842	0.0766961651917404	0.0381944444444445
cinnarizine	-0.0349999999999999	0.0241935483870968	-0.0562130177514794	-0.021865889212828	0.00928792569659442	0.0487465181058496	-0.00539083557951481	-0.040983606557377	-0.00606060606060604	-0.0952380952380952	0.0178041543026706	-0.0396825396825397	-0.0567484662576688	-0.0480480480480481	-0.146814404432133	-0.0205479452054794	0.00816326530612244	-0.0565749235474007	-0.0161764705882353	-0.020440251572327	-0.0945945945945946	-0.0197368421052632	0.0471976401179941	0.00347222222222221
spiperone	-0.0316666666666666	-0.0838709677419355	-0.119822485207101	-0.0801749271137027	-0.0433436532507741	-0.0779944289693593	0.059299191374663	-0.10655737704918	-0.101515151515152	-0.0619047619047619	0.0118694362017804	-0.0158730158730159	-0.122699386503067	-0.337837837837838	0.10803324099723	0.00171232876712324	-0.122448979591837	-0.081039755351682	-0.185294117647059	-0.243710691823899	-0.106756756756757	0.0197368421052632	-0.0663716814159293	-0.00694444444444448
fipexide	-0.0183333333333334	-0.0112903225806452	-0.137573964497041	0.0743440233236151	-0.063467492260062	0.0529247910863511	-0.0026954177897574	-0.0456674473067916	0.00454545454545452	-0.125396825396825	-0.00593471810089019	-0.0343915343915344	-0.171779141104294	-0.00150150150150152	-0.121883656509695	0.0171232876712329	-0.0448979591836735	0.0198776758409787	-0.183823529411765	-0.157232704402516	-0.0283783783783784	0.00328947368421051	-0.113569321533923	0.00347222222222221
pimozide	0.02	0.0370967741935484	-0.069526627218935	0.0524781341107872	-0.0541795665634676	-0.0417827298050139	0.0404312668463612	0.0292740046838408	-0.0348484848484849	0.0301587301587302	0.0178041543026706	-0.0753968253968254	-0.105828220858896	-0.267267267267267	0.074792243767313	0.11472602739726	0.036734693877551	0.108562691131499	-0.102941176470588	-0.111635220125786	0.0743243243243243	0.0641447368421053	-0.0398230088495575	-0.0538194444444444
mepacrine	-0.0366666666666666	-0.0225806451612903	0.0236686390532543	0.0553935860058309	-0.0510835913312694	0.0306406685236769	-0.0849056603773585	-0.0199063231850117	-0.00606060606060604	0.0873015873015873	-0.0593471810089021	-0.00529100529100529	-0.0230061349693252	-0.024024024024024	-0.403047091412742	0.00171232876712324	-0.0551020408163265	-0.0412844036697248	-0.120588235294118	-0.0628930817610063	-0.0175675675675676	-0.0756578947368421	-0.0353982300884956	-0.0555555555555555
bupropion	-0.02	-0.0580645161290322	-0.0621301775147929	0.0670553935860058	-0.0681114551083591	-0.0125348189415042	0	0.00351288056206089	0.0121212121212121	0.0190476190476191	-0.0222551928783383	0.00793650793650791	-0.0797546012269938	-0.138138138138138	-0.132963988919668	0.00684931506849318	-0.00612244897959185	0.102446483180428	-0.036764705882353	-0.0833333333333333	0.0445945945945946	0.0328947368421053	-0.0383480825958702	0.00173611111111116
etacrynic acid	-0.01	-0.035483870967742	0.0739644970414201	-0.0116618075801749	-0.0340557275541796	0.0389972144846797	0	-0.0245901639344262	-0.0954545454545455	0.133333333333333	-0.00890207715133534	-0.0806878306878307	-0.0828220858895705	-0.0135135135135135	0.0581717451523546	-0.0273972602739725	0.0938775510204082	0.0948012232415902	-0.214705882352941	-0.0377358490566038	0	0	-0.0221238938053098	-0.0434027777777777
clomipramine	-0.0366666666666666	0.0596774193548387	-0.076923076923077	0.0393586005830904	-0.065015479876161	0.0766016713091922	0.102425876010782	-0.103044496487119	-0.0348484848484849	-0.0809523809523809	-0.0252225519287834	0.0119047619047619	-0.184049079754601	-0.00900900900900903	0.00138504155124652	0.11472602739726	0.0408163265306123	-0.0229357798165138	-0.248529411764706	-0.0550314465408805	0.0324324324324324	0.00493421052631582	-0.0516224188790561	0.00347222222222221
methylprednisolone	0.045	-0.035483870967742	-0.0547337278106509	0.0451895043731778	-0.0526315789473685	-0.084958217270195	-0.0188679245283019	-0.0562060889929742	-0.046969696969697	0.0476190476190476	0.0504451038575667	-0.0370370370370371	-0.134969325153374	0.0765765765765766	-0.0692520775623269	0.011986301369863	-0.0102040816326531	0.029051987767584	-0.136764705882353	-0.020440251572327	-0.0702702702702703	0.00493421052631582	0.0353982300884955	-0.0208333333333333
mepyramine	0.0700000000000001	-0.0516129032258064	0.0281065088757396	0.0612244897959183	0.0154798761609908	0.0306406685236769	0.0862533692722371	-0.0339578454332553	0.0106060606060606	-0.0857142857142857	-0.00593471810089019	0.00264550264550267	0.0153374233128835	0.0120120120120121	0.0193905817174516	0.065068493150685	0.0244897959183674	0.0275229357798165	-0.0323529411764706	-0.10062893081761	-0.0418918918918919	-0.024671052631579	0.00737463126843652	-0.0538194444444444
mifepristone	0.0583333333333333	-0.00645161290322582	0.0665680473372781	0.0174927113702623	0.0340557275541795	0.0320334261838441	-0.0673854447439353	-0.00117096018735363	0.0287878787878787	0.0142857142857143	0.00741839762611274	0.0423280423280423	0.0429447852760736	-0.0735735735735736	0.00692520775623273	0.0428082191780822	-0.144897959183673	0.0626911314984709	0.0191176470588235	0.0817610062893082	0.0256756756756757	-0.0164473684210527	0.0855457227138643	0.0416666666666667
amodiaquine	0.0383333333333333	-0.0532258064516128	-0.0414201183431953	0.0568513119533527	-0.0247678018575851	-0.00417827298050139	0.0417789757412399	-0.0503512880562061	-0.00757575757575757	-0.0206349206349207	-0.0207715133531157	-0.0661375661375661	-0.113496932515337	-0.00450450450450451	-0.123268698060942	-0.0547945205479451	0.0469387755102041	-0.0489296636085627	-0.073529411764706	-0.00786163522012578	-0.135135135135135	0.00328947368421051	0.019174041297935	-0.032986111111111
alprenolol	0.0433333333333333	0.0935483870967742	0	-0.0189504373177843	-0.0309597523219814	0.0724233983286908	0.00134770889487867	-0.0304449648711944	0.0272727272727272	0.0793650793650793	0.00593471810089019	-0.0317460317460318	-0.053680981595092	0.0120120120120121	0.137119113573407	0.0547945205479452	-0.0653061224489796	0.018348623853211	-0.0161764705882353	0.10062893081761	0.0148648648648648	0.03125	0.00589970501474923	-0.00868055555555558
praziquantel	-0.0433333333333333	-0.0483870967741935	-0.0340236686390533	-0.0116618075801749	0.0325077399380804	-0.112813370473538	0.0188679245283019	0.00702576112412179	0.0545454545454545	-0.122222222222222	-0.013353115727003	-0.082010582010582	-0.0475460122699387	0.0390390390390389	-0.142659279778393	0.0856164383561645	0.00408163265306127	0.0305810397553516	-0.0485294117647059	-0.0440251572327044	0.0756756756756757	0.00328947368421051	0.019174041297935	-0.0416666666666666
fendiline	-0.0433333333333333	-0.0483870967741935	0.014792899408284	-0.00583090379008749	-0.021671826625387	0.0111420612813371	0.059299191374663	0.0140515222482436	0.11969696969697	0.0444444444444445	0.00445103857566764	-0.00793650793650796	0.0874233128834355	-0.181681681681682	0.0734072022160664	0.0616438356164384	0.0326530612244899	-0.00458715596330278	0.0499999999999999	0.121069182389937	0.0445945945945946	0.0411184210526316	0.112094395280236	0.0208333333333334
sulfinpyrazone	-0.0183333333333334	-0.0209677419354839	-0.0621301775147929	0.00728862973760924	-0.0309597523219814	-0.132311977715877	0.0471698113207547	-0.0257611241217798	0.0772727272727273	-0.0444444444444445	0.016320474777448	-0.0211640211640212	-0.102760736196319	-0.0315315315315315	0.0304709141274239	-0.0154109589041096	-0.0693877551020408	-0.04434250764526	-0.0838235294117648	0.0613207547169811	-0.124324324324324	0.00986842105263164	-0.00442477876106195	-0.0156249999999999
diperodon	-0.0349999999999999	-0.0499999999999999	0.0340236686390532	-0.0670553935860059	0.0371517027863777	-0.0821727019498607	-0.00134770889487873	-0.00468384074941453	-0.0242424242424243	0.0634920634920635	0.0459940652818991	-0.0687830687830688	0.0552147239263804	-0.0315315315315315	0.0318559556786704	-0.0188356164383561	-0.104081632653061	-0.0290519877675841	-0.0441176470588235	-0.0503144654088051	0.0864864864864865	-0.0328947368421053	-0.0294985250737463	-0.0347222222222222
mebeverine	-0.0499999999999999	0.0177419354838709	0.0576923076923077	-0.0685131195335277	0.0619195046439628	-0.0306406685236768	-0.118598382749326	-0.0351288056206089	0.00909090909090915	0.0587301587301587	-0.00445103857566764	-0.0992063492063492	-0.00153374233128833	-0.012012012012012	0.0373961218836566	0	-0.0428571428571428	0.0366972477064219	0.0602941176470588	0.125786163522013	-0.0986486486486486	-0.00657894736842107	0.06047197640118	-0.0364583333333333
streptomycin	-0.0399999999999999	-0.0741935483870967	0.0695266272189349	-0.0597667638483966	0.0572755417956656	0.0194986072423399	-0.0309973045822103	0.0304449648711944	0.0348484848484848	0.0888888888888889	0.016320474777448	0.0198412698412699	0.121165644171779	0.0180180180180179	0.0692520775623269	0.0616438356164384	-0.0469387755102041	-0.0886850152905199	0.133823529411765	0.050314465408805	0.0472972972972974	-0.00164473684210525	0.0870206489675516	-0.0156249999999999
tremorine	-0.0116666666666667	0.00161290322580643	-0.0547337278106509	0.0510204081632653	0.0154798761609908	0.0306406685236769	-0.0026954177897574	-0.0398126463700234	0.0606060606060606	-0.0317460317460318	-0.0148367952522255	0.0608465608465608	0.004601226993865	0.00450450450450446	-0.00692520775623268	0.0188356164383562	0.0673469387755102	0.00611620795107037	-0.0426470588235294	-0.0440251572327044	0.0445945945945946	0.0164473684210527	0.00589970501474923	0.0520833333333334
furosemide	-0.015	-0.143548387096774	0.105029585798816	-0.174927113702624	0.0325077399380804	-0.112813370473538	-0.133423180592992	0.00351288056206089	0.0545454545454545	0.0349206349206349	-0.06973293768546	-0.0846560846560847	0.141104294478528	-0.012012012012012	0.00277008310249305	-0.0445205479452054	-0.0469387755102041	-0.0168195718654434	0.051470588235294	0.039308176100629	0.00270270270270268	-0.00493421052631582	0.088495575221239	-0.100694444444444
chlortalidone	-0.0449999999999999	-0.0370967741935484	0.1198224852071	0.0116618075801749	0.0897832817337462	-0.0487465181058496	0.00539083557951481	-0.00585480093676816	0.0545454545454545	0.101587301587302	0.0118694362017804	0.0185185185185185	0.107361963190184	0.0165165165165164	0.00277008310249305	-0.0171232876712329	0.0734693877551021	-0.0779816513761468	0.113235294117647	0.114779874213837	0.0432432432432432	-0.00164473684210525	0.0796460176991151	0.046875
bambuterol	0.0183333333333333	-0.082258064516129	0.0414201183431953	-0.00291545189504372	0.0588235294117647	-0.064066852367688	0.0444743935309974	0.031615925058548	0.0757575757575757	0.0317460317460317	-0.0608308605341247	-0.0224867724867725	0.0536809815950919	0.0435435435435435	-0.0138504155124654	0.0154109589041096	-0.036734693877551	-0.0229357798165138	0.108823529411765	0.205974842767296	-0.143243243243243	0.0279605263157895	0.0530973451327433	-0.00694444444444448
ketotifen	-0.08	-0.0338709677419355	0.0562130177514792	0.0393586005830904	0.0681114551083591	-0.108635097493036	-0.022911051212938	0.0480093676814989	0.0575757575757575	0.0809523809523809	-0.0623145400593472	-0.00396825396825395	0.147239263803681	0.0180180180180179	-0.0304709141274238	0.0325342465753425	-0.13469387755102	-0.00152905198776759	0.139705882352941	0.158805031446541	0.0567567567567567	-0.0328947368421053	0.0678466076696165	-0.0243055555555555
terbutaline	0.0283333333333333	0.00806451612903225	0.0236686390532543	-0.0393586005830904	0.0526315789473684	0.084958217270195	0.0700808625336927	-0.0444964871194379	0.113636363636364	-0.0777777777777778	0.0237388724035608	0.0171957671957672	0.0598159509202454	-0.297297297297297	-0.0540166204986149	0.0599315068493151	-0.0857142857142857	0.0366972477064219	0.00588235294117634	0.0723270440251572	0.0554054054054054	0.00164473684210531	0.0427728613569321	0
alfuzosin	0.0216666666666667	-0.0145161290322581	0.0458579881656804	0.0962099125364431	-0.0386996904024768	-0.0167130919220056	0.0485175202156334	-0.00819672131147542	-0.0545454545454546	-0.0587301587301587	0.00445103857566764	0.00661375661375663	0.0490797546012269	0.027027027027027	-0.0235457063711911	0.0222602739726028	0.108163265306122	0.0642201834862385	0.00882352941176467	0.0628930817610063	0.0405405405405406	-0.024671052631579	-0.00442477876106195	0.0434027777777778
practolol	0.055	-0.0741935483870967	-0.00295857988165682	0.0276967930029154	-0.0727554179566563	0	0.00808625336927227	-0.0163934426229508	-0.0787878787878788	-0.0428571428571429	-0.0192878338278932	-0.0251322751322752	-0.0705521472392638	-0.0405405405405406	0.0581717451523546	0.0565068493150686	-0.063265306122449	0.0168195718654435	-0.0441176470588235	0.0723270440251572	0.0851351351351352	0.00164473684210531	-0.032448377581121	0.0347222222222222
methapyrilene	-0.0349999999999999	0	-0.0724852071005918	0.0262390670553935	-0.0371517027863777	0.00278551532033422	-0.0134770889487871	-0.0526932084309134	-0.0545454545454546	-0.0809523809523809	-0.013353115727003	-0.0555555555555555	-0.0460122699386503	0.027027027027027	-0.0235457063711911	0.00684931506849318	-0.0163265306122449	0.0107033639143731	-0.0602941176470589	0.0660377358490566	0.0675675675675675	0.049342105263158	-0.0589970501474927	-0.032986111111111
dobutamine	0.0116666666666667	-0.109677419354839	-0.0118343195266272	-0.043731778425656	-0.0386996904024768	-0.0417827298050139	0.0202156334231806	-0.00702576112412179	0.0106060606060606	-0.034920634920635	0.0400593471810089	0.0277777777777778	-0.0751533742331288	-0.0180180180180181	-0.0360110803324099	-0.0650684931506849	0.0224489795918368	0.0412844036697247	0.0147058823529411	-0.0188679245283019	-0.0337837837837838	0.0263157894736842	-0.0383480825958702	0.0208333333333334
betamethasone	0.005	-0.0306451612903226	0.0162721893491123	0.00291545189504361	0.0154798761609908	0.0543175487465182	0.0350404312668464	-0.0152224824355972	-0.0530303030303031	0.00952380952380949	-0.0237388724035609	0.0277777777777778	0.0214723926380368	0.0675675675675675	-0.0332409972299169	0.00684931506849318	-0.0714285714285715	0.0535168195718654	0.00147058823529411	0.106918238993711	0.0202702702702703	-0.0197368421052632	0.00294985250737467	0.029513888888889
debrisoquine	0	-0.0241935483870968	0.105029585798816	-0.00145772594752186	0.0340557275541795	-0.0877437325905293	-0.141509433962264	-0.00117096018735363	0.0212121212121211	0.0365079365079365	0	-0.00925925925925924	0.0567484662576687	0.0345345345345345	-0.0734072022160664	-0.0702054794520547	-0.0122448979591837	0.0351681957186544	0.0897058823529412	0.0110062893081762	-0.0702702702702703	0.0131578947368421	-0.00589970501474929	-0.0711805555555555
betaxolol	0.0216666666666667	0.0516129032258065	-0.0828402366863906	0.107871720116618	-0.0464396284829722	0.0682451253481894	-0.0498652291105121	-0.0655737704918033	-0.0787878787878788	0.00317460317460316	0.0400593471810089	0.0277777777777778	-0.0812883435582822	-0.102102102102102	-0.0540166204986149	0.0393835616438356	-0.0918367346938775	0.029051987767584	-0.0485294117647059	-0.132075471698113	0.0554054054054054	-0.0328947368421053	-0.00884955752212391	0.0729166666666667
ketanserin	0.015	0.0661290322580644	-0.0118343195266272	0.0845481049562682	-0.0897832817337461	0.0640668523676881	0.0902964959568733	-0.140515222482436	-0.0772727272727273	-0.177777777777778	0.016320474777448	0.0515873015873015	-0.101226993865031	-0.0510510510510511	-0.0623268698060941	-0.0171232876712329	-0.0142857142857143	0.0596330275229358	-0.073529411764706	0.029874213836478	0.0513513513513513	0.03125	0.0162241887905604	0.0434027777777778
zidovudine	0.0233333333333333	0.0225806451612903	0.0517751479289941	0.0524781341107872	-0.00773993808049539	0.0153203342618384	0.0309973045822103	-0.076112412177986	-0.0272727272727273	-0.0539682539682539	-0.0252225519287834	0.0410052910052909	0	-0.0225225225225225	0.0692520775623269	0.0856164383561645	-0.0877551020408163	-0.0535168195718655	0.0205882352941176	0.0440251572327044	0.00810810810810814	0.018092105263158	-0.0781710914454278	0.029513888888889
desipramine	-0.0633333333333333	-0.0629032258064516	-0.0355029585798817	-0.0918367346938775	0.0294117647058824	-0.0710306406685237	-0.0121293800539083	-0.00117096018735363	0.0227272727272727	0.126984126984127	-0.026706231454006	-0.112433862433862	-0.0306748466257669	-0.34984984984985	0.0470914127423823	-0.047945205479452	-0.0102040816326531	-0.073394495412844	-0.0529411764705883	0.00628930817610063	-0.0729729729729729	-0.0476973684210526	-0.0516224188790561	-0.0572916666666666
enoxacin	0.0483333333333333	-0.0129032258064516	0.0798816568047337	0.104956268221574	0.00773993808049533	0.0236768802228412	-0.0121293800539083	0.00234192037470726	0.0227272727272727	-0.0571428571428571	0.0252225519287833	0.0370370370370371	0.0950920245398773	-0.0330330330330331	0.0470914127423823	0.0136986301369864	0.0408163265306123	-0.025993883792049	0.0823529411764706	0.00628930817610063	0.109459459459459	-0.0197368421052632	0	0.015625
methotrexate	0.08	0.0306451612903226	-0.0384615384615385	0.144314868804665	-0.021671826625387	0.0320334261838441	0.110512129380054	0.0128805620608899	0.0227272727272727	0.026984126984127	-0.0029673590504451	0.111111111111111	0.0720858895705522	0.103603603603604	-0.0193905817174516	0.0479452054794521	0.118367346938775	0.0305810397553516	0.0779411764705882	0.117924528301887	0.0391891891891892	0.0444078947368421	0.0766961651917404	0.0225694444444444
nicardipine	0.106666666666667	-0.0661290322580645	0.0266272189349112	0.0014577259475218	0.0139318885448917	-0.0348189415041782	-0.00134770889487873	-0.00819672131147542	0.0378787878787878	-0.0380952380952381	0.0192878338278931	0.0714285714285714	0.0214723926380368	-0.012012012012012	-0.130193905817174	-0.0513698630136986	-0.146938775510204	0.0259938837920489	0.0397058823529411	-0.0330188679245284	0.081081081081081	-0.0164473684210527	-0.0737463126843658	0.0798611111111112
hemicholinium	-0.0533333333333333	-0.082258064516129	-0.0192307692307693	0.00728862973760924	0.0170278637770898	-0.0348189415041782	0.0188679245283019	-0.00936768149882905	-0.0272727272727273	-0.00793650793650796	0.016320474777448	-0.0833333333333333	-0.0107361963190184	0.0690690690690691	-0.0803324099722992	-0.0582191780821917	0.0408163265306123	0.0657492354740061	-0.00441176470588234	-0.0377358490566038	0.0486486486486487	0.0115131578947368	0.00147492625368728	-0.048611111111111
phenylpropanolamine	-0.0233333333333334	-0.0677419354838709	0.0399408284023668	0.00291545189504361	-0.0201238390092879	-0.0167130919220056	0.0471698113207547	-0.0960187353629977	-0.0378787878787879	-0.0587301587301587	-0.0534124629080119	0.0304232804232805	-0.0138036809815951	-0.327327327327327	-0.0734072022160664	-0.0102739726027397	-0.0836734693877551	-0.00764525993883791	-0.0235294117647059	0.0628930817610063	0	-0.0328947368421053	0.0176991150442477	0.0173611111111112
sulfafurazole	0.0483333333333333	-0.00483870967741934	-0.0813609467455622	-0.021865889212828	-0.0371517027863777	0.0389972144846797	0.0350404312668464	0.00936768149882905	-0.0666666666666667	-0.0603174603174603	-0.00741839762611274	0.0634920634920635	-0.104294478527607	-0.0375375375375376	0.0387811634349031	-0.0547945205479451	-0.0306122448979592	0.055045871559633	-0.0220588235294118	-0.00471698113207547	0.0351351351351352	0.018092105263158	-0.0840707964601771	-0.0138888888888888
clorgiline	0.0366666666666667	0.0225806451612903	-0.00147928994082841	0.0612244897959183	-0.0541795665634676	0.0320334261838441	0.0606469002695418	-0.0140515222482436	-0.0484848484848485	-0.119047619047619	0.0311572700296735	0.0423280423280423	0.0214723926380368	-0.0135135135135135	-0.0498614958448753	-0.0496575342465753	0.0061224489795918	0.0275229357798165	-0.0102941176470588	0.0361635220125787	0.0567567567567567	-0.0180921052631579	-0.0619469026548673	-0.0017361111111111
clopamide	0.025	-0.0903225806451613	0.192307692307692	-0.0670553935860059	0.13312693498452	0.020891364902507	-0.129380053908356	0.0269320843091335	0.151515151515151	0.131746031746032	0.0504451038575667	0.00793650793650791	0.144171779141104	-0.0135135135135135	-0.018005540166205	-0.104452054794521	-0.0938775510204081	-0.0290519877675841	0.142647058823529	0.191823899371069	-0.0581081081081081	-0.0131578947368421	-0.0147492625368731	0.0486111111111112
metergoline	0.0966666666666667	-0.0290322580645161	-0.0207100591715976	0.0451895043731778	0.00773993808049533	-0.0139275766016713	0.109164420485175	-0.00819672131147542	-0.0606060606060607	0.0380952380952382	-0.0534124629080119	0.0317460317460317	0.0352760736196318	-0.0825825825825826	0.101108033240997	0	-0.0510204081632653	-0.0107033639143731	0.00441176470588234	-0.0125786163522013	0.0472972972972974	0.0378289473684211	0.00589970501474923	-0.0416666666666666
methylergometrine	0.0033333333333333	-0.035483870967742	-0.0399408284023669	-0.0379008746355686	-0.0727554179566563	-0.0264623955431754	0.0390835579514826	0.0351288056206089	-0.0590909090909091	-0.0380952380952381	0.0252225519287833	-0.0145502645502645	-0.170245398773006	0.0645645645645645	0.0498614958448754	-0.0188356164383561	0.0510204081632654	0.0137614678899083	-0.220588235294118	-0.080188679245283	0.091891891891892	-0.00986842105263158	-0.0530973451327434	-0.0104166666666667
kanamycin	0.0033333333333333	-0.0838709677419355	-0.0177514792899409	0.0364431486880465	-0.0263157894736842	-0.00557103064066855	0.0215633423180593	-0.120608899297424	-0.0681818181818182	-0.0634920634920634	-0.00741839762611274	-0.0674603174603174	-0.0690184049079755	0.075075075075075	0.0637119113573407	-0.0256849315068493	-0.128571428571429	-0.0382262996941896	-0.0426470588235294	-0.020440251572327	0.0986486486486486	0.0361842105263158	-0.0221238938053098	-0.0277777777777777
ascorbic acid	0.025	-0.112903225806452	0.0192307692307692	0.0160349854227405	-0.0340557275541796	0	-0.107816711590297	-0.0269320843091335	0.0893939393939394	-0.00476190476190474	-0.00741839762611274	-0.0304232804232805	-0.0644171779141105	0.0525525525525525	-0.0581717451523546	-0.0188356164383561	-0.063265306122449	-0.018348623853211	-0.0220588235294118	0.128930817610063	-0.0378378378378378	0.0740131578947368	0.0619469026548672	-0.0538194444444444
zaprinast	0.0366666666666667	-0.103225806451613	0.0961538461538461	-0.00728862973760935	0.0340557275541795	0.0877437325905293	-0.00539083557951481	0.0175644028103045	0.0318181818181817	0.0777777777777777	0.00445103857566764	0.0502645502645502	0.0398773006134969	0.0690690690690691	0.00277008310249305	-0.0650684931506849	0.0551020408163265	0.0214067278287462	0.0455882352941176	0.138364779874214	-0.136486486486486	-0.00986842105263158	0.0722713864306784	-0.0208333333333333
clenbuterol	-0.0916666666666667	-0.0419354838709678	0.0517751479289941	0.0014577259475218	0.00619195046439625	-0.0153203342618384	-0.0741239892183289	-0.031615925058548	-0.0121212121212121	0.0603174603174603	-0.0341246290801187	-0.134920634920635	-0.0107361963190184	0.048048048048048	-0.0166204986149585	-0.102739726027397	0.036734693877551	0.0259938837920489	0.051470588235294	0.14937106918239	0.00405405405405401	0.0213815789473685	0.0412979351032448	-0.0399305555555555
hycanthone	-0.0216666666666667	0.00967741935483868	-0.0340236686390533	-0.0364431486880467	0.0201238390092879	-0.115598885793872	-0.0525606469002695	-0.0374707259953161	-0.0272727272727273	0.119047619047619	-0.0949554896142433	-0.0714285714285714	0.0199386503067485	0.015015015015015	-0.184210526315789	-0.023972602739726	0.126530612244898	-0.0871559633027523	0.0117647058823529	0.0849056603773585	-0.116216216216216	-0.00164473684210525	0.0634218289085545	-0.0868055555555555
brinzolamide	-0.0766666666666667	-0.0661290322580645	0.133136094674556	0.0408163265306122	0.0139318885448917	-0.0181058495821727	-0.106469002695418	0.0210772833723654	0.0636363636363636	0.0571428571428571	-0.0370919881305638	-0.0185185185185185	0.0736196319018405	-0.0345345345345346	0.00277008310249305	-0.0770547945205479	-0.0857142857142857	-0.0428134556574924	0.130882352941176	0.172955974842767	0.0283783783783784	-0.00986842105263158	0.0648967551622418	-0.0104166666666667
metitepine	-0.0733333333333333	-0.0483870967741935	0.0340236686390532	-0.0641399416909622	0.0278637770897833	0.041782729805014	-0.152291105121294	-0.0105386416861827	0.128787878787879	-0.0206349206349207	0.00445103857566764	-0.0555555555555555	0.0567484662576687	0.057057057057057	-0.0498614958448753	0	-0.0122448979591837	0.0259938837920489	0.00588235294117634	0.0157232704402516	-0.0581081081081081	-0.0526315789473684	0.0132743362831858	-0.0312499999999999
amikacin	-0.101666666666667	-0.0806451612903226	0.022189349112426	-0.0320699708454811	-0.00773993808049539	0.0264623955431755	-0.022911051212938	0.00117096018735363	0.0757575757575757	-0.0365079365079365	0.0222551928783382	-0.0423280423280424	0.0153374233128835	0.0120120120120121	0.164819944598338	-0.0787671232876712	0.0755102040816326	-0.00305810397553519	-0.0176470588235294	0	-0.0108108108108108	-0.0542763157894736	0.0294985250737463	-0.00520833333333331
methyldopa	0.0633333333333334	-0.0274193548387097	0.0769230769230769	0.0233236151603498	-0.0108359133126935	0.00557103064066855	0.0929919137466307	0.0386416861826698	0.0318181818181817	0.0984126984126984	-0.00593471810089019	0.0793650793650794	0.0828220858895705	0.0285285285285285	-0.0761772853185596	0.053082191780822	-0.0795918367346939	0.0351681957186544	0.107352941176471	0.00471698113207553	0.0527027027027027	0.0526315789473685	0.0707964601769911	0.029513888888889
chlormezanone	-0.0433333333333333	-0.0322580645161291	-0.00295857988165682	-0.0291545189504374	0.143962848297214	-0.096100278551532	-0.173854447439353	0.0175644028103045	0.00757575757575757	0.00476190476190474	-0.0103857566765579	-0.0119047619047619	0.0460122699386503	0.0105105105105106	-0.0997229916897507	-0.0171232876712329	-0.0510204081632653	-0.00764525993883791	0.0808823529411764	0.00471698113207553	-0.0445945945945946	0.00657894736842102	0.0530973451327433	-0.0538194444444444
maprotiline	-0.0233333333333334	-0.111290322580645	0.00591715976331364	-0.138483965014577	0.086687306501548	-0.154596100278552	-0.150943396226415	0.00468384074941453	0.056060606060606	0.195238095238095	-0.136498516320475	-0.150793650793651	0.0874233128834355	-0.0465465465465466	-0.0318559556786703	-0.059931506849315	-0.00408163265306122	-0.0428134556574924	0.102941176470588	0.174528301886792	0.022972972972973	0.0526315789473685	0.0250737463126843	-0.064236111111111
adenosine phosphate	0.0416666666666667	0.0193548387096775	0.0325443786982248	-0.0451895043731779	0.0557275541795665	0.0181058495821728	0.0215633423180593	-0.0491803278688525	0.0469696969696969	0.123809523809524	-0.0578635014836796	0.0224867724867726	0.0950920245398773	0.102102102102102	0.0166204986149585	-0.0650684931506849	0.0204081632653061	-0.0229357798165138	0.154411764705882	0.135220125786164	-0.104054054054054	0.024671052631579	0.153392330383481	0.00520833333333337
ambroxol	-0.225	-0.190322580645161	0.105029585798816	-0.188046647230321	0.0743034055727554	-0.213091922005571	-0.179245283018868	-0.0444964871194379	0.0833333333333334	0.0603174603174603	-0.040059347181009	-0.170634920634921	0.104294478527607	0.0765765765765766	0.00277008310249305	-0.0736301369863013	0.053061224489796	-0.0458715596330276	0.133823529411765	0.183962264150943	-0.0513513513513513	0.0115131578947368	0.0575221238938053	-0.154513888888889
clofazimine	0.0116666666666667	-0.0483870967741935	0.118343195266272	-0.0160349854227405	0.102167182662539	0.0501392757660167	0.00269541778975746	0.00585480093676816	0.1	0.0809523809523809	0.0370919881305637	0.0410052910052909	0.127300613496932	0.00900900900900903	-0.00415512465373963	0.0445205479452055	0.00408163265306127	0.0229357798165137	0.0999999999999999	0.194968553459119	0.0702702702702702	0.0263157894736842	0.106194690265487	-0.0503472222222222
vanoxerine	-0.0433333333333333	0.0241935483870968	0.0680473372781065	-0.00728862973760935	0.113003095975232	-0.101671309192201	0.0256064690026955	-0.0187353629976581	0.0818181818181818	0.104761904761905	0.0029673590504451	-0.0476190476190476	0.107361963190184	-0.0165165165165165	-0.0484764542936288	-0.00513698630136988	0.0224489795918368	-0.0795107033639144	0.119117647058823	0.113207547169811	-0.00675675675675674	0.0526315789473685	0.0663716814159292	-0.0190972222222222
etoposide	-0.0616666666666666	-0.161290322580645	0.0458579881656804	-0.106413994169096	0.00309597523219818	-0.0487465181058496	-0.0377358490566037	-0.0433255269320843	-0.0166666666666667	0.0603174603174603	-0.0801186943620179	-0.0965608465608466	0.0107361963190185	-0.0255255255255256	0.162049861495845	-0.0993150684931506	0.0693877551020409	-0.00917431192660551	0.0852941176470589	0.139937106918239	-0.117567567567568	0.0460526315789475	0.0353982300884955	-0.0243055555555555
cefoperazone	-0.118333333333333	-0.0499999999999999	0.00591715976331364	-0.0743440233236152	0.0417956656346749	-0.075208913649025	-0.0929919137466307	-0.0163934426229508	0.101515151515152	-0.00158730158730158	0.0237388724035608	-0.0621693121693122	0.0797546012269938	0.00900900900900903	-0.210526315789474	-0.0753424657534246	-0.114285714285714	-0.00152905198776759	0.0852941176470589	0.0613207547169811	0.072972972972973	0.00822368421052633	0.0516224188790561	-0.0399305555555555
8-azaguanine	0.0583333333333333	0.0725806451612903	-0.244082840236686	0.0349854227405247	-0.1671826625387	0.0626740947075209	0.0579514824797843	-0.063231850117096	-0.0348484848484849	-0.187301587301587	0.0504451038575667	0.0396825396825397	-0.214723926380368	-0.166666666666667	0.186980609418283	0.0616438356164384	0.0489795918367347	0.0152905198776758	-0.152941176470588	-0.125786163522013	0.0932432432432433	-0.0855263157894737	-0.146017699115044	0.137152777777778
meticrane	0.0533333333333333	0.0935483870967742	-0.178994082840237	0.0335276967930028	-0.130030959752322	0.0724233983286908	0.0660377358490566	-0.0234192037470726	-0.096969696969697	-0.107936507936508	0.0311572700296735	0.0753968253968254	-0.20398773006135	-0.0915915915915916	0.00415512465373957	0.065068493150685	0.0346938775510205	-0.0122324159021407	-0.220588235294118	0.0220125786163522	0.081081081081081	-0.0164473684210527	-0.141592920353982	0.15625
sulfaphenazole	0.0383333333333333	0.119354838709677	-0.0118343195266272	0.0947521865889212	-0.0108359133126935	0.0682451253481894	0.0579514824797843	-0.00234192037470726	0.0121212121212121	-0.0634920634920634	0.0267062314540059	0.0423280423280423	0.0153374233128835	-0.0810810810810811	0.121883656509695	0.0479452054794521	0.0183673469387755	0.0229357798165137	-0.025	0.0377358490566038	0.0689189189189189	-0.0131578947368421	0.06047197640118	0.157986111111111
procaine	0.0033333333333333	0.0467741935483872	-0.107988165680473	-0.00874635568513121	-0.10061919504644	-0.0417827298050139	0.0269541778975741	-0.0784543325526932	-0.0681818181818182	-0.136507936507937	0.0623145400593471	0.0370370370370371	-0.22239263803681	-0.015015015015015	-0.152354570637119	0.065068493150685	0.0183673469387755	0.0336391437308868	-0.204411764705882	-0.135220125786163	0.0378378378378379	0.0164473684210527	-0.122418879056047	-0.00868055555555558
metrifonate	0.0583333333333333	-0.0419354838709678	-0.0399408284023669	0.0131195335276967	-0.0681114551083591	0.0682451253481894	0.0296495956873316	-0.040983606557377	-0.0242424242424243	-0.0936507936507937	0.029673590504451	0.00529100529100535	-0.0475460122699387	-0.274774774774775	-0.00831024930747926	0.0171232876712329	0.0244897959183674	-0.00305810397553519	-0.011764705882353	-0.119496855345912	0.0621621621621622	-0.0674342105263158	-0.00442477876106195	0.046875
morantel	0.0766666666666667	0.146774193548387	-0.128698224852071	0.0379008746355685	-0.10061919504644	0.0696378830083565	0.078167115902965	-0.0421545667447307	-0.0242424242424243	-0.155555555555556	0	0.0529100529100529	-0.147239263803681	-0.0345345345345346	-0.0290858725761772	0.0599315068493151	0.0102040816326531	-0.0504587155963303	-0.191176470588235	-0.116352201257862	0.0851351351351352	-0.00657894736842107	-0.146017699115044	0.0642361111111112
todralazine	0.0483333333333333	0.129032258064516	-0.0784023668639054	-0.0145772594752187	0.0108359133126935	0.0682451253481894	0.0768194070080862	-0.00351288056206089	-0.0303030303030303	-0.0888888888888889	0.0133531157270029	0.0687830687830687	-0.0260736196319019	-0.0345345345345346	-0.0110803324099723	0.0256849315068494	0.0163265306122449	-0.0107033639143731	-0.0544117647058824	0.0172955974842768	0.081081081081081	-0.0559210526315789	-0.150442477876106	0.0833333333333334
allantoin	0.0266666666666667	0.116129032258064	-0.0547337278106509	0.0860058309037901	-0.0433436532507741	0.0487465181058496	0.0714285714285714	0.0140515222482436	-0.0106060606060606	-0.104761904761905	0.0237388724035608	0.0515873015873015	-0.0153374233128835	-0.0075075075075075	0.106648199445983	0.053082191780822	-0.00612244897959185	0.00305810397553519	-0.0897058823529412	-0.0408805031446541	0.0527027027027027	0.0592105263157895	-0.0560471976401181	0.0590277777777778
benzonatate	0.05	0.082258064516129	-0.0502958579881657	-0.0379008746355686	-0.0448916408668731	0.0543175487465182	-0.0026954177897574	-0.0105386416861827	0.0106060606060606	0.0142857142857143	0.00890207715133529	0.0224867724867726	0.0122699386503068	0.0690690690690691	-0.112188365650969	0	-0.0204081632653061	0.00764525993883791	-0.0338235294117648	-0.0566037735849057	-0.10945945945946	-0.00822368421052633	-0.0943952802359882	0.0260416666666667
dexpanthenol	-0.0266666666666667	0.0451612903225806	-0.0473372781065089	-0.0889212827988339	-0.00928792569659442	-0.022284122562674	-0.0283018867924529	-0.00117096018735363	-0.0318181818181819	-0.13968253968254	0.0608308605341246	-0.0330687830687831	-0.00766871165644173	-0.012012012012012	-0.110803324099723	-0.0273972602739725	-0.108163265306122	-0.00611620795107032	-0.05	-0.0377358490566038	0.0567567567567567	-0.0657894736842105	-0.0383480825958702	-0.0138888888888888
epirizole	0.0283333333333333	0.0145161290322581	0.0576923076923077	0.0247813411078717	0.0665634674922601	0.0111420612813371	0.045822102425876	0.0281030444964872	0.0439393939393939	0.0555555555555555	0.0341246290801186	0.0092592592592593	0.142638036809816	0.042042042042042	-0.0526315789473684	0.0616438356164384	0.0204081632653061	0.00458715596330272	0.105882352941176	0.0754716981132075	-0.0189189189189189	-0.0559210526315789	-0.0147492625368731	0.0121527777777778
moxisylyte	-0.0499999999999999	-0.0241935483870968	-0.00295857988165682	0.0145772594752186	-0.0588235294117648	0.0515320334261838	-0.0633423180592992	-0.0269320843091335	-0.0484848484848485	-0.114285714285714	0.0637982195845697	0.0251322751322751	-0.039877300613497	0.015015015015015	0.00692520775623273	0.0325342465753425	0.0877551020408163	-0.018348623853211	-0.0514705882352942	-0.116352201257862	-0.00540540540540541	-0.0279605263157895	-0.0575221238938053	-0.0277777777777777
homatropine	0.11	-0.064516129032258	0.159763313609467	0.0962099125364431	0.00928792569659442	0.0445682451253482	-0.032345013477089	0.0386416861826698	0.0636363636363636	0.123809523809524	-0.0148367952522255	0.0317460317460317	0.111963190184049	-0.0645645645645646	0.0734072022160664	0.0102739726027398	-0.0346938775510204	-0.0275229357798165	0.139705882352941	0.183962264150943	-0.104054054054054	0.018092105263158	-0.00737463126843657	0.0833333333333334
imipramine	0	0.00483870967741939	-0.0281065088757397	-0.0320699708454811	0.021671826625387	0.00417827298050144	0.0175202156334232	0.0269320843091335	-0.0515151515151516	0.00634920634920633	0.043026706231454	0.00396825396825395	-0.0107361963190184	-0.303303303303303	0.0304709141274239	0.0188356164383562	-0.112244897959184	0.00152905198776754	-0.0529411764705883	-0.0754716981132075	-0.0756756756756757	-0.0427631578947368	-0.0929203539823009	-0.0399305555555555
acetazolamide	0.0433333333333333	0.00322580645161286	0.0680473372781065	-0.00437317784256558	0.0371517027863777	-0.0236768802228411	0.00673854447439348	-0.0140515222482436	0.0378787878787878	-0.0396825396825397	0.0029673590504451	0.0423280423280423	0.0797546012269938	-0.0435435435435436	-0.090027700831025	0.0428082191780822	0.112244897959184	-0.0122324159021407	0.0779411764705882	-0.110062893081761	0.0202702702702703	-0.0328947368421053	0	-0.0104166666666667
hydroflumethiazide	-0.0349999999999999	0	0.0399408284023668	0.0510204081632653	0.0247678018575852	-0.0807799442896936	0.0296495956873316	-0.040983606557377	0.0166666666666667	-0.00793650793650796	-0.0163204747774481	-0.00529100529100529	0.0828220858895705	0.0405405405405405	-0.123268698060942	0.0308219178082192	0.0204081632653061	0.107033639143731	0.0911764705882353	0.0157232704402516	0.0756756756756757	-0.0148026315789474	-0.0648967551622419	-0.0156249999999999
sulfadiazine	-0.015	0.00645161290322582	0	0.0918367346938775	-0.0371517027863777	0.0348189415041783	0.0471698113207547	-0.00468384074941453	-0.00909090909090909	-0.0904761904761905	-0.0207715133531157	0.082010582010582	-0.0199386503067485	0.171171171171171	0.054016620498615	0.0359589041095891	0.0387755102040817	0.0168195718654435	-0.025	-0.0125786163522013	0.0702702702702702	-0.0263157894736842	0.0471976401179941	0.0208333333333334
diprophylline	-0.0933333333333333	-0.119354838709677	0.0857988165680473	-0.0466472303206997	0.0510835913312693	-0.108635097493036	-0.0592991913746631	0.0117096018735363	0.0863636363636363	0.0507936507936507	0.0356083086053411	-0.115079365079365	0.0414110429447853	0.00300300300300305	-0.0263157894736842	-0.0565068493150684	0.0571428571428572	0.0214067278287462	0.0926470588235294	-0.0314465408805032	-0.106756756756757	0.00657894736842102	0.00737463126843652	-0.0607638888888888
betazole	0.0133333333333333	-0.0370967741935484	0.0355029585798816	-0.0816326530612246	-0.00773993808049539	-0.0445682451253481	0.00539083557951481	0.0257611241217799	0.0454545454545454	-0.0476190476190477	0.0252225519287833	-0.0119047619047619	0.0659509202453987	0.0645645645645645	-0.0221606648199446	-0.0102739726027397	0.0551020408163265	0.0688073394495412	0.0308823529411764	0.0911949685534591	0.077027027027027	0.0148026315789473	-0.0309734513274337	-0.0364583333333333
triflupromazine	0.0033333333333333	-0.0774193548387097	-0.014792899408284	-0.0174927113702624	-0.00464396284829721	-0.190807799442897	-0.117250673854447	0.0175644028103045	0.0439393939393939	0.0777777777777777	-0.0727002967359051	-0.0701058201058201	0.0736196319018405	-0.195195195195195	-0.142659279778393	-0.0393835616438356	-0.106122448979592	-0.0412844036697248	0.0823529411764706	0.110062893081761	0	0.0345394736842105	0.0280235988200589	-0.0729166666666666
sulfacetamide	-0.0516666666666666	-0.0709677419354838	-0.0281065088757397	-0.0466472303206997	-0.0201238390092879	-0.0487465181058496	-0.0269541778975741	-0.0281030444964871	-0.00606060606060604	0.00158730158730158	-0.00148367952522255	-0.00793650793650796	-0.00613496932515339	0.0225225225225224	-0.0263157894736842	-0.0428082191780821	0.00816326530612244	-0.0535168195718655	-0.0102941176470588	-0.0188679245283019	-0.00810810810810814	-0.0115131578947368	0.00442477876106195	-0.0399305555555555
noretynodrel	-0.0733333333333333	-0.046774193548387	-0.0428994082840237	-0.0262390670553936	-0.0325077399380805	-0.0403899721448467	-0.0673854447439353	-0.0819672131147541	-0.0242424242424243	0.0238095238095238	0.00445103857566764	-0.0661375661375661	-0.0567484662576688	-0.18018018018018	-0.162049861495845	-0.0205479452054794	0.0244897959183674	-0.0229357798165138	-0.0176470588235294	-0.0723270440251572	0.0499999999999999	-0.0312500000000001	-0.032448377581121	-0.0104166666666667
triamterene	0.0283333333333333	0.0403225806451614	0.0813609467455622	-0.0830903790087464	0.044891640866873	-0.0612813370473537	0.0175202156334232	0.0163934426229508	0.0196969696969698	-0.0111111111111111	-0.0237388724035609	0.00264550264550267	0.141104294478528	-0.00450450450450451	-0.018005540166205	-0.0205479452054794	0.122448979591837	-0.04434250764526	0.119117647058823	-0.0188679245283019	-0.0729729729729729	0.024671052631579	0.056047197640118	-0.0017361111111111
isoxicam	-0.101666666666667	-0.138709677419355	0.0532544378698224	-0.134110787172012	0.0541795665634675	-0.096100278551532	-0.250673854447439	-0.0140515222482436	0.0515151515151515	0.0888888888888889	-0.0548961424332345	-0.123015873015873	0.0628834355828221	0.00300300300300305	-0.018005540166205	-0.0667808219178082	0.0204081632653061	-0.0565749235474007	0.119117647058823	-0.0157232704402516	-0.0621621621621621	0.00822368421052633	-0.0147492625368731	-0.0746527777777777
mefenamic acid	0.0533333333333333	0.0370967741935484	0.0414201183431953	-0.0233236151603499	-0.0185758513931888	0	0.0107816711590296	0.00585480093676816	0.0121212121212121	-0.00476190476190474	0.0237388724035608	0.0648148148148148	0.0536809815950919	-0.10960960960961	0.018005540166205	0.0804794520547946	0.00816326530612244	-0.0489296636085627	0.086764705882353	0.0314465408805031	-0.0148648648648649	-0.0131578947368421	0.0368731563421828	0.0104166666666666
atracurium besilate	-0.146666666666667	-0.141935483870968	0.0710059171597633	-0.0553935860058309	0.0588235294117647	-0.193593314763231	-0.149595687331536	-0.00702576112412179	0.0545454545454545	-0.00158730158730158	-0.0608308605341247	-0.156084656084656	0.0996932515337423	0.03003003003003	-0.0346260387811634	-0.0376712328767123	-0.0693877551020408	-0.0305810397553517	0.0970588235294118	-0.0251572327044025	-0.0445945945945946	-0.0296052631578947	0.0250737463126843	-0.0920138888888889
heptaminol	-0.148333333333333	-0.117741935483871	0.0887573964497042	-0.113702623906706	0.0681114551083591	-0.0933147632311978	-0.121293800539084	0.0269320843091335	0.0772727272727273	0.0333333333333333	-0.0682492581602375	-0.162698412698413	0.148773006134969	0.015015015015015	0.0110803324099723	-0.0325342465753424	0.0632653061224491	0.0351681957186544	0.136764705882353	0.125786163522013	-0.106756756756757	-0.00986842105263158	0.0339233038348082	-0.0972222222222222
thiamphenicol	-0.0883333333333333	-0.101612903225806	0.105029585798816	-0.153061224489796	0.0743034055727554	-0.213091922005571	-0.242587601078167	0.0245901639344263	0.0651515151515151	0.0714285714285714	-0.0712166172106826	-0.185185185185185	0.144171779141104	-0.00300300300300299	-0.109418282548476	-0.0462328767123287	0	-0.073394495412844	0.105882352941176	0.108490566037736	-0.0797297297297297	-0.00986842105263158	0.0103244837758112	-0.0937499999999999
dapsone	0.02	-0.0677419354838709	0.124260355029586	-0.0393586005830904	0.0696594427244582	0.0724233983286908	0.0148247978436657	0.0292740046838408	0.0969696969696969	0.0920634920634921	-0.0875370919881305	0.0383597883597884	0.148773006134969	-0.021021021021021	0.0221606648199446	-0.0462328767123287	0.0387755102040817	-0.0275229357798165	0.127941176470588	0.119496855345912	-0.0689189189189189	0.0476973684210527	0.0221238938053097	-0.0399305555555555
naproxen	-0.0383333333333333	0.035483870967742	0.0887573964497042	0.0626822157434402	0.0464396284829721	0.00974930362116988	-0.0727762803234501	0.0327868852459017	0.0636363636363636	0.0873015873015873	0.0222551928783382	-0.0383597883597884	0.093558282208589	0.0345345345345345	0.0484764542936289	-0.00342465753424659	-0.063265306122449	0.00917431192660556	0.127941176470588	0.108490566037736	0.0378378378378379	-0.00164473684210525	0.0383480825958702	0.0642361111111112
acetohexamide	0.0600000000000001	0.0145161290322581	0.0621301775147929	0.10932944606414	-0.00309597523219812	0.0403899721448469	-0.0215633423180593	0.0339578454332553	0.0515151515151515	0.0476190476190476	-0.0029673590504451	0.0317460317460317	0.0812883435582822	0.0285285285285285	0.145429362880886	0.0376712328767124	-0.169387755102041	-0.0504587155963303	0.102941176470588	0.0251572327044025	0.122972972972973	0.0263157894736842	0.084070796460177	0.109375
diphenhydramine	-0.0816666666666667	-0.106451612903226	0.152366863905325	-0.0728862973760934	0.0619195046439628	-0.0933147632311978	-0.0512129380053908	-0.0351288056206089	0.0757575757575757	0.203174603174603	-0.00593471810089019	-0.125661375661376	0.147239263803681	0.0195195195195195	0.0623268698060943	-0.0428082191780821	-0.0204081632653061	-0.00917431192660551	0.167647058823529	0.070754716981132	-0.1	0.0476973684210527	0.00294985250737467	-0.0815972222222222
adiphenine	-0.0983333333333333	-0.166129032258065	0.18491124260355	-0.214285714285714	0.0789473684210527	-0.229805013927577	-0.293800539083558	0.0538641686182669	0.0742424242424242	0.0968253968253968	-0.0548961424332345	-0.178571428571429	0.147239263803681	-0.0135135135135135	0.0623268698060943	-0.131849315068493	0.0163265306122449	-0.116207951070336	0.160294117647059	0.150943396226415	-0.235135135135135	0.0213815789473685	0.0781710914454277	-0.133680555555556
piracetam	0.0600000000000001	0.0145161290322581	0.0384615384615384	0.0306122448979591	0.0154798761609908	0.0947075208913649	-0.0215633423180593	0.0257611241217799	0.0439393939393939	0.0412698412698413	-0.0103857566765579	0.0224867724867726	-0.0245398773006135	-0.280780780780781	0.056786703601108	0.0633561643835617	-0.0265306122448979	0.0688073394495412	-0.00441176470588234	-0.0251572327044025	-0.0243243243243244	0.0213815789473685	-0.00294985250737462	0.0381944444444445
molsidomine	-0.005	0.0564516129032258	0.0710059171597633	0.0685131195335277	-0.00464396284829721	-0.0362116991643454	-0.172506738544474	-0.0772833723653396	0.0409090909090909	-0.0507936507936508	0.0281899109792284	0.0145502645502645	-0.0199386503067485	0.0375375375375375	0.156509695290859	-0.00513698630136988	-0.0387755102040816	-0.0366972477064221	0.0323529411764706	-0.0440251572327044	-0.05	0.0148026315789473	0.019174041297935	-0.00868055555555558
dirithromycin	-0.01	-0.0209677419354839	0.14792899408284	-0.0845481049562683	0.0789473684210527	-0.0125348189415042	0.00269541778975746	-0.0339578454332553	0.148484848484848	0.0825396825396826	-0.0459940652818991	0.0264550264550265	0.148773006134969	0.0765765765765766	-0.0581717451523546	0.0719178082191781	-0.0428571428571428	-0.0321100917431193	0.145588235294118	0.199685534591195	0.112162162162162	-0.0148026315789474	-0.0250737463126844	-0.0243055555555555
dosulepin	-0.0499999999999999	0	-0.0088757396449704	-0.0481049562682216	-0.041795665634675	-0.0181058495821727	-0.0121293800539083	-0.00585480093676816	-0.0393939393939394	0.0444444444444445	0.00741839762611274	-0.078042328042328	0.00613496932515334	0.0195195195195195	-0.0290858725761772	0.0136986301369864	0.0714285714285715	-0.0519877675840979	0.0323529411764706	-0.0110062893081761	-0.0648648648648649	-0.0197368421052632	-0.0221238938053098	-0.0503472222222222
artemisinin	-0.015	-0.0580645161290322	-0.0931952662721893	-0.021865889212828	-0.0712074303405573	-0.0501392757660167	0.0795148247978437	-0.0737704918032787	-0.00303030303030305	-0.0507936507936508	0.0311572700296735	-0.0238095238095238	-0.125766871165644	-0.186186186186186	0.131578947368421	0.0102739726027398	-0.0142857142857143	0.0137614678899083	-0.123529411764706	-0.0220125786163522	-0.0648648648648649	-0.0296052631578947	-0.06047197640118	0.0208333333333334
budesonide	0.0416666666666667	0.0887096774193549	-0.0369822485207101	0.139941690962099	0.0510835913312693	0.0250696378830084	0.0242587601078167	-0.0351288056206089	-0.0727272727272728	-0.0412698412698413	-0.0029673590504451	0.0304232804232805	-0.039877300613497	0.0255255255255254	-0.0526315789473684	0.0565068493150686	-0.0408163265306122	0.0122324159021406	-0.0279411764705882	-0.0534591194968554	0.114864864864865	0.0148026315789473	0.0088495575221238	0.0590277777777778
triflusal	0.0333333333333333	0.0532258064516129	-0.170118343195266	0.0583090379008746	-0.156346749226006	0.0487465181058496	0.111859838274933	-0.0421545667447307	-0.0333333333333334	-0.0603174603174603	0.0445103857566765	0.0317460317460317	-0.19478527607362	-0.105105105105105	-0.106648199445983	0.053082191780822	0.0102040816326531	0.0244648318042814	-0.279411764705882	-0.155660377358491	0.0445945945945946	-0.0180921052631579	-0.0973451327433628	0.0329861111111112
phenindione	0.0216666666666667	-0.0145161290322581	-0.0946745562130177	0.010204081632653	-0.123839009287926	0.114206128133705	0.0997304582210242	0.0140515222482436	-0.0939393939393939	-0.0158730158730159	0.0400593471810089	0.0555555555555556	-0.150306748466258	-0.0300300300300301	-0.0027700831024931	0.0428082191780822	-0.0510204081632653	0.0443425076452599	-0.147058823529412	-0.237421383647799	0.0216216216216216	-0.0131578947368421	-0.141592920353982	0.0590277777777778
chloroquine	-0.0366666666666666	-0.0387096774193549	-0.0192307692307693	-0.00145772594752186	-0.0588235294117648	-0.0194986072423399	-0.0633423180592992	-0.0210772833723654	-0.0106060606060606	-0.034920634920635	0.0445103857566765	-0.0674603174603174	-0.0858895705521472	0.036036036036036	-0.137119113573407	-0.0256849315068493	0.0265306122448979	0.0152905198776758	-0.0470588235294118	-0.139937106918239	-0.0459459459459459	-0.0230263157894737	-0.103244837758112	0.00520833333333337
gliclazide	0.0783333333333334	0.0741935483870968	-0.146449704142012	0.0787172011661808	-0.145510835913313	0.0626740947075209	0.068733153638814	-0.112412177985948	-0.0803030303030303	-0.0523809523809524	0.0489614243323442	0.0846560846560847	-0.19478527607362	-0.021021021021021	0.117728531855956	0.0308219178082192	0.0469387755102041	0.0198776758409787	-0.125	0	0.0891891891891892	0.0444078947368421	-0.0575221238938053	0.104166666666667
ceftazidime	-0.075	-0.0532258064516128	-0.0517751479289941	-0.0481049562682216	0.0356037151702786	-0.0417827298050139	-0.0956873315363881	-0.0105386416861827	0.0287878787878787	-0.0555555555555555	0.0652818991097922	-0.0423280423280424	0.004601226993865	-0.00600600600600604	0.0277008310249308	0.0479452054794521	-0.0857142857142857	-0.0397553516819572	-0.025	0.0345911949685535	-0.0364864864864864	-0.00657894736842107	-0.0176991150442478	-0.0590277777777777
propafenone	0	0.0161290322580645	-0.115384615384615	0.13265306122449	-0.0139318885448916	-0.022284122562674	0.045822102425876	-0.0421545667447307	-0.0712121212121213	-0.0571428571428571	-0.0192878338278932	0.0304232804232805	-0.157975460122699	-0.232732732732733	0.0512465373961219	0.0325342465753425	0.0204081632653061	-0.0336391437308869	-0.155882352941176	-0.0723270440251572	0.0324324324324324	0.0476973684210527	-0.0265486725663717	0.00347222222222221
bromperidol	0.0766666666666667	0.117741935483871	-0.0355029585798817	0.0787172011661808	-0.0170278637770898	0.0877437325905293	0.00943396226415094	-0.0889929742388759	-0.046969696969697	-0.0888888888888889	0.016320474777448	0.0343915343915344	-0.113496932515337	-0.0285285285285286	0.00554016620498621	0.0479452054794521	-0.0326530612244897	-0.025993883792049	-0.0426470588235294	-0.0911949685534591	0.0864864864864865	-0.00164473684210525	-0.117994100294985	0.109375
imipenem	-0.03	0.0516129032258065	-0.153846153846154	0.0262390670553935	-0.105263157894737	0.0292479108635098	0.0390835579514826	-0.0480093676814988	-0.0242424242424243	-0.0571428571428571	0.0608308605341246	0.048941798941799	-0.179447852760736	0.051051051051051	0.137119113573407	-0.023972602739726	-0.0122448979591837	0.081039755351682	-0.214705882352941	-0.122641509433962	-0.0432432432432432	0.018092105263158	-0.116519174041298	0.0347222222222222
mesoridazine	0.01	0.0854838709677419	-0.0340236686390533	0.053935860058309	-0.0154798761609907	0.0543175487465182	-0.00539083557951481	-0.0702576112412178	-0.0136363636363637	-0.0841269841269841	0.0029673590504451	0.0330687830687831	-0.0889570552147239	-0.0480480480480481	0.00277008310249305	-0.023972602739726	-0.0612244897959184	0.00305810397553519	-0.0573529411764707	-0.0314465408805032	0.0675675675675675	0.018092105263158	-0.0634218289085546	0.0937500000000001
thiocolchicoside	0.0233333333333333	0.0516129032258065	-0.10207100591716	0.0889212827988338	-0.0557275541795666	0.00835654596100277	-0.0646900269541779	0.00936768149882905	-0.00151515151515152	-0.166666666666667	0.0252225519287833	0.0555555555555556	-0.118098159509202	0.0165165165165164	0.117728531855956	0.0376712328767124	-0.0122448979591837	0.047400611620795	-0.0926470588235294	-0.139937106918239	0.0554054054054054	0.00328947368421051	-0.0781710914454278	0.046875
trimetazidine	0	0.0887096774193549	-0.118343195266272	0.0583090379008746	0.0139318885448917	0.0557103064066853	0.0242587601078167	-0.0210772833723654	-0.109090909090909	-0.00158730158730158	0.0548961424332344	0.0330687830687831	-0.200920245398773	0.0585585585585585	-0.0720221606648199	0.0273972602739726	-0.0510204081632653	0.0214067278287462	-0.173529411764706	-0.172955974842767	0.0837837837837838	0.0296052631578948	-0.0339233038348083	0.0277777777777778
Prestwick-559	-0.015	0.0596774193548387	-0.122781065088757	-0.0102040816326531	-0.103715170278638	0.0264623955431755	0.0700808625336927	-0.0562060889929742	-0.0909090909090909	-0.0190476190476191	0.0712166172106825	0.0740740740740741	-0.179447852760736	0.0195195195195195	-0.092797783933518	0	0.0142857142857143	0.0229357798165137	-0.120588235294118	-0.10377358490566	0.116216216216216	0.0509868421052632	0.0221238938053097	0.0677083333333334
iobenguane	-0.00666666666666665	-0.0661290322580645	0.0162721893491123	-0.0568513119533528	-0.086687306501548	-0.0250696378830083	-0.0404312668463612	-0.0398126463700234	-0.0227272727272728	-0.0619047619047619	0.0400593471810089	-0.0436507936507937	-0.0644171779141105	-0.00300300300300299	-0.146814404432133	0	0.0163265306122449	-0.0152905198776759	-0.119117647058824	-0.029874213836478	-0.0689189189189189	0.0263157894736842	0.00147492625368728	-0.00520833333333331
etamivan	0.0083333333333333	-0.0451612903225807	-0.0665680473372782	-0.0597667638483966	-0.0541795665634676	-0.0557103064066852	0.078167115902965	-0.0210772833723654	-0.0227272727272728	0.0825396825396826	0.00593471810089019	-0.0767195767195767	-0.115030674846626	0.015015015015015	-0.159279778393352	0.0256849315068494	0.0265306122448979	-0.0948012232415902	-0.113235294117647	-0.0770440251572327	0.00135135135135134	0.0542763157894738	0.0648967551622418	-0.00868055555555558
cyclizine	0.0183333333333333	0.0145161290322581	-0.125739644970414	0.100583090379009	0.0108359133126935	-0.00139275766016711	-0.0943396226415095	-0.0281030444964871	-0.00606060606060604	0.0746031746031746	-0.0326409495548962	0.00793650793650791	-0.0107361963190184	-0.0075075075075075	0.135734072022161	0.0256849315068494	0.0183673469387755	0.0137614678899083	0.00441176470588234	-0.0110062893081761	-0.113513513513514	0.018092105263158	-0.0132743362831859	0
Trolox C	0.0316666666666667	0.0725806451612903	-0.0088757396449704	0.0845481049562682	0.0108359133126935	0.0125348189415042	0.0943396226415094	-0.0690866510538642	-0.0560606060606061	-0.0380952380952381	0.059347181008902	0.0833333333333334	-0.0720858895705521	-0.012012012012012	-0.00554016620498615	-0.0684931506849315	0.0142857142857143	0.0198776758409787	-0.0647058823529412	-0.139937106918239	0.0067567567567568	0.0378289473684211	-0.0516224188790561	0.0833333333333334
clorsulon	-0.163333333333333	-0.0709677419354838	0.0384615384615384	-0.190962099125364	0.0665634674922601	-0.0891364902506964	-0.273584905660377	0	0.124242424242424	0.120634920634921	-0.0712166172106826	-0.226190476190476	0.102760736196319	-0.00150150150150152	-0.018005540166205	0.00171232876712324	0.0612244897959184	-0.04434250764526	0.147058823529412	0.180817610062893	-0.187837837837838	0.0115131578947368	0.0132743362831858	-0.102430555555556
parthenolide	-0.0116666666666667	0.0338709677419355	-0.124260355029586	-0.0743440233236152	-0.0712074303405573	0.0654596100278552	-0.0929919137466307	-0.113583138173302	-0.0651515151515152	0.0888888888888889	-0.0667655786350149	-0.044973544973545	-0.049079754601227	-0.28978978978979	0.123268698060942	0.0342465753424658	-0.0285714285714285	-0.00458715596330278	-0.0382352941176471	0.158805031446541	-0.0851351351351352	-0.0361842105263158	0.112094395280236	0.0416666666666667
prenylamine	-0.0483333333333333	0.0564516129032258	-0.0591715976331361	-0.00145772594752186	0.0417956656346749	-0.00417827298050139	0.0404312668463612	-0.00117096018735363	-0.0303030303030303	-0.0174603174603175	-0.0207715133531157	-0.108465608465608	-0.0598159509202454	-0.0075075075075075	0.0886426592797784	0.089041095890411	-0.0551020408163265	-0.0535168195718655	-0.170588235294118	-0.0424528301886793	-0.106756756756757	-0.00822368421052633	0	0.00694444444444442
tubocurarine chloride	0.0033333333333333	0.0225806451612903	-0.022189349112426	0.0524781341107872	-0.0495356037151703	-0.00835654596100277	0.0175202156334232	-0.0140515222482436	0.0212121212121211	0.00317460317460316	0.0370919881305637	0.0515873015873015	-0.0506134969325154	0.0465465465465466	-0.0595567867036011	-0.0222602739726027	0.0469387755102041	0.0626911314984709	0.00588235294117634	-0.0141509433962264	0.0121621621621621	0.0476973684210527	0.0117994100294985	0.03125
tetracaine	-0.131666666666667	0.0161290322580645	0.0650887573964497	-0.0728862973760934	-0.00928792569659442	-0.128133704735376	-0.0202156334231806	-0.0725995316159251	0.0787878787878787	0.00793650793650791	-0.0608308605341247	-0.0330687830687831	0.0337423312883435	0.0495495495495495	-0.177285318559557	-0.0582191780821917	0	0.047400611620795	0.0838235294117647	-0.020440251572327	0.0689189189189189	0.00657894736842102	-0.0147492625368731	-0.0503472222222222
hydrastine hydrochloride	0.025	0.0290322580645161	-0.0340236686390533	0.0553935860058309	-0.00464396284829721	0.00417827298050144	0.0700808625336927	-0.0105386416861827	-0.0696969696969698	-0.0333333333333334	0.0252225519287833	0.0277777777777778	-0.138036809815951	0.0375375375375375	-0.113573407202216	0.0428082191780822	0.0673469387755102	0.0642201834862385	-0.113235294117647	-0.119496855345912	0.0135135135135135	0.049342105263158	0.0088495575221238	0.015625
laudanosine	-0.00833333333333336	0.0290322580645161	0.0281065088757396	0.0801749271137026	0.0340557275541795	0.0236768802228412	-0.032345013477089	-0.0433255269320843	0.0166666666666667	0.00476190476190474	0.0415430267062314	0.0542328042328042	0.0552147239263804	0.0285285285285285	-0.00554016620498615	0.0976027397260274	-0.0224489795918367	0	0.0823529411764706	-0.0235849056603774	0.0432432432432432	0.0131578947368421	0.0250737463126843	0.0503472222222223
scoulerine	0.0333333333333333	0.0596774193548387	0.0443786982248521	-0.0102040816326531	0.0603715170278637	0.0153203342618384	-0.091644204851752	0.0257611241217799	-0.0712121212121213	0.0428571428571429	0.0548961424332344	0.0555555555555556	-0.0199386503067485	-0.123123123123123	-0.141274238227147	0.00684931506849318	-0.00612244897959185	0.0840978593272171	-0.00294117647058822	0.105345911949686	-0.0364864864864864	0.0328947368421053	0.0353982300884955	-0.0503472222222222
10-methoxyharmalan	-0.0499999999999999	-0.00322580645161291	0.0502958579881656	0.0860058309037901	-0.0139318885448916	0.00139275766016711	-0.0889487870619946	-0.00234192037470726	0.0621212121212121	0.0555555555555555	0.00445103857566764	0.00396825396825395	-0.0184049079754601	0.036036036036036	0.116343490304709	-0.047945205479452	0.0795918367346938	-0.00152905198776759	0.0602941176470588	-0.0959119496855346	-0.0108108108108108	0.0296052631578948	-0.109144542772861	-0.00868055555555558
thiamine	-0.025	-0.12741935483871	-0.0399408284023669	-0.087463556851312	0.0201238390092879	-0.153203342618384	-0.109164420485175	-0.00936768149882905	0.0136363636363637	0.0777777777777777	-0.0474777448071217	-0.0952380952380952	-0.0613496932515338	0.0375375375375375	-0.110803324099723	-0.035958904109589	-0.0183673469387755	-0.0856269113149847	-0.011764705882353	0.00314465408805031	-0.182432432432432	0.055921052631579	0.056047197640118	-0.0729166666666666
dihydroergocristine	-0.0516666666666666	-0.132258064516129	0.0961538461538461	-0.173469387755102	0.0278637770897833	-0.0947075208913649	-0.185983827493261	0.0234192037470726	0.0757575757575757	0.0380952380952382	-0.0905044510385757	-0.133597883597884	0.0720858895705522	-0.0195195195195195	0.0387811634349031	-0.0205479452054794	0.0489795918367347	0.055045871559633	0.0441176470588235	0.0660377358490566	-0.0297297297297298	0.0444078947368421	0.0294985250737463	-0.0989583333333333
mometasone	0.005	-0.0338709677419355	-0.0310650887573965	-0.0772594752186589	0.0185758513931888	-0.0724233983286908	-0.10377358490566	-0.00819672131147542	0.0151515151515151	0.0126984126984128	0.0118694362017804	-0.0925925925925926	0.0199386503067485	-0.0165165165165165	0.0554016620498615	0.029109589041096	0.0571428571428572	-0.04434250764526	0.0632352941176471	0.0550314465408804	-0.122972972972973	0.0131578947368421	-0.0545722713864307	0.00173611111111116
lobelanidine	-0.0383333333333333	-0.117741935483871	0.0310650887573964	-0.0335276967930029	0.0154798761609908	-0.00696378830083566	-0.0431266846361186	-0.0889929742388759	0.0393939393939393	0.0206349206349207	-0.0445103857566766	-0.0330687830687831	-0.0107361963190184	-0.024024024024024	0.102493074792244	-0.059931506849315	0	0.00917431192660556	0.0147058823529411	0.0550314465408804	-0.147297297297297	0.0230263157894737	0.084070796460177	-0.0677083333333333
raubasine	-0.005	-0.0709677419354838	0.0118343195266272	0.0131195335276967	0	-0.0598885793871866	-0.142857142857143	-0.0386416861826698	0.00757575757575757	0.0285714285714286	-0.0148367952522255	-0.0568783068783069	0.0138036809815951	-0.00900900900900903	-0.0373961218836565	-0.0428082191780821	-0.0224489795918367	0.00764525993883791	0.0573529411764706	-0.00786163522012578	0.00810810810810814	0.0378289473684211	-0.0191740412979351	-0.0694444444444444
ajmaline	-0.203333333333333	-0.17741935483871	0.156804733727811	-0.128279883381924	0.0247678018575852	-0.17966573816156	-0.311320754716981	0.0199063231850117	0.146969696969697	0.0904761904761905	-0.0667655786350149	-0.260582010582011	0.136503067484663	-0.0360360360360361	0.00831024930747926	-0.0222602739726027	-0.0448979591836735	-0.0642201834862386	0.125	0.194968553459119	-0.291891891891892	0.0361842105263158	0.0427728613569321	-0.164930555555556
harmol	-0.0499999999999999	-0.00645161290322582	-0.0532544378698225	-0.00291545189504372	-0.0479876160990713	-0.0779944289693593	0.0768194070080862	-0.0152224824355972	0.0121212121212121	0.00793650793650791	-0.0341246290801187	-0.111111111111111	-0.00766871165644173	0.0900900900900901	-0.153739612188366	0.0376712328767124	-0.0428571428571428	-0.0168195718654434	-0.0147058823529412	0.0408805031446541	0.0216216216216216	0.00822368421052633	0.0412979351032448	-0.0694444444444444
stachydrine	0.0383333333333333	0.0193548387096775	0.0443786982248521	-0.0276967930029155	0.0510835913312693	-0.00557103064066855	0.0350404312668464	-0.0163934426229508	0.160606060606061	0.153968253968254	0.0267062314540059	0.048941798941799	0.116564417177914	0.0345345345345345	0.0484764542936289	0.0171232876712329	0.114285714285714	-0.0764525993883792	0.167647058823529	0.0770440251572326	0.00405405405405401	0.0575657894736843	0.0353982300884955	0.0416666666666667
dipivefrine	-0.0433333333333333	0.0306451612903226	0.103550295857988	0.103498542274052	-0.0619195046439629	-0.00835654596100277	0.0970350404312669	-0.0351288056206089	-0.0106060606060606	-0.0523809523809524	-0.0029673590504451	-0.00396825396825395	-0.0598159509202454	0.00450450450450446	0.0277008310249308	0.0188356164383562	0.0469387755102041	0.0366972477064219	-0.0132352941176471	0.176100628930818	-0.0378378378378378	0.0773026315789473	-0.00147492625368734	-0.0243055555555555
noscapine	-0.01	0.00645161290322582	0.0650887573964497	0.0379008746355685	0.0232198142414861	-0.00557103064066855	-0.00404312668463613	0.0175644028103045	0.0121212121212121	0.0952380952380952	0.0415430267062314	-0.0119047619047619	0.0920245398773006	-0.00600600600600604	0.0138504155124654	-0.0291095890410958	0.0306122448979592	0.0152905198776758	0.136764705882353	0.0644654088050314	-0.00540540540540541	0.0279605263157895	0.0398230088495575	0.0208333333333334
tomatidine	0.0633333333333334	0.103225806451613	-0.0103550295857988	0.0991253644314868	-0.0139318885448916	0.0445682451253482	-0.00673854447439354	-0.0679156908665106	-0.0181818181818182	-0.0317460317460318	0.0445103857566765	0.0145502645502645	-0.0828220858895705	-0.021021021021021	0.0221606648199446	-0.0770547945205479	0.0938775510204082	-0.00764525993883791	-0.011764705882353	-0.0896226415094339	0.0608108108108107	0.0279605263157895	0.0162241887905604	0.0781250000000001
papaverine	0.085	0.0387096774193548	-0.140532544378698	0.0612244897959183	-0.0386996904024768	-0.00417827298050139	-0.0363881401617251	-0.0351288056206089	-0.0878787878787879	-0.026984126984127	0.032640949554896	0.0595238095238095	-0.125766871165644	-0.264264264264264	-0.149584487534626	0.0136986301369864	0.104081632653061	0.0214067278287462	-0.0573529411764707	-0.059748427672956	0.0297297297297298	0.0427631578947368	0.109144542772861	0.0208333333333334
tetrahydroalstonine	-0.0616666666666666	-0.0758064516129032	0.0473372781065088	0.0685131195335277	0.0294117647058824	-0.0348189415041782	-0.0727762803234501	0.0175644028103045	-0.0106060606060606	0.125396825396825	0.0548961424332344	-0.0277777777777778	0.0644171779141104	-0.24024024024024	-0.0207756232686981	-0.0958904109589041	0.0346938775510205	0.00458715596330272	0.0176470588235293	-0.0172955974842767	-0.0283783783783784	0.00164473684210531	-0.0412979351032449	-0.0381944444444444
monocrotaline	-0.00666666666666665	-0.017741935483871	0.0562130177514792	0.112244897959184	-0.0743034055727554	0.0598885793871867	0.0822102425876011	0.0152224824355972	-0.0121212121212121	-0.0507936507936508	0	-0.00793650793650796	-0.0736196319018405	-0.012012012012012	-0.0235457063711911	0.0513698630136987	-0.0673469387755102	0.0902140672782874	0.0249999999999999	-0.110062893081761	-0.00540540540540541	-0.00493421052631582	0.0398230088495575	0.00520833333333337
harmine	0.0966666666666667	0.0596774193548387	-0.0606508875739645	0.0903790087463556	-0.190402476780186	0.0626740947075209	0.0539083557951482	-0.0597189695550351	-0.0833333333333333	-0.141269841269841	0.0192878338278931	0.0264550264550265	-0.162576687116564	0.147147147147147	0.00554016620498621	-0.00513698630136988	0.0469387755102041	-0.0137614678899083	-0.164705882352941	-0.0864779874213836	0.0824324324324325	0.0707236842105263	-0.126843657817109	0.0937500000000001
pyridoxine	-0.0133333333333334	0.0161290322580645	-0.0162721893491125	0.0743440233236151	-0.0619195046439629	0.0905292479108635	0.0188679245283019	-0.0140515222482436	-0.0727272727272728	-0.142857142857143	0.0148367952522255	0.0145502645502645	-0.108895705521472	-0.0525525525525526	-0.00831024930747926	0.0633561643835617	0.112244897959184	-0.025993883792049	-0.0588235294117648	0.00786163522012584	0.0554054054054054	0.00822368421052633	-0.0560471976401181	0.060763888888889
syrosingopine	0.0083333333333333	0.0661290322580644	-0.0710059171597634	-0.173469387755102	0.0572755417956656	-0.0362116991643454	-0.045822102425876	0.0737704918032787	0.0499999999999999	0.192063492063492	0.0178041543026706	0.0119047619047619	0.088957055214724	0.0315315315315314	-0.0401662049861495	0.0513698630136987	0.173469387755102	0.0397553516819571	0.0529411764705882	0.0550314465408804	-0.0243243243243244	-0.00822368421052633	0.00442477876106195	-0.0208333333333333
dacarbazine	0.05	0.0580645161290322	0.0118343195266272	0.100583090379009	-0.021671826625387	0.0445682451253482	0.0646900269541779	-0.0339578454332553	-0.0590909090909091	-0.104761904761905	0.0801186943620178	0.0846560846560847	-0.0245398773006135	0.0180180180180179	-0.0332409972299169	0.0684931506849316	0.0306122448979592	0.00305810397553519	0.0411764705882353	-0.0314465408805032	0.0797297297297297	0.03125	-0.00294985250737462	0.0416666666666667
piperlongumine	0.0316666666666667	0.064516129032258	-0.196745562130178	0.103498542274052	-0.139318885448916	-0.0376044568245125	0.0983827493261455	-0.189695550351288	-0.183333333333333	-0.0396825396825397	0.0474777448071216	-0.0251322751322752	-0.263803680981595	-0.0315315315315315	0.00554016620498621	0.029109589041096	-0.0122448979591837	0.0214067278287462	-0.286764705882353	-0.218553459119497	0.00945945945945947	-0.0427631578947368	-0.100294985250737	0.0486111111111112
ellipticine	0.085	0.0967741935483871	-0.0517751479289941	0.0860058309037901	-0.11609907120743	0.0793871866295265	0.0350404312668464	-0.155737704918033	0.00757575757575757	0.0507936507936507	0.0504451038575667	0.0806878306878307	-0.115030674846626	-0.0360360360360361	-0.00415512465373963	-0.0410958904109588	-0.0551020408163265	-0.0489296636085627	-0.113235294117647	-0.0487421383647799	0.105405405405405	-0.0559210526315789	-0.0589970501474927	0.0434027777777778
cytisine	0.0466666666666667	-0.0564516129032258	0.0236686390532543	-0.104956268221574	0.00773993808049533	-0.064066852367688	0.0606469002695418	0.0409836065573771	0.0590909090909091	0.00476190476190474	-0.0148367952522255	0.0582010582010581	0.0276073619631901	0.00150150150150152	-0.0304709141274238	-0.113013698630137	-0.0346938775510204	0.0382262996941896	0.0338235294117647	0.0550314465408804	-0.168918918918919	-0.0180921052631579	-0.0117994100294985	-0.0295138888888888
riboflavin	0.03	0.0596774193548387	-0.11094674556213	0.00291545189504361	-0.0835913312693498	0.0389972144846797	0.0741239892183289	-0.0140515222482436	-0.107575757575758	-0.0873015873015873	0.00741839762611274	0.0436507936507936	-0.219325153374233	-0.0105105105105105	-0.0207756232686981	0.00171232876712324	0.0408163265306123	0.00305810397553519	-0.223529411764706	-0.141509433962264	0.0432432432432432	-0.0411184210526315	0.0811209439528023	0.029513888888889
atropine	0.08	0.0225806451612903	-0.0636094674556213	-0.00291545189504372	-0.0897832817337461	0.0724233983286908	0.0242587601078167	0.0128805620608899	-0.0560606060606061	0.0492063492063491	0.0311572700296735	0.00264550264550267	-0.147239263803681	0.0705705705705706	-0.105263157894737	-0.0907534246575342	-0.142857142857143	-0.0152905198776759	-0.036764705882353	-0.0566037735849057	0.0824324324324325	-0.00822368421052633	0.0368731563421828	0.045138888888889
ipratropium bromide	0.0833333333333334	0.104838709677419	-0.11094674556213	0.0247813411078717	-0.0990712074303405	0.0571030640668524	0.0566037735849056	-0.0971896955503513	-0.122727272727273	-0.166666666666667	0.0192878338278931	0.0568783068783069	-0.118098159509202	-0.108108108108108	0.0664819944598338	-0.00684931506849318	0.0346938775510205	0.00764525993883791	-0.117647058823529	-0.231132075471698	0.0216216216216216	0.018092105263158	-0.0516224188790561	0.0625000000000001
lobeline	0.0583333333333333	0.0612903225806452	0.167159763313609	0.0116618075801749	0.105263157894737	0.0334261838440112	0	0.0140515222482436	0.0515151515151515	0.0285714285714286	0.016320474777448	0.0555555555555556	0.0843558282208589	-0.246246246246246	0.00554016620498621	-0.0462328767123287	-0.108163265306122	-0.0275229357798165	0.113235294117647	0.185534591194969	-0.0729729729729729	0.00493421052631582	-0.0221238938053098	0.092013888888889
calycanthine	-0.105	-0.0564516129032258	0.0443786982248521	0.0145772594752186	-0.0108359133126935	-0.11142061281337	-0.154986522911051	0.0421545667447307	0.0333333333333333	0.0126984126984128	0.0178041543026706	-0.00132275132275134	0.0644171779141104	-0.0075075075075075	0.00831024930747926	-0.0821917808219178	-0.063265306122449	0.0321100917431192	0.0647058823529412	0.0676100628930817	-0.05	-0.00822368421052633	0.00737463126843652	-0.0711805555555555
hydrocotarnine	0.0916666666666667	0.035483870967742	-0.106508875739645	0.0568513119533527	-0.00928792569659442	0.0403899721448469	0.0404312668463612	-0.0374707259953161	0	-0.0238095238095238	0.0311572700296735	0.0621693121693121	-0.0291411042944785	-0.00900900900900903	-0.0706371191135734	0.023972602739726	-0.0122448979591837	0.0840978593272171	-0.0632352941176471	-0.116352201257862	0.00135135135135134	0.0115131578947368	0.0206489675516224	0.029513888888889
\1,4-chrysenequinone\""	0.0116666666666667	0.0225806451612903	-0.159763313609467	-0.0116618075801749	-0.0804953560371517	0.0779944289693594	0.0768194070080862	0.0245901639344263	-0.172727272727273	-0.0412698412698413	0.0207715133531157	0.0132275132275133	-0.226993865030675	-0.294294294294294	0.10387811634349	-0.023972602739726	0.0551020408163265	0.0397553516819571	-0.279411764705882	-0.0849056603773585	0.0932432432432433	-0.0263157894736842	-0.0516224188790561	0.0520833333333334
pseudopelletierine	-0.075	-0.0258064516129032	-0.0562130177514794	-0.0393586005830904	-0.0108359133126935	0.0334261838440112	0.0444743935309974	-0.0515222482435597	-0.0984848484848485	-0.0539682539682539	0.0237388724035608	-0.0185185185185185	-0.0690184049079755	0.0285285285285285	-0.163434903047091	-0.0325342465753424	-0.00204081632653064	0.00611620795107037	-0.126470588235294	0.10377358490566	0.00405405405405401	0.0460526315789475	0.0442477876106194	-0.0572916666666666
hydroquinine	-0.0766666666666667	0.0322580645161291	0.029585798816568	0.0131195335276967	-0.0154798761609907	0.0389972144846797	-0.138814016172507	0.0339578454332553	-0.0166666666666667	0.0650793650793651	0.00741839762611274	-0.152116402116402	0.0567484662576687	-0.024024024024024	-0.0290858725761772	-0.0633561643835616	-0.13265306122449	-0.0122324159021407	0.0926470588235294	0.125786163522013	0.0324324324324324	-0.00328947368421051	0.0545722713864306	-0.0156249999999999
physostigmine	0.0333333333333333	-0.00806451612903225	-0.0192307692307693	0.00437317784256552	0.044891640866873	-0.00278551532033428	0.0283018867924528	-0.0913348946135831	-0.0454545454545455	0.0888888888888889	0.0252225519287833	0.0753968253968254	0.0812883435582822	0.0120120120120121	0.0941828254847645	-0.0753424657534246	0.0326530612244899	-0.025993883792049	0.0794117647058823	-0.0628930817610063	-0.0837837837837838	0.0608552631578948	0.0398230088495575	0.060763888888889
acepromazine	0.0133333333333333	0.00967741935483868	-0.0428994082840237	0.0276967930029154	-0.0356037151702787	-0.00139275766016711	-0.0498652291105121	-0.0690866510538642	-0.096969696969697	0.0968253968253968	0.0178041543026706	0.0330687830687831	-0.168711656441718	0.033033033033033	-0.0637119113573407	-0.0222602739726027	-0.124489795918367	-0.0107033639143731	-0.175	-0.0927672955974843	0.00405405405405401	0.0411184210526316	0.0309734513274336	-0.00868055555555558
berberine	0.005	0.00322580645161286	-0.0399408284023669	0.0510204081632653	-0.021671826625387	-0.00696378830083566	-0.00943396226415094	-0.0362997658079625	-0.0303030303030303	0.00476190476190474	0.0029673590504451	0.0251322751322751	-0.125766871165644	0.0525525525525525	-0.00969529085872578	0.0359589041095891	0.130612244897959	0.0458715596330275	-0.113235294117647	-0.110062893081761	-0.0135135135135135	0.018092105263158	0.0132743362831858	-0.0017361111111111
convolamine	0.005	-0.0322580645161291	0.0384615384615384	0.032069970845481	0.021671826625387	-0.11142061281337	-0.164420485175202	0.00585480093676816	0.143939393939394	0.119047619047619	-0.040059347181009	-0.0396825396825397	0.113496932515337	-0.0225225225225225	0.0664819944598338	-0.107876712328767	-0.0693877551020408	-0.0198776758409786	0.113235294117647	0.158805031446541	-0.0716216216216216	-0.00164473684210525	-0.0398230088495575	-0.0885416666666666
cinchonidine	-0.0283333333333334	0.0306451612903226	0.0310650887573964	-0.0743440233236152	0.0495356037151702	0.0167130919220055	0.00673854447439348	0.0117096018735363	0.0848484848484848	0.0619047619047619	0.032640949554896	-0.0529100529100529	0.111963190184049	0.0405405405405405	0.0207756232686981	-0.0308219178082191	0.0204081632653061	0.0168195718654435	0.0999999999999999	0.0251572327044025	0.0405405405405406	-0.0148026315789474	0.113569321533923	-0.0138888888888888
demecarium bromide	-0.108333333333333	-0.12741935483871	0.0887573964497042	-0.106413994169096	0.0325077399380804	-0.0877437325905293	-0.0202156334231806	0.0152224824355972	-0.00454545454545457	0.00317460317460316	-0.040059347181009	-0.146825396825397	0.0598159509202454	-0.024024024024024	-0.0263157894736842	-0.0376712328767123	-0.063265306122449	-0.0321100917431193	0.0676470588235294	0.169811320754717	-0.182432432432432	-0.0197368421052632	0.0294985250737463	-0.116319444444444
racecadotril	-0.0333333333333333	-0.0338709677419355	0.0502958579881656	-0.0918367346938775	0.0108359133126935	-0.0835654596100279	-0.165768194070081	0.0140515222482436	0.0242424242424242	0.0507936507936507	-0.0385756676557864	-0.00925925925925924	0.0644171779141104	0.021021021021021	-0.0941828254847645	0.0376712328767124	-0.00816326530612244	0.0642201834862385	0.0544117647058823	-0.0770440251572327	-0.144594594594595	0.03125	0.0132743362831858	-0.0798611111111111
epivincamine	0.0683333333333334	0.0193548387096775	-0.00739644970414199	0.00437317784256552	0.00928792569659442	0.0306406685236769	0.0876010781671159	-0.0597189695550351	0.0439393939393939	-0.0603174603174603	0.0474777448071216	0.082010582010582	-0.0337423312883436	0.036036036036036	0.0138504155124654	-0.011986301369863	0.144897959183674	-0.0321100917431193	0.00735294117647056	-0.00628930817610063	0.0756756756756757	0.00657894736842102	-0.0471976401179942	0.0399305555555556
aconitine	-0.0866666666666667	-0.0290322580645161	0.0473372781065088	-0.0524781341107872	0.0588235294117647	-0.0250696378830083	-0.185983827493261	0.00702576112412179	0.0348484848484848	0.0968253968253968	-0.0296735905044511	-0.0925925925925926	0.088957055214724	0.057057057057057	0.0969529085872576	-0.0582191780821917	0.0734693877551021	0.00152905198776754	0.129411764705882	0.070754716981132	-0.122972972972973	0.00986842105263164	0.0486725663716814	-0.064236111111111
(+)-chelidonine	0.095	0.0225806451612903	0.106508875739645	0.0145772594752186	0.0634674922600619	0.0389972144846797	0.115902964959569	0.044496487119438	0.0863636363636363	0.177777777777778	-0.0163204747774481	0.0582010582010581	0.122699386503068	0.033033033033033	0.0498614958448754	0.00513698630136983	-0.00816326530612244	-0.00305810397553519	0.154411764705882	0.106918238993711	-0.116216216216216	-0.00657894736842107	-0.0132743362831859	0.045138888888889
isocorydine	-0.0416666666666666	-0.119354838709677	0.134615384615385	0.0160349854227405	0.0712074303405572	-0.0153203342618384	-0.0377358490566037	0.0351288056206089	0.0242424242424242	0.0317460317460317	0.0148367952522255	0.0119047619047619	0.093558282208589	0.0165165165165164	0.0443213296398892	-0.0445205479452054	0.0795918367346938	-0.00152905198776759	0.0970588235294118	0.114779874213837	-0.0648648648648649	0.0279605263157895	0.0855457227138643	-0.0711805555555555
vinburnine	-0.0533333333333333	0.00967741935483868	0.0650887573964497	-0.0728862973760934	0.0588235294117647	-0.0125348189415042	-0.0902964959568733	0.0281030444964872	0.0757575757575757	0.0539682539682539	0.00148367952522255	-0.115079365079365	0.101226993865031	-0.0645645645645646	0.0470914127423823	-0.0171232876712329	-0.0591836734693877	-0.0152905198776759	0.129411764705882	0.0283018867924528	-0.0783783783783784	-0.0131578947368421	-0.00737463126843657	-0.0711805555555555
quipazine	-0.0683333333333333	-0.0838709677419355	0.115384615384615	-0.157434402332362	0.0386996904024768	-0.0710306406685237	-0.149595687331536	0.0245901639344263	0.0378787878787878	0.0761904761904761	-0.0118694362017804	-0.126984126984127	0.110429447852761	0.0555555555555555	-0.0221606648199446	-0.0736301369863013	-0.0795918367346939	-0.062691131498471	0.139705882352941	0.0518867924528301	-0.154054054054054	0.0542763157894738	0.0707964601769911	-0.0972222222222222
folic acid	-0.0616666666666666	-0.035483870967742	0.0532544378698224	-0.0918367346938775	0.0232198142414861	-0.225626740947075	-0.0970350404312669	0.0105386416861827	0.0651515151515151	0.0603174603174603	0.0252225519287833	-0.108465608465608	0.116564417177914	-0.027027027027027	0.0332409972299169	-0.102739726027397	-0.0408163265306122	-0.0703363914373089	0.108823529411765	0.0172955974842768	-0.164864864864865	0.0263157894736842	0.0339233038348082	-0.0920138888888889
chloramphenicol	0.0216666666666667	0.116129032258064	-0.171597633136095	0.0364431486880465	-0.151702786377709	0.084958217270195	0.0754716981132075	-0.0327868852459016	0.00757575757575757	-0.0571428571428571	0	0.0806878306878307	-0.184049079754601	0.0390390390390389	-0.0290858725761772	0.023972602739726	0.0571428571428572	-0.00305810397553519	-0.135294117647059	-0.106918238993711	0.0878378378378378	-0.0575657894736842	-0.101769911504425	0.0677083333333334
isoflupredone	-0.111666666666667	-0.201612903225806	0.186390532544379	-0.19533527696793	0.102167182662539	-0.253481894150418	-0.323450134770889	0.0257611241217799	0.0787878787878787	0.0920634920634921	-0.127596439169139	-0.350529100529101	0.148773006134969	-0.0180180180180181	-0.0138504155124654	-0.0633561643835616	-0.0102040816326531	-0.122324159021407	0.170588235294118	0.15251572327044	-0.306756756756757	-0.00164473684210525	0.0398230088495575	-0.175347222222222
canrenoic acid	0.035	0.0177419354838709	-0.0754437869822486	0.0247813411078717	-0.0541795665634676	0.0389972144846797	-0.0889487870619946	-0.00585480093676816	0.0575757575757575	-0.0904761904761905	-0.0207715133531157	0.0092592592592593	-0.0460122699386503	-0.00450450450450451	0.0401662049861496	0.0342465753424658	-0.102040816326531	0.0168195718654435	-0.123529411764706	-0.110062893081761	0.0405405405405406	-0.0263157894736842	-0.0914454277286136	0.00173611111111116
ursolic acid	-0.116666666666667	-0.101612903225806	0.0236686390532543	-0.0291545189504374	0.0154798761609908	-0.0389972144846796	0.0606469002695418	-0.0644028103044497	0.0696969696969697	0.126984126984127	-0.0118694362017804	-0.0978835978835979	0.0874233128834355	-0.132132132132132	0.0415512465373962	-0.0171232876712329	-0.108163265306122	-0.0795107033639144	0.0691176470588235	0.00628930817610063	-0.00945945945945947	-0.0197368421052632	-0.023598820058997	-0.0520833333333333
gentamicin	-0.0516666666666666	-0.111290322580645	0.0266272189349112	-0.103498542274052	0.0386996904024768	-0.224233983286908	-0.195417789757412	0.0398126463700235	0.0242424242424242	-0.0301587301587302	-0.0949554896142433	-0.164021164021164	0.104294478527607	0.00450450450450446	0.00138504155124652	-0.0856164383561644	0.0326530612244899	-0.116207951070336	0.108823529411765	0.154088050314465	-0.193243243243243	0.00822368421052633	0.0693215339233038	-0.151041666666667
methocarbamol	-0.02	-0.064516129032258	-0.0162721893491125	-0.0918367346938775	-0.0123839009287926	-0.0334261838440111	-0.00404312668463613	-0.0807962529274005	0.0151515151515151	0.0539682539682539	-0.0118694362017804	-0.0515873015873016	-0.0751533742331288	-0.0765765765765766	-0.0304709141274238	-0.0582191780821917	-0.161224489795918	0.0351681957186544	-0.0161764705882353	-0.209119496855346	0.00810810810810814	0.0411184210526316	-0.0176991150442478	-0.0451388888888888
aceclofenac	-0.085	-0.0967741935483871	-0.00443786982248523	0.065597667638484	0.0325077399380804	-0.0459610027855153	-0.0121293800539083	-0.0140515222482436	0.0348484848484848	-0.0412698412698413	-0.0311572700296736	-0.0555555555555555	0.00153374233128833	0.0225225225225224	-0.112188365650969	0.0924657534246576	-0.0265306122448979	0.0351681957186544	0.00147058823529411	-0.0125786163522013	-0.0243243243243244	-0.0279605263157895	0.0265486725663716	-0.0624999999999999
retrorsine	0.0566666666666668	-0.0564516129032258	-0.0340236686390533	-0.0830903790087464	-0.00928792569659442	-0.0835654596100279	0.0242587601078167	0.00468384074941453	0.00757575757575757	-0.0920634920634921	0.0252225519287833	0.0582010582010581	-0.0153374233128835	0.0690690690690691	0.0193905817174516	-0.0702054794520547	-0.0448979591836735	0.0259938837920489	-0.0220588235294118	0.0471698113207547	-0.0283783783783784	-0.024671052631579	-0.0103244837758112	0.0243055555555556
rescinnamine	0.0766666666666667	0.0370967741935484	0.022189349112426	0.010204081632653	-0.0201238390092879	0.0779944289693594	0.133423180592992	-0.0480093676814988	-0.0121212121212121	-0.0333333333333334	0.032640949554896	0.048941798941799	-0.00766871165644173	0.0225225225225224	-0.0124653739612188	-0.0308219178082191	-0.0959183673469388	0.0443425076452599	-0.0764705882352942	-0.180817610062893	0.0540540540540541	-0.0131578947368421	-0.0457227138643068	0.0225694444444444
galantamine	0.0516666666666667	0.0564516129032258	-0.0931952662721893	0.10932944606414	0.0402476780185758	0.0626740947075209	0.122641509433962	-0.0234192037470726	-0.0651515151515152	-0.114285714285714	0.00445103857566764	0.0357142857142857	-0.0337423312883436	0.0870870870870871	0.00415512465373957	-0.00342465753424659	-0.00408163265306122	-0.0229357798165138	-0.0823529411764706	-0.235849056603774	0.0648648648648649	-0.0608552631578947	-0.0914454277286136	0.0625000000000001
xylazine	0.0266666666666667	0.05	0.0266272189349112	0.0670553935860058	0.0386996904024768	0.0278551532033426	0.142857142857143	0.00936768149882905	-0.0348484848484849	0.0222222222222223	0.086053412462908	0.0608465608465608	-0.0122699386503067	-0.0420420420420421	-0.0027700831024931	-0.0565068493150684	-0.0163265306122449	0	0.0176470588235293	0.0801886792452831	0.081081081081081	0.0641447368421053	0.014749262536873	0.046875
cinchonine	-0.0833333333333333	-0.108064516129032	0.0857988165680473	-0.129737609329446	0.0603715170278637	-0.108635097493036	-0.132075471698113	0.0140515222482436	0.0924242424242424	0.173015873015873	-0.0385756676557864	-0.0952380952380952	0.102760736196319	0.0435435435435435	0.0429362880886427	-0.0924657534246575	-0.0469387755102041	-0.0290519877675841	0.0955882352941176	0.0723270440251572	-0.0891891891891892	0.0115131578947368	-0.00294985250737462	-0.064236111111111
sparteine	0.0583333333333333	0.067741935483871	0.0488165680473372	0.00728862973760924	-0.00154798761609909	0.0612813370473538	0.00808625336927227	0.0163934426229508	0.0060606060606061	-0.0682539682539682	-0.0370919881305638	0.0476190476190476	-0.0122699386503067	0.03003003003003	-0.0290858725761772	-0.0736301369863013	0.155102040816327	-0.0779816513761468	-0.0338235294117648	0.089622641509434	-0.0148648648648649	-0.0180921052631579	-0.0412979351032449	-0.00868055555555558
conessine	0.005	-0.00967741935483873	0.022189349112426	0.010204081632653	0.0201238390092879	0.0584958217270195	-0.00134770889487873	-0.0515222482435597	0.0121212121212121	-0.0841269841269841	-0.0326409495548962	0.0542328042328042	0.0429447852760736	-0.0540540540540541	0.0207756232686981	0.0496575342465754	-0.0183673469387755	0.0366972477064219	0.0735294117647058	0.108490566037736	0.124324324324324	0.0148026315789473	0.0530973451327433	0.0416666666666667
co-dergocrine mesilate	-0.025	-0.124193548387097	0.022189349112426	-0.13265306122449	0.0526315789473684	0.00139275766016711	-0.0121293800539083	0.0362997658079626	0.0439393939393939	0.046031746031746	-0.0652818991097923	-0.124338624338624	0.0628834355828221	-0.0345345345345346	0.159279778393352	-0.0462328767123287	0.0387755102040817	0.0366972477064219	0.117647058823529	0.0786163522012578	-0.0148648648648649	0.00164473684210531	0.0663716814159292	0.0104166666666666
palmatine	0.0600000000000001	0.0338709677419355	-0.0118343195266272	0.0379008746355685	-0.0340557275541796	0.0529247910863511	0.0633423180592991	-0.0105386416861827	0.0181818181818182	-0.0301587301587302	-0.0370919881305638	0.00529100529100535	0.0598159509202454	0.048048048048048	0.0332409972299169	-0.0136986301369863	0.0326530612244899	0.0703363914373089	0.0441176470588235	-0.0424528301886793	0.101351351351351	-0.00822368421052633	-0.0825958702064897	0.0677083333333334
bicuculline	0.04	0.064516129032258	-0.00443786982248523	0.0422740524781341	0.0263157894736842	0.0139275766016713	0.0283018867924528	-0.0468384074941452	-0.0303030303030303	0.0317460317460317	0.0489614243323442	0.0436507936507936	-0.0107361963190184	0.0255255255255254	-0.0831024930747922	0.011986301369863	-0.0673469387755102	-0.0672782874617738	0.0191176470588235	-0.0660377358490566	0.0202702702702703	-0.0460526315789473	-0.0383480825958702	-0.00520833333333331
seneciphylline	0.0833333333333334	0.0467741935483872	0.0118343195266272	0.00291545189504361	-0.0309597523219814	0.00278551532033422	0.0390835579514826	0	-0.168181818181818	-0.0365079365079365	0.0504451038575667	0.0555555555555556	0.0230061349693251	-0.0375375375375376	0.0110803324099723	0.00171232876712324	0.0244897959183674	-0.00764525993883791	-0.00147058823529411	-0.180817610062893	0.0513513513513513	-0.037828947368421	-0.0825958702064897	0.0416666666666667
canavanine	0.0983333333333334	-0.0290322580645161	-0.146449704142012	0.0816326530612245	-0.021671826625387	-0.0139275766016713	-0.111859838274933	-0.00936768149882905	-0.148484848484848	-0.163492063492064	-0.0459940652818991	0.0119047619047619	-0.156441717791411	0.0345345345345345	-0.119113573407202	-0.00342465753424659	-0.0530612244897959	-0.0550458715596331	-0.172058823529412	-0.119496855345912	0.0986486486486486	0.0592105263157895	-0.0545722713864307	0.00347222222222221
diflorasone	-0.0816666666666667	0.00483870967741939	-0.014792899408284	-0.0320699708454811	0.0170278637770898	0	0.0566037735849056	-0.0128805620608899	0.0060606060606061	-0.0380952380952381	0.0415430267062314	-0.0502645502645502	0.00613496932515334	-0.0255255255255256	-0.0664819944598338	-0.0102739726027397	-0.0693877551020408	-0.0321100917431193	0.0323529411764706	-0.0534591194968554	0.00945945945945947	0.00822368421052633	0.0250737463126843	0.00694444444444442
gramine	0.0166666666666667	0.0532258064516129	0.0414201183431953	0.0466472303206996	-0.0294117647058824	0.0348189415041783	0.045822102425876	-0.00702576112412179	-0.0878787878787879	-0.2	0.00741839762611274	0.0476190476190476	0.0260736196319019	0.124624624624625	-0.119113573407202	-0.00684931506849318	0.0428571428571429	0.055045871559633	-0.073529411764706	0.111635220125786	-0.0324324324324324	-0.037828947368421	-0.023598820058997	0.0381944444444445
protoveratrine A	0.0266666666666667	0.05	-0.0399408284023669	0.0626822157434402	0.0170278637770898	0.0654596100278552	0.0727762803234501	-0.00117096018735363	-0.121212121212121	0.0365079365079365	0.0534124629080118	0.0727513227513228	-0.0674846625766872	-0.00900900900900903	0.00692520775623273	-0.00342465753424659	-0.0836734693877551	0.0642201834862385	-0.102941176470588	-0.176100628930818	0.0662162162162162	-0.0493421052631579	-0.0471976401179942	0.0590277777777778
emetine	-0.0816666666666667	-0.103225806451613	0.0976331360946745	-0.097667638483965	0.0247678018575852	-0.100278551532033	-0.106469002695418	0.00351288056206089	-0.0363636363636364	-0.0555555555555555	-0.0548961424332345	-0.193121693121693	-0.0260736196319019	0.021021021021021	0.135734072022161	0.0479452054794521	0.126530612244898	0.0198776758409787	-0.1	0.108490566037736	-0.263513513513513	0.100328947368421	0.00589970501474923	-0.0833333333333333
trimethylcolchicinic acid	0.0183333333333333	0.035483870967742	-0.0266272189349113	0.075801749271137	0.00154798761609909	-0.00139275766016711	0.0161725067385445	-0.00234192037470726	-0.0787878787878788	-0.0603174603174603	0.0341246290801186	0.0912698412698413	-0.0138036809815951	-0.0825825825825826	0.0152354570637119	0.0325342465753425	-0.0408163265306122	0.00764525993883791	-0.107352941176471	-0.169811320754717	0.081081081081081	-0.0855263157894737	-0.0693215339233039	0.0329861111111112
yohimbic acid	-0.0383333333333333	-0.106451612903226	0.0428994082840236	-0.119533527696793	0.0526315789473684	-0.0724233983286908	-0.0619946091644205	0.0292740046838408	0.0484848484848485	0.00952380952380949	-0.0489614243323442	-0.115079365079365	0.121165644171779	-0.0765765765765766	0.0650969529085872	-0.125	-0.0469387755102041	0.0275229357798165	0.111764705882353	0.174528301886792	-0.244594594594595	0.00822368421052633	0.0722713864306784	-0.0972222222222222
boldine	0.0116666666666667	0.0693548387096774	0.14792899408284	0.00583090379008744	0.0696594427244582	0.0515320334261838	0.0539083557951482	-0.0714285714285715	0.0439393939393939	0.0714285714285714	0.016320474777448	0.0793650793650794	0.119631901840491	0.033033033033033	0.0581717451523546	-0.0410958904109588	0.0489795918367347	0.105504587155963	0.141176470588235	0.117924528301887	0.0527027027027027	0.00822368421052633	0.0457227138643067	0.0572916666666667
harmaline	0.085	-0.0209677419354839	0.014792899408284	0.118075801749271	-0.00928792569659442	-0.0167130919220056	0.0444743935309974	0.00234192037470726	0.0621212121212121	0.1	0.0207715133531157	0.0171957671957672	0.0122699386503068	0.102102102102102	-0.0429362880886426	-0.0222602739726027	-0.0183673469387755	0.0152905198776758	0.00735294117647056	-0.0345911949685535	-0.122972972972973	-0.0345394736842106	-0.0943952802359882	0.0121527777777778
harman	0.0816666666666667	0.064516129032258	0.0399408284023668	0.0495626822157434	-0.0061919504643963	0.0682451253481894	0.130727762803235	0.00117096018735363	-0.00606060606060604	-0.0412698412698413	0.0311572700296735	0.0462962962962963	0.0782208588957055	-0.00450450450450451	-0.0138504155124654	-0.0650684931506849	-0.0795918367346939	-0.0198776758409786	0.0397058823529411	-0.0581761006289308	-0.00405405405405407	0.00986842105263164	-0.032448377581121	0.0590277777777778
quinisocaine	0.0133333333333333	0.0612903225806452	-0.076923076923077	0.0743440233236151	0.021671826625387	0.0431754874651811	0.144204851752022	0.0257611241217799	-0.0636363636363637	-0.00634920634920638	0.0222551928783382	0.0555555555555556	-0.0858895705521472	-0.0585585585585586	0.0886426592797784	-0.0171232876712329	-0.0959183673469388	0.00917431192660556	-0.061764705882353	-0.0770440251572327	0.104054054054054	-0.0624999999999999	-0.0737463126843658	0.0434027777777778
solanine	0.103333333333333	0.0790322580645161	-0.0295857988165681	-0.0116618075801749	-0.0386996904024768	0.0598885793871867	0.0727762803234501	-0.0327868852459016	-0.0893939393939394	0.0285714285714286	0.0756676557863502	0.0740740740740741	-0.0414110429447853	0	-0.00554016620498615	0.0154109589041096	0.146938775510204	0.0688073394495412	-0.0308823529411765	-0.0738993710691824	-0.00540540540540541	0.00328947368421051	-0.0191740412979351	0.0572916666666667
sulmazole	-0.0833333333333333	-0.203225806451613	0.0710059171597633	-0.097667638483965	0.0975232198142415	-0.100278551532033	-0.0283018867924529	0.0128805620608899	0.0727272727272728	0.0984126984126984	-0.0178041543026706	-0.264550264550265	0.0874233128834355	0.0225225225225224	-0.00692520775623268	-0.104452054794521	0.0489795918367347	0.0137614678899083	0.105882352941176	0.0817610062893082	-0.0608108108108108	0.00493421052631582	0.0663716814159292	-0.0850694444444444
glimepiride	-0.0133333333333334	0.00806451612903225	0.0236686390532543	0.0422740524781341	0.102167182662539	0.0543175487465182	0.0134770889487871	0.0128805620608899	0.0863636363636363	0.0317460317460317	0.0652818991097922	0.0423280423280423	0.0352760736196318	-0.0075075075075075	-0.0415512465373961	0.0582191780821918	-0.0571428571428572	0.00764525993883791	0.0617647058823529	0.029874213836478	0.0716216216216216	0.00493421052631582	0.0176991150442477	-0.017361111111111
vitexin	-0.00833333333333336	0.0596774193548387	0.0946745562130178	0.0014577259475218	0.0789473684210527	0.0571030640668524	0.0889487870619946	-0.0725995316159251	-0.0196969696969697	0.10952380952381	-0.013353115727003	0.0171957671957672	0.0644171779141104	0.0195195195195195	-0.0346260387811634	-0.0291095890410958	0.0306122448979592	0.0198776758409787	0.0779411764705882	0.141509433962264	0.0324324324324324	0.0526315789473685	-0.0412979351032449	-0.0017361111111111
dydrogesterone	0.0283333333333333	0.0306451612903226	-0.0488165680473373	-0.0247813411078717	0.0402476780185758	0.096100278551532	0.0148247978436657	-0.00468384074941453	-0.0181818181818182	-0.0841269841269841	0.0682492581602374	0.0555555555555556	0.0168711656441718	0.0525525525525525	-0.0193905817174516	-0.0804794520547945	0.177551020408163	-0.0290519877675841	-0.0132352941176471	0.00157232704402521	-0.116216216216216	0.0213815789473685	0.0103244837758112	0.0434027777777778
hydroxyachillin	0.0883333333333334	0.0564516129032258	0.152366863905325	0.0306122448979591	0.086687306501548	0.0543175487465182	0.0849056603773585	0.0257611241217799	0.0272727272727272	-0.00317460317460316	0.0281899109792284	0.0396825396825397	0.131901840490797	0.0120120120120121	0.0581717451523546	-0.0513698630136986	0.0183673469387755	0.0275229357798165	0.122058823529412	-0.0157232704402516	0.0851351351351352	0.0148026315789473	0.056047197640118	0.060763888888889
trihexyphenidyl	-0.161666666666667	-0.17258064516129	0.0251479289940828	-0.220116618075802	0.0928792569659442	-0.182451253481894	-0.133423180592992	-0.0163934426229508	0.0833333333333334	0.0698412698412698	-0.126112759643917	-0.316137566137566	0.118098159509202	0.0870870870870871	0.054016620498615	-0.0684931506849315	0.0224489795918368	-0.0718654434250764	0.0705882352941176	0.176100628930818	-0.168918918918919	-0.0657894736842105	0.084070796460177	-0.131944444444444
sulfabenzamide	-0.0166666666666667	0.00645161290322582	0.0784023668639053	0.0626822157434402	0.102167182662539	-0.00557103064066855	-0.0134770889487871	-0.0152224824355972	-0.0636363636363637	0.0365079365079365	0.043026706231454	0.0582010582010581	0.0552147239263804	0.0135135135135135	-0.163434903047091	-0.00513698630136988	-0.0836734693877551	-0.0305810397553517	0.0499999999999999	-0.0833333333333333	-0.0918918918918919	0.00164473684210531	-0.00884955752212391	-0.0381944444444444
Prestwick-642	-0.0883333333333333	-0.124193548387097	0.0857988165680473	-0.087463556851312	0.0386996904024768	-0.115598885793872	-0.323450134770889	-0.0679156908665106	0.0151515151515151	0.13015873015873	-0.013353115727003	-0.103174603174603	0.0644171779141104	0.057057057057057	-0.056786703601108	-0.00513698630136988	0.0428571428571429	-0.0137614678899083	0.114705882352941	0.106918238993711	-0.0418918918918919	0.049342105263158	0.0398230088495575	-0.0538194444444444
picrotoxinin	0.0600000000000001	0.082258064516129	0.0325443786982248	0.0306122448979591	0.0433436532507739	0.0905292479108635	0.0714285714285714	-0.113583138173302	-0.0818181818181818	-0.0158730158730159	0.0623145400593471	0.0674603174603174	0.0582822085889571	0.027027027027027	0.0470914127423823	0.0102739726027398	0.0979591836734693	0.0703363914373089	-0.0176470588235294	0.0566037735849056	-0.00270270270270273	0.049342105263158	0.0589970501474926	0.102430555555556
gelsemine	0.00166666666666671	0.00483870967741939	0.103550295857988	-0.0962099125364431	0.128482972136223	0.0194986072423399	0.0566037735849056	0.031615925058548	0.178787878787879	0.0952380952380952	0.0133531157270029	-0.0383597883597884	0.108895705521472	-0.0255255255255256	-0.164819944598338	-0.0650684931506849	-0.0673469387755102	-0.0168195718654434	0.0985294117647058	0.161949685534591	0.0540540540540541	0.0328947368421053	0.0958702064896755	-0.0225694444444444
canadine	-0.173333333333333	-0.203225806451613	0.113905325443787	-0.225947521865889	0.0758513931888545	-0.229805013927577	-0.237196765498652	-0.0398126463700234	0.148484848484848	0.171428571428571	-0.198813056379822	-0.264550264550265	0.139570552147239	0.021021021021021	0.056786703601108	-0.0702054794520547	0.00408163265306127	-0.0305810397553517	0.172058823529412	0.176100628930818	-0.110810810810811	0.0296052631578948	0.0766961651917404	-0.201388888888889
Prestwick-682	0.0316666666666667	-0.174193548387097	0.100591715976331	-0.0306122448979592	0.0634674922600619	-0.0376044568245125	-0.0754716981132075	0.0234192037470726	0.093939393939394	0.10952380952381	0.00593471810089019	0.0224867724867726	0.0996932515337423	0.0795795795795796	-0.00415512465373963	-0.102739726027397	-0.0265306122448979	-0.018348623853211	0.130882352941176	0.0644654088050314	-0.0918918918918919	0.0625000000000001	0.100294985250737	-0.0364583333333333
Prestwick-692	-0.123333333333333	-0.137096774193548	0.183431952662722	-0.220116618075802	0.113003095975232	-0.256267409470752	-0.231805929919137	0.00117096018735363	0.131818181818182	0.119047619047619	-0.0771513353115728	-0.287037037037037	0.159509202453988	-0.015015015015015	0.0346260387811634	-0.0856164383561644	-0.0530612244897959	-0.13302752293578	0.170588235294118	0.122641509433962	-0.287837837837838	0.024671052631579	0.104719764011799	-0.173611111111111
succinylsulfathiazole	0.0116666666666667	0.0322580645161291	0.0961538461538461	0.0335276967930028	0.0541795665634675	0.0306406685236769	0.0606469002695418	-0.0234192037470726	0.0818181818181818	0.107936507936508	0.0207715133531157	0.0595238095238095	0.124233128834356	0.0765765765765766	0.0872576177285319	-0.0667808219178082	0.112244897959184	0.00458715596330272	0.139705882352941	0.158805031446541	0.0716216216216216	0.0394736842105263	-0.0103244837758112	0.00173611111111116
benzocaine	-0.141666666666667	-0.116129032258065	0.165680473372781	-0.174927113702624	0.0820433436532507	-0.144846796657382	-0.091644204851752	0.0362997658079626	0.131818181818182	0.115873015873016	-0.135014836795252	-0.0608465608465608	0.150306748466258	0.0375375375375375	0.0346260387811634	-0.0393835616438356	0.0428571428571429	-0.103975535168196	0.182352941176471	0.158805031446541	-0.283783783783784	0.0805921052631579	0.0707964601769911	-0.104166666666667
flunisolide	0.0483333333333333	0.0435483870967742	-0.0872781065088757	0.0116618075801749	-0.00464396284829721	0.0278551532033426	-0.00134770889487873	-0.0327868852459016	-0.0530303030303031	-0.0761904761904761	0.0178041543026706	0.0648148148148148	-0.133435582822086	0.057057057057057	0.0623268698060943	0.0171232876712329	-0.0551020408163265	0.0581039755351681	-0.135294117647059	-0.0455974842767296	0.0648648648648649	-0.024671052631579	-0.165191740412979	0.100694444444444
mepenzolate bromide	0.0166666666666667	0.0403225806451614	-0.0636094674556213	0.0291545189504373	-0.0743034055727554	0.0334261838440112	0.0485175202156334	-0.0327868852459016	-0.0333333333333334	-0.120634920634921	-0.00148367952522255	0.082010582010582	-0.0552147239263804	0.0525525525525525	-0.0249307479224376	0.0428082191780822	-0.0265306122448979	-0.0351681957186545	-0.0867647058823529	-0.132075471698113	-0.00675675675675674	-0.0509868421052631	-0.0929203539823009	0.107638888888889
solasodine	0.0716666666666668	0.064516129032258	0.0591715976331361	0.104956268221574	-0.0061919504643963	0.0487465181058496	0.0700808625336927	-0.0128805620608899	0.056060606060606	-0.114285714285714	0.029673590504451	0.0621693121693121	0.0460122699386503	-0.0165165165165165	0.0332409972299169	0.0907534246575342	0	0.047400611620795	0.0691176470588235	0.00314465408805031	0.0716216216216216	0.00986842105263164	0.019174041297935	0.151041666666667
eldeline	0.108333333333333	0.067741935483871	-0.069526627218935	0.129737609329446	-0.00309597523219812	0.0584958217270195	0.0808625336927223	-0.0199063231850117	-0.0696969696969698	-0.0904761904761905	0.0667655786350148	0.0727513227513228	-0.156441717791411	0.0465465465465466	-0.0110803324099723	-0.0171232876712329	-0.0326530612244897	0.00917431192660556	-0.0573529411764707	-0.135220125786163	0.0837837837837838	0.0263157894736842	-0.141592920353982	0.164930555555556
pempidine	-0.015	0.0241935483870968	-0.0192307692307693	0.0481049562682215	-0.086687306501548	0.0891364902506964	0.129380053908356	-0.0960187353629977	-0.0878787878787879	-0.111111111111111	-0.0237388724035609	0.0449735449735449	-0.144171779141104	-0.024024024024024	0.00554016620498621	-0.00171232876712329	-0.0775510204081633	0.018348623853211	-0.125	-0.15251572327044	0.122972972972973	-0.00822368421052633	0.0383480825958702	0.046875
promazine	0.113333333333333	0.0951612903225807	-0.122781065088757	0.120991253644315	-0.0294117647058824	0.0557103064066853	0.0997304582210242	0.00702576112412179	-0.0606060606060607	0.0984126984126984	0.0281899109792284	0.0806878306878307	-0.0582822085889571	0.00300300300300305	0.0235457063711911	0.0787671232876713	-0.00816326530612244	0.0611620795107033	-0.117647058823529	-0.122641509433962	-0.0108108108108108	-0.0427631578947368	-0.0634218289085546	0.114583333333333
famprofazone	0.115	0.082258064516129	-0.0488165680473373	0.097667638483965	-0.0154798761609907	0.0348189415041783	0.113207547169811	-0.0796252927400469	-0.096969696969697	-0.0936507936507937	0.016320474777448	0.0753968253968254	-0.0214723926380369	0.00300300300300305	-0.0914127423822715	0.0633561643835617	0.0469387755102041	0.0428134556574923	-0.036764705882353	-0.132075471698113	0.0905405405405405	-0.0180921052631579	0.0103244837758112	0.133680555555556
metamizole sodium	0.075	0.0774193548387097	-0.0576923076923078	0.176384839650146	-0.0139318885448916	0.0682451253481894	0.0188679245283019	-0.0901639344262296	-0.0515151515151516	-0.141269841269841	0.0178041543026706	0.078042328042328	-0.0567484662576688	0.00900900900900903	0.00692520775623273	0.0479452054794521	0.144897959183674	-0.0107033639143731	-0.0323529411764706	-0.0864779874213836	0.0878378378378378	-0.024671052631579	-0.032448377581121	0.131944444444444
citiolone	0.0516666666666667	0.0693548387096774	-0.00295857988165682	0.0962099125364431	-0.0278637770897833	0.0473537604456825	0.101078167115903	-0.0152224824355972	-0.0530303030303031	-0.10952380952381	0.043026706231454	0.0859788359788359	-0.0812883435582822	0.0120120120120121	-0.00554016620498615	0.0308219178082192	0.0306122448979592	-0.0229357798165138	-0.0691176470588236	-0.0188679245283019	0.0472972972972974	-0.0230263157894737	-0.0294985250737463	0.118055555555556
benfotiamine	0.075	0.0887096774193549	0.122781065088757	0.0466472303206996	0.0185758513931888	0.0612813370473538	0.0485175202156334	-0.0608899297423888	0.0575757575757575	-0.0142857142857143	0.0207715133531157	0.0529100529100529	-0.0122699386503067	0.021021021021021	0.00692520775623273	0.0667808219178083	0.0979591836734693	0.0412844036697247	0.051470588235294	-0.25314465408805	0.117567567567568	0.0542763157894738	-0.0471976401179942	0.145833333333333
Prestwick-664	-0.03	-0.0225806451612903	-0.0872781065088757	-0.0320699708454811	-0.0588235294117648	0.0668523676880223	0.00539083557951481	0.00234192037470726	-0.0303030303030303	0.0285714285714286	0.00890207715133529	-0.0132275132275133	-0.0812883435582822	0.036036036036036	-0.186980609418283	0	-0.0591836734693877	0.029051987767584	-0.157352941176471	-0.0125786163522013	0.0405405405405406	-0.0115131578947368	0.0265486725663716	0.0503472222222223
Prestwick-674	0.0583333333333333	-0.0161290322580646	-0.105029585798817	0.053935860058309	-0.0681114551083591	0.00974930362116988	0.0296495956873316	-0.0269320843091335	-0.107575757575758	-0.114285714285714	-0.0192878338278932	0.00264550264550267	-0.119631901840491	-0.027027027027027	0.102493074792244	-0.0291095890410958	-0.0204081632653061	-0.0214067278287462	-0.0838235294117648	-0.139937106918239	0.108108108108108	-0.0427631578947368	0.0235988200589969	0.0381944444444445
heliotrine	0.0166666666666667	0.0532258064516129	-0.0739644970414202	0.0393586005830904	0.021671826625387	0.0877437325905293	0.0512129380053908	0.00468384074941453	-0.110606060606061	0.00952380952380949	0.029673590504451	0.0171957671957672	-0.0812883435582822	-0.0810810810810811	0.00277008310249305	0.0102739726027398	0.0510204081632654	0.00764525993883791	-0.114705882352941	-0.106918238993711	-0.0162162162162162	-0.0394736842105263	-0.0988200589970502	0.15625
sulfamerazine	0.00666666666666671	0.0403225806451614	-0.0458579881656805	0.0451895043731778	-0.0371517027863777	0.0557103064066853	0.00943396226415094	0.0351288056206089	-0.0757575757575757	-0.073015873015873	0.0816023738872403	0.0105820105820106	-0.0230061349693252	0.0630630630630631	0.00692520775623273	0.00342465753424659	0.0142857142857143	-0.0397553516819572	-0.0397058823529412	-0.125786163522013	0.133783783783784	-0.00164473684210525	-0.0412979351032449	0.0677083333333334
bromopride	0.0383333333333333	-0.0225806451612903	-0.00591715976331364	0.00583090379008744	0.0170278637770898	0.075208913649025	0.00808625336927227	0.00585480093676816	-0.106060606060606	-0.0539682539682539	0.0133531157270029	-0.0291005291005291	-0.0598159509202454	0.015015015015015	-0.0124653739612188	0.011986301369863	-0.0183673469387755	0.113149847094801	-0.0264705882352941	-0.0487421383647799	0.0972972972972973	-0.0115131578947368	0.0427728613569321	0.0937500000000001
isosorbide	0.00166666666666671	0.0580645161290322	0.127218934911243	0.0568513119533527	0.0185758513931888	0.0584958217270195	0.032345013477089	0.0433255269320844	-0.0181818181818182	-0.0333333333333334	0.00890207715133529	0.0330687830687831	0.119631901840491	0.0120120120120121	0.00277008310249305	0.0479452054794521	-0.0285714285714285	0.00611620795107037	0.0999999999999999	0.0361635220125787	0.0783783783783784	-0.00328947368421051	0.0280235988200589	0.0937500000000001
fludroxycortide	-0.005	-0.0370967741935484	-0.127218934911243	-0.0102040816326531	-0.0325077399380805	-0.032033426183844	-0.0417789757412398	-0.0128805620608899	0.0151515151515151	-0.10952380952381	-0.0370919881305638	0.0132275132275133	-0.0812883435582822	0.0285285285285285	-0.0554016620498615	-0.0205479452054794	0.0244897959183674	0.0672782874617737	-0.0338235294117648	-0.0110062893081761	0.0581081081081081	-0.0345394736842106	-0.0648967551622419	0.00520833333333337
halcinonide	-0.025	0.0274193548387097	-0.173076923076923	0.0408163265306122	0.0154798761609908	0.0487465181058496	0.0512129380053908	-0.0152224824355972	-0.0712121212121213	-0.0920634920634921	-0.00593471810089019	0.0251322751322751	-0.133435582822086	0.0765765765765766	-0.0110803324099723	-0.0154109589041096	0.0877551020408163	0.0336391437308868	-0.122058823529412	-0.157232704402516	0.091891891891892	-0.0345394736842106	-0.0353982300884956	0.00520833333333337
Prestwick-665	0.0683333333333334	0.0209677419354839	-0.198224852071006	0.104956268221574	-0.0433436532507741	0.0194986072423399	0.0902964959568733	0.0105386416861827	-0.106060606060606	-0.0746031746031746	0.0029673590504451	0.0185185185185185	-0.124233128834356	0.00300300300300305	-0.00692520775623268	-0.0445205479452054	0.148979591836735	0.055045871559633	-0.0647058823529412	-0.108490566037736	0.0418918918918919	-0.0345394736842106	-0.00884955752212391	0.0694444444444445
Prestwick-675	-0.0216666666666667	-0.0241935483870968	-0.0591715976331361	-0.0102040816326531	-0.0123839009287926	-0.122562674094708	-0.249326145552561	0.0152224824355972	0.0196969696969698	-0.107936507936508	0.00445103857566764	-0.0793650793650794	-0.00613496932515339	0.0225225225225224	0.0166204986149585	-0.131849315068493	-0.0265306122448979	-0.0458715596330276	-0.0132352941176471	-0.0408805031446541	0.022972972972973	-0.0361842105263158	-0.0398230088495575	-0.0468749999999999
Prestwick-685	0.0233333333333333	0.0370967741935484	0.022189349112426	0.0160349854227405	-0.0263157894736842	0.0571030640668524	0.0485175202156334	-0.0269320843091335	0.0060606060606061	-0.0158730158730159	0.016320474777448	0.0224867724867726	0.0613496932515337	0.045045045045045	-0.0249307479224376	-0.0205479452054794	0.00408163265306127	0.0137614678899083	0.0676470588235294	-0.0581761006289308	0.112162162162162	-0.00493421052631582	0.00737463126843652	0.0538194444444445
acacetin	0.055	0.067741935483871	0.0621301775147929	0.0262390670553935	0.0665634674922601	-0.0250696378830083	0.0296495956873316	-0.0807962529274005	-0.0272727272727273	0.0285714285714286	-0.0163204747774481	0.0277777777777778	0.0368098159509201	0.0375375375375375	-0.0637119113573407	0.053082191780822	-0.0306122448979592	0.0504587155963302	0.0338235294117647	0.0235849056603774	0.0567567567567567	0.0296052631578948	0.0294985250737463	0.013888888888889
methylbenzethonium chloride	0.0600000000000001	0.0887096774193549	0.0517751479289941	0.0422740524781341	0.0634674922600619	0.0431754874651811	0.113207547169811	-0.0304449648711944	0	0.0666666666666667	0.00148367952522255	0.078042328042328	0.0322085889570551	-0.0135135135135135	0.127423822714681	0.089041095890411	0.114285714285714	0.0351681957186544	-0.0529411764705883	-0.029874213836478	0.122972972972973	-0.0345394736842106	0.0427728613569321	0.0711805555555556
sulfachlorpyridazine	-0.00166666666666665	0.0129032258064516	-0.0917159763313609	0.0685131195335277	-0.0185758513931888	0.0487465181058496	0.130727762803235	-0.0374707259953161	-0.0393939393939394	-0.0253968253968254	0	0.0145502645502645	-0.0306748466257669	0.0345345345345345	-0.18005540166205	0.011986301369863	0.0734693877551021	0.103975535168196	0.00147058823529411	0.0172955974842768	-0.00945945945945947	-0.0345394736842106	-0.0486725663716814	-0.0243055555555555
helveticoside	-0.02	0.103225806451613	-0.0754437869822486	0.0626822157434402	0.0541795665634675	-0.0403899721448467	0.0134770889487871	0.0339578454332553	-0.103030303030303	0.0825396825396826	-0.0845697329376854	-0.10978835978836	0.0567484662576687	-0.0300300300300301	0.0761772853185595	0.0684931506849316	0.128571428571429	-0.0504587155963303	-0.0985294117647059	-0.14937106918239	-0.0256756756756757	-0.0394736842105263	-0.0471976401179942	0.0329861111111112
lanatoside C	-0.0183333333333334	0.119354838709677	0.014792899408284	0.15597667638484	0.0928792569659442	0.0125348189415042	0.022911051212938	-0.0187353629976581	-0.0651515151515152	0.073015873015873	-0.0608308605341247	-0.0648148148148148	0.0920245398773006	-0.0135135135135135	-0.0110803324099723	0.10958904109589	0.13265306122449	-0.0275229357798165	0.0191176470588235	0.0927672955974843	0.022972972972973	0.00328947368421051	-0.0973451327433628	0.0486111111111112
beta-escin	-0.00666666666666665	0.0483870967741936	-0.0754437869822486	0.0393586005830904	-0.0479876160990713	0.0334261838440112	0.0849056603773585	-0.0796252927400469	-0.109090909090909	-0.0746031746031746	-0.00890207715133534	-0.0489417989417989	-0.161042944785276	0.033033033033033	0.0263157894736842	-0.00171232876712329	0.16734693877551	0.0366972477064219	-0.127941176470588	0.0644654088050314	0.110810810810811	0.0263157894736842	0.0457227138643067	0.0208333333333334
lycorine	-0.108333333333333	-0.0241935483870968	0.0724852071005917	-0.145772594752187	0.0185758513931888	-0.135097493036212	-0.109164420485175	0.0362997658079626	0.106060606060606	-0.034920634920635	-0.0192878338278932	-0.296296296296296	0.0337423312883435	-0.0315315315315315	0.123268698060942	0.0565068493150686	0.253061224489796	0.0489296636085627	-0.00882352941176473	0.0534591194968553	-0.0445945945945946	0.0394736842105263	-0.0634218289085546	0.0208333333333334
ethotoin	0.0883333333333334	0.0838709677419355	-0.103550295857988	0.126822157434402	-0.0835913312693498	0.0334261838440112	0.0741239892183289	-0.063231850117096	-0.0454545454545455	-0.123809523809524	0.0504451038575667	0.0357142857142857	-0.151840490797546	0.0555555555555555	0.00692520775623273	-0.00513698630136988	0.108163265306122	0.0336391437308868	-0.186764705882353	-0.0817610062893082	0.104054054054054	0	0.0221238938053097	0.118055555555556
chlorcyclizine	0.0766666666666667	0.0177419354838709	0.0355029585798816	0.0189504373177842	0.0526315789473684	-0.00278551532033428	0.0242587601078167	0.00351288056206089	-0.0454545454545455	0.0952380952380952	-0.056379821958457	0.0383597883597884	0.0690184049079754	0	0.00554016620498621	0.0256849315068494	0.144897959183674	0.13914373088685	0.051470588235294	0.0220125786163522	0.0540540540540541	-0.0279605263157895	0.019174041297935	0.0729166666666667
pramocaine	0.03	0.0483870967741936	-0.014792899408284	0.0962099125364431	0	0.0334261838440112	0.0188679245283019	-0.00819672131147542	-0.0530303030303031	-0.0396825396825397	0.0370919881305637	0.0291005291005291	-0.0184049079754601	0.0165165165165164	-0.203601108033241	-0.0821917808219178	0.0448979591836736	0.0412844036697247	0.0485294117647058	-0.0613207547169811	-0.0324324324324324	0.018092105263158	-0.0117994100294985	0.0364583333333334
myosmine	-0.0116666666666667	-0.0258064516129032	0.115384615384615	-0.0787172011661808	0.0386996904024768	-0.0877437325905293	-0.0026954177897574	0.0398126463700235	0.0666666666666667	0.0285714285714286	-0.00148367952522255	-0.0674603174603174	0.0690184049079754	0.0435435435435435	-0.0609418282548476	-0.011986301369863	0.206122448979592	0.0137614678899083	0.0794117647058823	0.0849056603773585	-0.0729729729729729	0.0411184210526316	0.0368731563421828	-0.104166666666667
benzamil	-0.11	-0.00483870967741934	0.0739644970414201	0.0306122448979591	0.137770897832817	0.00417827298050144	-0.00943396226415094	0.0526932084309133	0.131818181818182	0.0761904761904761	-0.040059347181009	-0.0767195767195767	0.138036809815951	-0.0285285285285286	-0.0415512465373961	0.0667808219178083	0.108163265306122	0.0122324159021406	0.120588235294118	0.187106918238994	0.045945945945946	0.0641447368421053	0.0663716814159292	-0.0590277777777777
foliosidine	0	-0.00967741935483873	0.0591715976331361	-0.043731778425656	0.0743034055727554	-0.00278551532033428	-0.045822102425876	-0.0140515222482436	0.115151515151515	0.0333333333333333	-0.0237388724035609	-0.0462962962962963	0.0506134969325153	-0.00150150150150152	-0.0678670360110803	-0.0839041095890411	0.0408163265306123	0.00152905198776754	0.0691176470588235	0.113207547169811	-0.0391891891891891	-0.0164473684210527	0.0766961651917404	-0.0468749999999999
gossypol	-0.0599999999999999	0.0516129032258065	0.156804733727811	-0.0116618075801749	0.10061919504644	0.0236768802228412	0.110512129380054	0.0550351288056206	0.0803030303030303	0.157142857142857	-0.056379821958457	-0.00661375661375663	0.145705521472393	-0.0195195195195195	0.116343490304709	-0.0291095890410958	-0.0244897959183673	0.055045871559633	0.111764705882353	0.158805031446541	0.0243243243243243	0.0526315789473685	0.0530973451327433	0.0208333333333334
karakoline	-0.0233333333333334	0.00322580645161286	0.140532544378698	0.00437317784256552	0.123839009287926	0.0222841225626741	-0.0970350404312669	0.0234192037470726	0.0909090909090909	0.0301587301587302	-0.0385756676557864	-0.0224867724867725	0.139570552147239	-0.00450450450450451	0.0844875346260388	0.0702054794520549	-0.0448979591836735	0.0351681957186544	0.157352941176471	0.180817610062893	-0.0418918918918919	-0.00164473684210525	0.0958702064896755	-0.0017361111111111
etiocholanolone	-0.095	-0.133870967741935	0.103550295857988	-0.0699708454810496	0.0712074303405572	-0.168523676880223	-0.181940700808625	0.0117096018735363	0.0727272727272728	0.0746031746031746	-0.0652818991097923	-0.208994708994709	0.150306748466258	-0.015015015015015	-0.0332409972299169	-0.0616438356164383	0.0265306122448979	0.0948012232415902	0.147058823529412	0.182389937106918	-0.277027027027027	0.069078947368421	0.0870206489675516	-0.119791666666667
diphenylpyraline	-0.07	-0.00967741935483873	0.107988165680473	0.0845481049562682	0.119195046439629	-0.0417827298050139	-0.0175202156334232	0.0339578454332553	0.0348484848484848	0.111111111111111	-0.0519287833827893	-0.082010582010582	0.122699386503068	0.0120120120120121	-0.0498614958448753	-0.0205479452054794	-0.0244897959183673	-0.0336391437308869	0.157352941176471	0.20125786163522	-0.0297297297297298	0.024671052631579	0.103244837758112	-0.0277777777777777
finasteride	-0.0633333333333333	-0.0903225806451613	0.125739644970414	-0.123906705539359	0.0990712074303406	-0.115598885793872	-0.188679245283019	-0.0175644028103045	0.0257575757575756	0.161904761904762	-0.108308605341246	-0.0992063492063492	0.093558282208589	0.0075075075075075	0.0554016620498615	-0.0547945205479451	-0.00408163265306122	-0.0428134556574924	0.151470588235294	0.176100628930818	-0.177027027027027	0.0361842105263158	0.116519174041298	-0.145833333333333
betonicine	0.00166666666666671	0.0322580645161291	0.118343195266272	0.0189504373177842	0.120743034055728	-0.0334261838440111	0.0377358490566038	0.0327868852459017	0.0909090909090909	0.0523809523809523	-0.0103857566765579	0.0740740740740741	0.130368098159509	0.0120120120120121	-0.0290858725761772	-0.0445205479452054	-0.104081632653061	0.00611620795107037	0.154411764705882	0.108490566037736	-0.0162162162162162	0.024671052631579	0.0766961651917404	-0.00694444444444448
tiapride	0.1	0.0580645161290322	-0.0576923076923078	0.0714285714285714	0.0185758513931888	0.0571030640668524	-0.0256064690026954	0.00936768149882905	-0.0272727272727273	-0.0888888888888889	0.0830860534124629	0.0304232804232805	0.0368098159509201	0.0540540540540541	0.0235457063711911	0.00513698630136983	-0.0183673469387755	-0.018348623853211	0.0411764705882353	-0.059748427672956	0.095945945945946	-0.0592105263157894	-0.113569321533923	0.0364583333333334
griseofulvin	0.0733333333333334	0.0112903225806452	0.00887573964497035	0.0291545189504373	-0.00464396284829721	-0.032033426183844	0.0350404312668464	0.0210772833723654	-0.0363636363636364	-0.0682539682539682	0.0474777448071216	0.00132275132275128	0.00920245398773012	-0.148648648648649	0.0387811634349031	0.0256849315068494	-0.0346938775510204	0.0229357798165137	-0.00441176470588234	0.0471698113207547	0.0351351351351352	-0.00164473684210525	-0.0516224188790561	0.013888888888889
dilazep	0.1	0.0564516129032258	-0.0414201183431953	0.0262390670553935	-0.0510835913312694	0.0515320334261838	0.032345013477089	0.0140515222482436	-0.1	0.0936507936507937	0.029673590504451	0.0714285714285714	-0.0352760736196319	0.0375375375375375	0.0429362880886427	0.0376712328767124	0.0306122448979592	-0.0137614678899083	0.00147058823529411	-0.0141509433962264	0.0986486486486486	0.0131578947368421	0.128318584070796	0.119791666666667
riluzole	0.045	0.0419354838709678	-0.0562130177514794	0.0408163265306122	-0.00309597523219812	-0.0264623955431754	0.022911051212938	0.0456674473067916	-0.046969696969697	-0.0698412698412698	0.0178041543026706	0.00396825396825395	-0.0628834355828222	-0.0690690690690691	0.0304709141274239	0.0719178082191781	-0.0489795918367347	0.00305810397553519	-0.0147058823529412	-0.0518867924528302	-0.0243243243243244	-0.0148026315789474	-0.101769911504425	0.00347222222222221
sulfamethoxazole	0.121666666666667	0.0467741935483872	-0.0606508875739645	0.158892128279883	-0.041795665634675	0.00139275766016711	0.0983827493261455	0.022248243559719	-0.096969696969697	-0.0603174603174603	0.0237388724035608	0.0701058201058201	-0.0337423312883436	0.00150150150150152	0.00554016620498621	0.0222602739726028	0.00204081632653064	0.0198776758409787	-0.025	-0.0424528301886793	0.0594594594594594	0.0164473684210527	0.0781710914454277	0.0954861111111112
nalidixic acid	0.0483333333333333	0.0225806451612903	-0.0162721893491125	0.065597667638484	-0.021671826625387	0.0334261838440112	0.0215633423180593	0.00819672131147542	0.0121212121212121	-0.0920634920634921	0.0712166172106825	0.0634920634920635	0.00153374233128833	-0.0075075075075075	0.054016620498615	-0.0428082191780821	0.0326530612244899	-0.0397553516819572	0.0352941176470588	-0.14622641509434	0.077027027027027	-0.00986842105263158	-0.113569321533923	0.013888888888889
metaraminol	0.055	-0.0290322580645161	-0.0724852071005918	0.106413994169096	0.0340557275541795	0.0334261838440112	0.0107816711590296	-0.00468384074941453	0.0378787878787878	-0.0142857142857143	-0.00445103857566764	0.00793650793650791	0.0168711656441718	0.0120120120120121	0.018005540166205	0.0582191780821918	-0.0551020408163265	0.0336391437308868	0.0249999999999999	-0.125786163522013	0.0783783783783784	-0.0197368421052632	-0.0560471976401181	0.0381944444444445
kawain	0.0533333333333333	0.0112903225806452	-0.0931952662721893	0.0670553935860058	0.0278637770897833	-0.0139275766016713	-0.0606469002695418	0.0163934426229508	0.00454545454545452	0.0253968253968254	0.032640949554896	0.0515873015873015	-0.0690184049079755	0.03003003003003	-0.0207756232686981	-0.0171232876712329	0.0244897959183674	-0.0779816513761468	-0.0720588235294118	-0.119496855345912	0.0864864864864865	-0.0296052631578947	-0.101769911504425	-0.0295138888888888
mebendazole	0.0566666666666668	0.0612903225806452	-0.0621301775147929	0.0306122448979591	-0.0789473684210526	0.0250696378830084	0.0822102425876011	0.0234192037470726	-0.153030303030303	-0.0158730158730159	0	0.0238095238095238	-0.150306748466258	-0.027027027027027	0.156509695290859	0.138698630136986	0.138775510204082	0.0305810397553516	-0.127941176470588	-0.0959119496855346	0.022972972972973	-0.0213815789473684	-0.0722713864306785	0.060763888888889
clemizole	0.035	0.0661290322580644	-0.0103550295857988	0.0685131195335277	-0.0789473684210526	0.0821727019498607	0.0660377358490566	-0.00702576112412179	-0.0651515151515152	-0.119047619047619	0.016320474777448	0.0158730158730159	-0.0383435582822086	-0.274774774774775	-0.0650969529085872	0.0462328767123288	-0.073469387755102	-0.00152905198776759	0.00294117647058822	-0.0550314465408805	0.0932432432432433	0.00164473684210531	-0.128318584070796	0.03125
ofloxacin	-0.0933333333333333	-0.0870967741935484	-0.0665680473372782	0.0626822157434402	0.0139318885448917	-0.0236768802228411	-0.177897574123989	0.0199063231850117	-0.0575757575757576	-0.0841269841269841	-0.026706231454006	0	0.0322085889570551	0.021021021021021	-0.119113573407202	-0.0273972602739725	-0.0142857142857143	-0.0229357798165138	0.0485294117647058	0.0172955974842768	-0.0378378378378378	-0.0460526315789473	0.0678466076696165	-0.00694444444444448
nitrofurantoin	0.0083333333333333	0.00806451612903225	-0.107988165680473	0.0918367346938775	-0.0402476780185759	0.00139275766016711	0.0633423180592991	0.0175644028103045	-0.0151515151515151	-0.0682539682539682	0.0118694362017804	-0.00661375661375663	-0.118098159509202	-0.0075075075075075	-0.0637119113573407	0.023972602739726	0.0061224489795918	0.0214067278287462	-0.0176470588235294	-0.0974842767295597	0.0067567567567568	-0.0394736842105263	-0.0693215339233039	-0.0208333333333333
mephenesin	0.0466666666666667	0.0483870967741936	-0.0961538461538461	0.0816326530612245	-0.0232198142414861	0.00417827298050144	-0.0377358490566037	0.0257611241217799	-0.0666666666666667	-0.0777777777777778	-0.0148367952522255	0.0304232804232805	-0.0904907975460122	0.0225225225225224	0.106648199445983	0.0273972602739726	0.0387755102040817	0	0.00882352941176467	-0.157232704402516	0.0675675675675675	-0.00493421052631582	-0.0634218289085546	0.0555555555555556
pentolonium	0.01	0.0403225806451614	-0.0724852071005918	0.12536443148688	-0.0897832817337461	0.0640668523676881	-0.0350404312668464	0.0187353629976581	0.00303030303030305	-0.119047619047619	0.0400593471810089	0.0224867724867726	0.00153374233128833	-0.241741741741742	0.10803324099723	0.0154109589041096	-0.112244897959184	0.0137614678899083	-0.0147058823529412	-0.141509433962264	-0.0256756756756757	0.0197368421052632	-0.0929203539823009	0.0225694444444444
salbutamol	0.0783333333333334	0.035483870967742	-0.00295857988165682	-0.00145772594752186	0.0340557275541795	-0.0306406685236768	0.0202156334231806	0.0175644028103045	-0.0651515151515152	-0.112698412698413	0.0578635014836795	-0.00793650793650796	-0.093558282208589	0.0255255255255254	0.03601108033241	-0.0547945205479451	0.053061224489796	0.0168195718654435	-0.0544117647058824	0.0377358490566038	0.022972972972973	-0.00164473684210525	-0.0442477876106195	0.0329861111111112
trimethoprim	0.0266666666666667	-0.0145161290322581	-0.11094674556213	0.075801749271137	-0.0185758513931888	0.0459610027855154	0.0121293800539084	0.0269320843091335	-0.0621212121212122	-0.128571428571429	-0.00593471810089019	0.0396825396825397	-0.049079754601227	-0.0195195195195195	0.101108033240997	-0.0205479452054794	0.0836734693877551	0.0275229357798165	-0.00147058823529411	-0.0911949685534591	0.0621621621621622	0.018092105263158	-0.112094395280236	0.0885416666666667
fenbufen	0.115	0.0129032258064516	0.0502958579881656	-0.00728862973760935	-0.0123839009287926	0.0153203342618384	0.00269541778975746	0.0163934426229508	0.0333333333333333	0.0492063492063491	0.0667655786350148	0.0621693121693121	0.0490797546012269	-0.112612612612613	-0.0484764542936288	0.0222602739726028	0.0306122448979592	-0.0305810397553517	0.105882352941176	0.179245283018868	0.00405405405405401	0.0345394736842105	-0.0412979351032449	0.111111111111111
tropicamide	0.0433333333333333	0.0612903225806452	-0.133136094674556	0.0247813411078717	-0.0061919504643963	0.0362116991643454	-0.00134770889487873	0.0374707259953162	-0.110606060606061	-0.0555555555555555	0.043026706231454	0.0383597883597884	-0.0582822085889571	0.072072072072072	-0.0498614958448753	0.0633561643835617	0.0673469387755102	0.00458715596330272	-0.036764705882353	-0.0943396226415094	0.12027027027027	0.0279605263157895	-0.00442477876106195	0.0416666666666667
lomefloxacin	0.055	-0.0290322580645161	0.0576923076923077	0.0408163265306122	0.0990712074303406	0.0626740947075209	0.00673854447439348	0.0105386416861827	-0.0121212121212121	0.0317460317460317	0.0356083086053411	0.0410052910052909	0.0644171779141104	-0.00450450450450451	0.00415512465373957	-0.035958904109589	0.140816326530612	0	0.0838235294117647	0.0314465408805031	-0.00810810810810814	0.0625000000000001	0.0648967551622418	0.0538194444444445
hydralazine	0.0783333333333334	0.0370967741935484	-0.0576923076923078	0.115160349854227	-0.0309597523219814	0.0250696378830084	-0.0148247978436658	0.00936768149882905	0.0303030303030303	-0.0825396825396825	0.0370919881305637	0.0568783068783069	-0.0138036809815951	-0.0285285285285286	0.134349030470914	0.0445205479452055	0.0979591836734693	0.0305810397553516	0.0147058823529411	-0.0235849056603774	0.0986486486486486	-0.0115131578947368	-0.00147492625368734	0.092013888888889
6-benzylaminopurine	-0.00333333333333335	0.0806451612903225	0.0606508875739644	0.0451895043731778	0.119195046439629	0.0515320334261838	0.0404312668463612	0.00702576112412179	0.0742424242424242	0.0238095238095238	0.120178041543027	0.0727513227513228	-0.0184049079754601	-0.0225225225225225	-0.123268698060942	-0.0393835616438356	0.108163265306122	0.0596330275229358	0.0661764705882353	0.105345911949686	0.0743243243243243	0.024671052631579	0.0722713864306784	-0.00868055555555558
prilocaine	0.0266666666666667	0.064516129032258	0.0724852071005917	0.0451895043731778	-0.00464396284829721	0.0821727019498607	0.0202156334231806	0.0281030444964872	0.00454545454545452	-0.0539682539682539	0.032640949554896	0.0806878306878307	-0.0199386503067485	-0.00900900900900903	-0.0955678670360111	0.0222602739726028	0.0938775510204082	-0.00764525993883791	0.0279411764705881	-0.0172955974842767	0.104054054054054	-0.00822368421052633	-0.0589970501474927	0.135416666666667
metoclopramide	0.0316666666666667	-0.00645161290322582	0.137573964497041	0.0787172011661808	0.0371517027863777	0.0710306406685237	0.0175202156334232	-0.00702576112412179	-0.0272727272727273	0.0507936507936507	0.0400593471810089	-0.00925925925925924	0.127300613496932	-0.0435435435435436	0.03601108033241	0.00171232876712324	0.148979591836735	0.0840978593272171	0.0779411764705882	-0.0707547169811321	0.081081081081081	0.0394736842105263	0.0412979351032448	0.112847222222222
ketoprofen	0	0.0193548387096775	0.03698224852071	0.100583090379009	-0.00773993808049539	0.084958217270195	-0.0134770889487871	0.0269320843091335	0	0.0476190476190476	0.0370919881305637	0.0476190476190476	0.0107361963190185	-0.024024024024024	-0.0429362880886426	0.00684931506849318	0.0428571428571429	0.0489296636085627	0.00147058823529411	-0.0408805031446541	0.1	0.055921052631579	-0.0103244837758112	0.0381944444444445
nefopam	0.04	-0.0564516129032258	0.0887573964497042	0.010204081632653	0.0309597523219814	-0.052924791086351	-0.0512129380053908	0.0585480093676815	0.0272727272727272	-0.00634920634920638	0.0133531157270029	-0.113756613756614	0.134969325153374	0.0615615615615616	0	-0.071917808219178	0.0163265306122449	0.0122324159021406	0.120588235294118	0.179245283018868	-0.022972972972973	-0.00822368421052633	0.104719764011799	-0.0538194444444444
orphenadrine	0.0216666666666667	-0.0338709677419355	-0.014792899408284	-0.0233236151603499	0.0696594427244582	0.0167130919220055	0.059299191374663	0.00702576112412179	-0.0272727272727273	-0.0174603174603175	0.0415430267062314	0.078042328042328	0	-0.0075075075075075	0.0290858725761773	-0.0308219178082191	-0.0224489795918367	0.073394495412844	0.0882352941176471	0.0927672955974843	0.0216216216216216	-0.00657894736842107	-0.00294985250737462	0.0503472222222223
phenelzine	0.0166666666666667	0.0112903225806452	0.0236686390532543	-0.0102040816326531	0.0464396284829721	0.0877437325905293	0.0107816711590296	-0.031615925058548	-0.00454545454545457	-0.00793650793650796	0.0370919881305637	0.0304232804232805	0.0184049079754601	0.00600600600600598	0.123268698060942	0.029109589041096	0.216326530612245	0.00611620795107037	-0.0161764705882353	-0.00157232704402516	0.110810810810811	-0.00164473684210525	-0.0589970501474927	0.060763888888889
camptothecin	0.14	0.0693548387096774	-0.369822485207101	0.064139941690962	-0.151702786377709	-0.00417827298050139	-0.172506738544474	-0.13231850117096	-0.0818181818181818	-0.034920634920635	0.0252225519287833	0.0859788359788359	-0.262269938650307	-0.213213213213213	0.00554016620498621	-0.0839041095890411	-0.0204081632653061	-0.0902140672782875	-0.0529411764705883	0.0864779874213837	0.101351351351351	-0.0756578947368421	-0.20353982300885	0.046875
indapamide	0.0183333333333333	0.0306451612903226	0.0739644970414201	0.119533527696793	0.0356037151702786	-0.0501392757660167	-0.0431266846361186	0.0339578454332553	0.0166666666666667	-0.00952380952380955	0.0029673590504451	0.0476190476190476	0.0138036809815951	0.0495495495495495	-0.137119113573407	-0.00342465753424659	0.106122448979592	-0.0122324159021407	0.00294117647058822	0.089622641509434	0.0418918918918919	0.00822368421052633	-0.032448377581121	0.076388888888889
mexiletine	0.03	-0.0419354838709678	0.0857988165680473	0.064139941690962	-0.0139318885448916	0.0292479108635098	0.0471698113207547	0.0175644028103045	0.0742424242424242	0.0190476190476191	-0.0281899109792285	-0.0119047619047619	0.0766871165644172	-0.0480480480480481	-0.0263157894736842	0.0359589041095891	-0.110204081632653	0.0519877675840978	0.111764705882353	-0.0581761006289308	0.077027027027027	0.0213815789473685	-0.0191740412979351	0
ethisterone	0.0116666666666667	0.0193548387096775	0.122781065088757	0.097667638483965	0.114551083591331	-0.0181058495821727	-0.0390835579514824	0.0292740046838408	0.184848484848485	0.0793650793650793	0.032640949554896	0	0.131901840490797	0.015015015015015	0.0498614958448754	-0.0136986301369863	0.13469387755102	0.018348623853211	0.166176470588235	0.0455974842767295	0.00810810810810814	0.0115131578947368	0.0575221238938053	0.0225694444444444
vincamine	-0.0933333333333333	-0.132258064516129	0.144970414201183	0.0408163265306122	0.0835913312693498	-0.133704735376045	-0.0539083557951482	0.0140515222482436	0.0712121212121212	0.0666666666666667	-0.0905044510385757	-0.167989417989418	0.136503067484663	0.0165165165165164	0.0193905817174516	0.0445205479452055	0.187755102040816	0.081039755351682	0.139705882352941	0.165094339622642	-0.0216216216216216	0.0657894736842105	0.112094395280236	-0.0937499999999999
dantrolene	0.015	0.0629032258064516	0.170118343195266	-0.0510204081632654	0.113003095975232	0.0320334261838441	-0.128032345013477	0.0304449648711944	0.0363636363636363	-0.00634920634920638	0	-0.0119047619047619	0.113496932515337	-0.0315315315315315	-0.0346260387811634	-0.059931506849315	0.0489795918367347	0.0642201834862385	0.138235294117647	0.128930817610063	0.00810810810810814	0.0213815789473685	0.0988200589970502	-0.0347222222222222
flutamide	0.045	-0.0290322580645161	0.0103550295857987	-0.0204081632653061	-0.0247678018575851	-0.0821727019498607	-0.101078167115903	-0.00819672131147542	0.0818181818181818	-0.0333333333333334	0	-0.0462962962962963	-0.0613496932515338	0.00450450450450446	-0.0692520775623269	0.0222602739726028	0.0979591836734693	0.018348623853211	-0.0955882352941176	-0.125786163522013	-0.0608108108108108	0.0378289473684211	-0.0516224188790561	0.015625
fenbendazole	0.0266666666666667	0.0741935483870968	-0.0369822485207101	-0.0830903790087464	0.0758513931888545	0.0501392757660167	-0.045822102425876	0.0245901639344263	-0.0666666666666667	0.0174603174603175	0.00741839762611274	0.0092592592592593	0.0582822085889571	0.0630630630630631	0.0886426592797784	0.0342465753424658	0.0326530612244899	-0.00152905198776759	0.0823529411764706	0.00786163522012584	0.0756756756756757	0	-0.06047197640118	0.0329861111111112
proglumide	0.0083333333333333	-0.0129032258064516	0.0443786982248521	0.115160349854227	0	-0.0264623955431754	-0.0539083557951482	0.0187353629976581	0.0469696969696969	-0.0142857142857143	0.0178041543026706	-0.0343915343915344	-0.0598159509202454	-0.024024024024024	0.0138504155124654	-0.0702054794520547	0.157142857142857	0.018348623853211	-0.0205882352941177	0.0408805031446541	-0.0608108108108108	0.00822368421052633	-0.0309734513274337	-0.0190972222222222
lisinopril	-0.0166666666666667	0.0338709677419355	-0.103550295857988	-0.0510204081632654	-0.111455108359133	-0.0306406685236768	0.0795148247978437	-0.131147540983607	0	-0.0825396825396825	0.0474777448071216	0.00396825396825395	-0.17638036809816	0.112612612612613	-0.110803324099723	-0.011986301369863	-0.142857142857143	-0.0336391437308869	-0.160294117647059	-0.0754716981132075	-0.0135135135135135	-0.0509868421052631	-0.148967551622419	-0.00520833333333331
ifenprodil	0.0650000000000001	0.035483870967742	-0.103550295857988	-0.00291545189504372	-0.130030959752322	0.041782729805014	0.0377358490566038	-0.0163934426229508	-0.0984848484848485	-0.0285714285714286	-0.0192878338278932	-0.0185185185185185	-0.148773006134969	0.0405405405405405	-0.0110803324099723	0.0633561643835617	0.0816326530612245	0.0458715596330275	-0.177941176470588	0.0283018867924528	-0.0472972972972973	0.00822368421052633	-0.0973451327433628	0.013888888888889
flavoxate	-0.005	0.0145161290322581	-0.0103550295857988	0.010204081632653	-0.00773993808049539	0.0111420612813371	0.0727762803234501	-0.0152224824355972	-0.0681818181818182	-0.0206349206349207	0.0237388724035608	0.0264550264550265	-0.0199386503067485	0.103603603603604	-0.0332409972299169	0.00171232876712324	0.0408163265306123	0.0565749235474006	-0.0235294117647059	-0.121069182389937	-0.0202702702702703	-0.00328947368421051	-0.0398230088495575	-0.0190972222222222
difenidol	0.0666666666666668	0.0225806451612903	-0.076923076923077	0.0451895043731778	-0.065015479876161	0.0181058495821728	0.0983827493261455	-0.0433255269320843	-0.104545454545455	-0.00476190476190474	0.0029673590504451	-0.0264550264550265	-0.162576687116564	0.0870870870870871	-0.0470914127423822	-0.0205479452054794	-0.0408163265306122	0.0107033639143731	-0.164705882352941	-0.0424528301886793	-0.0351351351351352	-0.0641447368421053	-0.00442477876106195	0.00868055555555558
triprolidine	-0.0183333333333334	0.0322580645161291	-0.0192307692307693	0.0612244897959183	-0.0294117647058824	0.0194986072423399	0.0606469002695418	0.0117096018735363	-0.0212121212121212	-0.00634920634920638	0.0148367952522255	0	0.00153374233128833	0.0585585585585585	0.0872576177285319	-0.0171232876712329	-0.0877551020408163	-0.073394495412844	-0.0441176470588235	0.0770440251572326	-0.0729729729729729	-0.037828947368421	-0.00884955752212391	-0.00347222222222221
fenoterol	0.0283333333333333	-0.0387096774193549	-0.00443786982248523	0.0451895043731778	-0.102167182662539	-0.0348189415041782	0.0309973045822103	0.0281030444964872	-0.157575757575758	0.026984126984127	-0.0637982195845698	-0.00793650793650796	-0.188650306748466	-0.0960960960960961	0.110803324099723	-0.00171232876712329	0.036734693877551	0.128440366972477	-0.152941176470588	0.0833333333333334	-0.0162162162162162	-0.0476973684210526	-0.122418879056047	0.0260416666666667
trazodone	0.0266666666666667	-0.00967741935483873	-0.140532544378698	-0.0174927113702624	-0.0990712074303405	0.0501392757660167	0.068733153638814	-0.0960187353629977	-0.0348484848484849	-0.0761904761904761	0.0222551928783382	0.00264550264550267	-0.25	0.0525525525525525	-0.18005540166205	0.0667808219178083	-0.185714285714286	0.0198776758409787	-0.217647058823529	-0.10377358490566	-0.0135135135135135	-0.044407894736842	-0.128318584070796	0.00868055555555558
lincomycin	-0.0349999999999999	-0.106451612903226	-0.00147928994082841	-0.0583090379008747	0.0263157894736842	-0.0487465181058496	-0.00808625336927227	0.00819672131147542	0.0393939393939393	-0.0428571428571429	0.0623145400593471	-0.0608465608465608	0.0444785276073619	0.066066066066066	0.0193905817174516	-0.0582191780821917	0	-0.073394495412844	0.075	0.0440251572327044	-0.12972972972973	-0.0460526315789473	-0.028023598820059	-0.0503472222222222
flunarizine	-0.0266666666666667	0.0177419354838709	-0.0857988165680473	-0.00145772594752186	-0.0897832817337461	-0.00835654596100277	0.0269541778975741	0.00468384074941453	-0.122727272727273	-0.0587301587301587	0.086053412462908	0.0264550264550265	-0.119631901840491	-0.13963963963964	0.00692520775623273	0.0684931506849316	-0.0387755102040816	-0.018348623853211	-0.111764705882353	-0.171383647798742	0.0067567567567568	0.0131578947368421	-0.0560471976401181	0.00173611111111116
bufexamac	0.0533333333333333	0.035483870967742	-0.0606508875739645	0.00291545189504361	-0.0975232198142415	-0.0334261838440111	-0.0148247978436658	-0.0234192037470726	-0.0878787878787879	-0.0714285714285714	0.0267062314540059	0.0383597883597884	-0.127300613496933	-0.078078078078078	0.0817174515235457	-0.0462328767123287	-0.116326530612245	0.00305810397553519	-0.148529411764706	-0.0880503144654088	-0.0648648648648649	-0.0509868421052631	-0.06047197640118	0.00520833333333337
norethisterone	0	0.00645161290322582	-0.076923076923077	0.020408163265306	-0.088235294117647	0.0334261838440112	0.0673854447439353	0.0128805620608899	-0.0575757575757576	-0.204761904761905	0.0712166172106825	0.0410052910052909	-0.188650306748466	0.066066066066066	-0.156509695290859	-0.0376712328767123	0.0326530612244899	-0.0229357798165138	-0.148529411764706	0.0408805031446541	-0.0554054054054054	-0.0361842105263158	0.0132743362831858	0.00347222222222221
doxepin	-0.0349999999999999	-0.0532258064516128	0.0251479289940828	0.0335276967930028	-0.0541795665634676	0.0111420612813371	0.0296495956873316	0.00585480093676816	-0.0878787878787879	-0.0904761904761905	0.0192878338278931	0.0171957671957672	-0.0628834355828222	0.06006006006006	-0.214681440443213	0.011986301369863	-0.140816326530612	0.0305810397553516	-0.0397058823529412	0.102201257861635	-0.0608108108108108	-0.110197368421053	0.0162241887905604	0
cortisone	-0.0166666666666667	-0.0338709677419355	-0.125739644970414	-0.00874635568513121	-0.0263157894736842	-0.00557103064066855	-0.032345013477089	-0.0702576112412178	-0.0590909090909091	-0.0920634920634921	0.0504451038575667	-0.0238095238095238	-0.108895705521472	-0.0165165165165165	-0.238227146814404	-0.0376712328767123	-0.128571428571429	0.0581039755351681	-0.130882352941177	-0.0896226415094339	0.0702702702702702	0.0115131578947368	-0.00884955752212391	-0.0468749999999999
homochlorcyclizine	-0.0216666666666667	-0.017741935483871	0.0872781065088757	0.032069970845481	0.0123839009287926	0.00278551532033422	-0.00673854447439354	-0.0398126463700234	0.0151515151515151	0.0412698412698413	-0.043026706231454	-0.0317460317460318	0.107361963190184	0.036036036036036	0.0692520775623269	0.0513698630136987	-0.063265306122449	0.00917431192660556	0.108823529411765	0.190251572327044	-0.0135135135135135	-0.00164473684210525	-0.0752212389380532	-0.0416666666666666
glafenine	-0.00833333333333336	0	-0.0784023668639054	-0.0204081632653061	-0.0154798761609907	0.041782729805014	-0.0161725067385445	0.00234192037470726	-0.00606060606060604	-0.0857142857142857	0.0029673590504451	-0.0476190476190476	-0.0736196319018405	0.0705705705705706	0.0595567867036012	0.00684931506849318	-0.0306122448979592	0.0489296636085627	-0.0985294117647059	-0.0786163522012578	-0.0418918918918919	-0.0296052631578947	-0.0353982300884956	-0.0572916666666666
telenzepine	0.015	-0.0225806451612903	0.0532544378698224	-0.0466472303206997	0.00773993808049533	-0.0278551532033426	-0.0296495956873316	-0.110070257611241	-0.0666666666666667	-0.0952380952380952	-0.0163204747774481	0.082010582010582	-0.00460122699386506	0.0765765765765766	0.0332409972299169	0.0993150684931506	-0.146938775510204	0.0825688073394495	0.00294117647058822	-0.0172955974842767	-0.168918918918919	-0.0411184210526315	-0.0811209439528024	0.0555555555555556
aminoglutethimide	-0.0833333333333333	-0.117741935483871	-0.0517751479289941	-0.0495626822157435	-0.086687306501548	-0.0334261838440111	-0.102425876010782	-0.0433255269320843	-0.0848484848484848	-0.0841269841269841	0.0548961424332344	-0.0264550264550265	-0.0674846625766872	0.03003003003003	-0.135734072022161	-0.0308219178082191	-0.112244897959184	-0.00458715596330278	-0.0220588235294118	-0.111635220125786	-0.118918918918919	-0.0493421052631579	-0.0589970501474927	-0.0243055555555555
nortriptyline	0.00666666666666671	0.035483870967742	0.0103550295857987	-0.0539358600583091	-0.0123839009287926	0.0571030640668524	0.0606469002695418	-0.00351288056206089	-0.0151515151515151	0.0634920634920635	-0.0415430267062315	-0.00264550264550267	-0.0245398773006135	-0.0525525525525526	-0.0484764542936288	-0.0273972602739725	0.0795918367346938	-0.00305810397553519	0.0220588235294117	0.0880503144654088	0.00270270270270268	-0.0296052631578947	0.0132743362831858	-0.032986111111111
dyclonine	-0.095	-0.104838709677419	-0.0177514792899409	-0.0408163265306123	-0.021671826625387	-0.0557103064066852	-0.032345013477089	-0.104215456674473	0.0606060606060606	0.0428571428571429	0.0712166172106825	-0.0661375661375661	0.0398773006134969	0.021021021021021	-0.0373961218836565	-0.0308219178082191	-0.0979591836734693	0.0122324159021406	0.0367647058823529	0.0408805031446541	-0.0243243243243244	-0.0674342105263158	0.0088495575221238	-0.0190972222222222
diethylcarbamazine	-0.03	-0.0419354838709678	0.150887573964497	0.0379008746355685	0.0572755417956656	0.0278551532033426	0.0161725067385445	0.0234192037470726	0.0257575757575756	0.153968253968254	-0.0252225519287834	0.0449735449735449	0.136503067484663	0.0615615615615616	0.0609418282548477	0	-0.0102040816326531	0.0458715596330275	0.173529411764706	0.0880503144654088	-0.0189189189189189	0.0230263157894737	0.00147492625368728	0.00694444444444442
pimethixene	-0.0183333333333334	-0.00645161290322582	-0.0118343195266272	-0.0189504373177843	-0.0061919504643963	-0.110027855153203	-0.0444743935309972	0.0421545667447307	-0.0212121212121212	0.0507936507936507	-0.0682492581602375	0.00264550264550267	-0.0690184049079755	-0.0525525525525526	0.0138504155124654	0.0171232876712329	-0.00204081632653064	-0.0688073394495413	-0.0132352941176471	0.121069182389937	-0.0824324324324324	-0.0131578947368421	0.0958702064896755	-0.0659722222222222
econazole	-0.0466666666666666	-0.0387096774193549	-0.022189349112426	-0.0379008746355686	-0.00928792569659442	-0.0877437325905293	-0.185983827493261	0.00351288056206089	0.0409090909090909	0.0650793650793651	-0.0593471810089021	-0.166666666666667	-0.0506134969325154	-0.00150150150150152	-0.0263157894736842	0.0136986301369864	-0.036734693877551	-0.0550458715596331	-0.025	0.0455974842767295	-0.190540540540541	0.00657894736842102	0.0811209439528023	-0.0538194444444444
enalapril	-0.0116666666666667	-0.0322580645161291	0.0680473372781065	0.0189504373177842	0.00619195046439625	-0.022284122562674	-0.0431266846361186	0.0398126463700235	0.0681818181818181	-0.00952380952380955	0.0281899109792284	-0.0264550264550265	0.0736196319018405	0.0435435435435435	-0.105263157894737	0.0513698630136987	-0.120408163265306	-0.0856269113149847	0.104411764705882	0.0786163522012578	-0.00945945945945947	-0.0312500000000001	0.0383480825958702	0.0225694444444444
dropropizine	-0.0683333333333333	-0.0709677419354838	0.0281065088757396	-0.0670553935860059	-0.0356037151702787	-0.0348189415041782	0.0350404312668464	0.0128805620608899	-0.0318181818181819	-0.0809523809523809	0.029673590504451	-0.00264550264550267	-0.0276073619631902	-0.0195195195195195	-0.0540166204986149	0.0616438356164384	-0.073469387755102	0.0626911314984709	0	0.124213836477987	-0.0527027027027027	0.0460526315789475	-0.00884955752212391	0.015625
niflumic acid	0.01	-0.0838709677419355	0.03698224852071	-0.0233236151603499	-0.00928792569659442	-0.00557103064066855	-0.00134770889487873	-0.0386416861826698	-0.0106060606060606	-0.2	0.016320474777448	0.00132275132275128	-0.0276073619631902	0.033033033033033	-0.134349030470914	0.0256849315068494	-0.0346938775510204	-0.0489296636085627	-0.0220588235294118	0.0345911949685535	-0.0554054054054054	0.00164473684210531	0.00589970501474923	0.00694444444444442
dimenhydrinate	-0.0883333333333333	-0.0419354838709678	0.0724852071005917	-0.0743440233236152	0.0139318885448917	-0.0919220055710306	-0.0808625336927224	0.00234192037470726	0.0348484848484848	0.046031746031746	-0.0474777448071217	-0.0925925925925926	0.0490797546012269	0.0465465465465466	0.0193905817174516	-0.0513698630136986	-0.0714285714285715	0.0443425076452599	0.075	0.039308176100629	-0.054054054054054	-0.0509868421052631	0.0545722713864306	-0.0364583333333333
fenofibrate	-0.0666666666666667	-0.00322580645161291	-0.0355029585798817	-0.0918367346938775	0.0294117647058824	-0.0738161559888579	-0.022911051212938	0.0304449648711944	0.056060606060606	0.073015873015873	-0.013353115727003	-0.0727513227513227	0.0613496932515337	0.0195195195195195	0.00138504155124652	-0.023972602739726	-0.177551020408163	0.0672782874617737	0.0926470588235294	0.0440251572327044	-0.212162162162162	-0.00657894736842107	-0.0383480825958702	-0.0607638888888888
chenodeoxycholic acid	-0.113333333333333	-0.146774193548387	0.0355029585798816	-0.0845481049562683	0.0417956656346749	-0.122562674094708	-0.18733153638814	0.0351288056206089	0.0545454545454545	-0.0380952380952381	-0.0178041543026706	-0.252645502645503	0.0291411042944785	0.0690690690690691	-0.152354570637119	0.0273972602739726	-0.0693877551020408	-0.0351681957186545	0.075	-0.0534591194968554	-0.152702702702703	-0.0164473684210527	-0.0530973451327434	-0.0590277777777777
pergolide	-0.0666666666666667	-0.0209677419354839	0.0177514792899408	-0.122448979591837	0.0309597523219814	-0.0334261838440111	0.0202156334231806	0.0433255269320844	0.0363636363636363	0.0190476190476191	-0.0118694362017804	-0.0978835978835979	0.0782208588957055	0.118618618618619	-0.0277008310249307	-0.0291095890410958	0.0244897959183674	0.0397553516819571	0.0882352941176471	0.00314465408805031	-0.0729729729729729	0.0197368421052632	-0.0191740412979351	-0.0277777777777777
bupivacaine	0.0466666666666667	-0.0209677419354839	0.0251479289940828	-0.043731778425656	0.0665634674922601	-0.0139275766016713	0.00134770889487867	-0.063231850117096	0.0151515151515151	-0.0444444444444445	0.016320474777448	0.0119047619047619	-0.00766871165644173	-0.0345345345345346	0.0803324099722992	0.053082191780822	-0.0244897959183673	0.055045871559633	0.0573529411764706	0.128930817610063	-0.0567567567567567	0.0509868421052632	-0.0530973451327434	-0.00520833333333331
pinacidil	-0.0349999999999999	0.0274193548387097	0.0236686390532543	0.0247813411078717	-0.0247678018575851	0.0584958217270195	-0.0566037735849056	-0.040983606557377	0.0121212121212121	-0.0222222222222223	0	0.0092592592592593	-0.0337423312883436	0.0120120120120121	-0.0692520775623269	0.0393835616438356	-0.130612244897959	0.0244648318042814	-0.0455882352941177	-0.0770440251572327	-0.0648648648648649	-0.0230263157894737	-0.0707964601769912	-0.0190972222222222
isotretinoin	-0.0983333333333333	-0.0612903225806452	0.0710059171597633	-0.0451895043731779	0.0433436532507739	-0.0668523676880223	0.0148247978436657	0.0175644028103045	0.0439393939393939	-0.0126984126984127	-0.0118694362017804	-0.082010582010582	0.0276073619631901	-0.0180180180180181	0.0872576177285319	-0.00342465753424659	0.138775510204082	0.0305810397553516	0.0352941176470588	0.119496855345912	-0.0905405405405406	0.0394736842105263	-0.0117994100294985	-0.0347222222222222
disopyramide	-0.07	-0.0516129032258064	0.0310650887573964	0.00728862973760924	0.0325077399380804	-0.0626740947075209	0.00134770889487867	-0.00702576112412179	0.0863636363636363	0.00793650793650791	-0.0459940652818991	-0.044973544973545	0.0812883435582822	0.0180180180180179	-0.0249307479224376	-0.0410958904109588	0.0938775510204082	-0.0397553516819572	0.0970588235294118	0.0172955974842768	-0.247297297297297	0.0904605263157895	-0.0162241887905605	-0.0885416666666666
bumetanide	-0.0599999999999999	-0.0774193548387097	0.11094674556213	-0.14868804664723	0.0696594427244582	-0.183844011142061	-0.234501347708895	-0.0175644028103045	0.0454545454545454	0.0825396825396826	-0.00445103857566764	-0.123015873015873	0.115030674846626	0.0855855855855856	0.0318559556786704	-0.059931506849315	-0.13265306122449	-0.0581039755351682	0.163235294117647	0.0849056603773585	-0.00135135135135134	-0.00822368421052633	0.0619469026548672	-0.0572916666666666
perhexiline	-0.108333333333333	0.00645161290322582	0.014792899408284	-0.104956268221574	0.00619195046439625	-0.0264623955431754	-0.00673854447439354	0.0210772833723654	-0.0318181818181819	0.00793650793650791	-0.118694362017804	-0.124338624338624	-0.044478527607362	0.00600600600600598	-0.110803324099723	-0.0205479452054794	0.0959183673469387	0.0581039755351681	-0.0676470588235294	0.0754716981132075	-0.0216216216216216	0.0263157894736842	-0.0442477876106195	-0.0850694444444444
acemetacin	-0.0449999999999999	-0.082258064516129	0.10207100591716	0.010204081632653	0.0990712074303406	-0.139275766016713	-0.068733153638814	0.0210772833723654	0.0742424242424242	0.0253968253968254	-0.0816023738872404	-0.0582010582010582	0.110429447852761	0.0135135135135135	0.18005540166205	-0.148972602739726	-0.0142857142857143	-0.025993883792049	0.135294117647059	0.0550314465408804	-0.14054054054054	0.0148026315789473	-0.028023598820059	-0.0659722222222222
clemastine	-0.1	-0.0693548387096774	0.112426035502958	-0.141399416909621	0.0603715170278637	-0.143454038997214	-0.153638814016173	-0.0690866510538642	0.0393939393939393	0.177777777777778	-0.169139465875371	-0.185185185185185	0.088957055214724	0.0645645645645645	0.0110803324099723	-0.107876712328767	-0.114285714285714	-0.0244648318042814	0.117647058823529	0.15566037735849	-0.168918918918919	0.0361842105263158	0.0958702064896755	-0.109375
digoxin	0.0083333333333333	0.124193548387097	-0.0636094674556213	0.0116618075801749	-0.0758513931888545	-0.0417827298050139	0.0283018867924528	0.0491803278688524	-0.160606060606061	0.0142857142857143	-0.0489614243323442	-0.0568783068783069	-0.101226993865031	-0.0105105105105105	0.0789473684210527	0.0821917808219179	0.00204081632653064	-0.0688073394495413	-0.2	-0.0927672955974843	0.0621621621621622	0	-0.110619469026549	0.00868055555555558
meclozine	0.0483333333333333	0.0435483870967742	-0.0369822485207101	0.0422740524781341	-0.0495356037151703	0.0682451253481894	0.0741239892183289	0.0269320843091335	-0.0696969696969698	-0.0301587301587302	-0.0148367952522255	0.0185185185185185	-0.0766871165644172	0.0225225225225224	-0.0221606648199446	0.0599315068493151	0.0224489795918368	0.0489296636085627	-0.117647058823529	-0.0943396226415094	0.0594594594594594	0.0378289473684211	0.0619469026548672	0.0416666666666667
naringin	0.0766666666666667	0.124193548387097	-0.0428994082840237	0.0481049562682215	-0.021671826625387	0.0654596100278552	0.0498652291105121	0.00234192037470726	0.0106060606060606	-0.133333333333333	-0.0222551928783383	0.0105820105820106	-0.0644171779141105	-0.0075075075075075	-0.0678670360110803	0.0821917808219179	0.0653061224489796	0.0198776758409787	-0.0147058823529412	-0.059748427672956	0.0527027027027027	0.0641447368421053	-0.0516224188790561	0.0781250000000001
progesterone	0.00666666666666671	0.0467741935483872	-0.0428994082840237	-0.00728862973760935	-0.0495356037151703	-0.043175487465181	0.0714285714285714	0.0374707259953162	-0.0621212121212122	0.0507936507936507	0.0103857566765578	-0.0343915343915344	-0.0567484662576688	-0.0165165165165165	-0.121883656509695	-0.0205479452054794	-0.0122448979591837	0.00458715596330272	-0.0382352941176471	0.14622641509434	0.072972972972973	0.0131578947368421	0.0132743362831858	0.00520833333333337
butoconazole	0.0516666666666667	0.0661290322580644	-0.0502958579881657	-0.065597667638484	-0.0232198142414861	0.0626740947075209	-0.0107816711590297	-0.0362997658079625	0.0757575757575757	-0.126984126984127	0.0504451038575667	0.00132275132275128	-0.0766871165644172	-0.0450450450450451	-0.0221606648199446	-0.0102739726027397	-0.0346938775510204	-0.0351681957186545	-0.00882352941176473	0.00943396226415094	0.0608108108108107	-0.00164473684210525	-0.0530973451327434	0.0538194444444445
biotin	-0.015	0.0145161290322581	-0.0710059171597634	-0.0568513119533528	-0.0247678018575851	0.0181058495821728	-0.0606469002695418	-0.0562060889929742	-0.0848484848484848	-0.111111111111111	-0.0163204747774481	-0.00793650793650796	-0.113496932515337	-0.171171171171171	-0.245152354570637	0.041095890410959	-0.16530612244898	0.0672782874617737	-0.102941176470588	-0.0770440251572327	-0.117567567567568	-0.0361842105263158	-0.0442477876106195	0.00868055555555558
cephaeline	-0.0983333333333333	-0.124193548387097	0.133136094674556	-0.10932944606414	0.0928792569659442	-0.165738161559889	-0.299191374663073	0.0374707259953162	0.0848484848484848	-0.0206349206349207	-0.086053412462908	-0.195767195767196	0.0138036809815951	0.114114114114114	0.0775623268698061	0.0547945205479452	0.0428571428571429	-0.0244648318042814	0.00882352941176467	0.113207547169811	-0.158108108108108	0.129934210526316	0.0796460176991151	-0.0538194444444444
velnacrine	-0.0416666666666666	-0.00161290322580643	-0.0739644970414202	-0.00291545189504372	-0.0139318885448916	0.0194986072423399	0.113207547169811	0.0269320843091335	-0.040909090909091	-0.13015873015873	0.00741839762611274	0.0145502645502645	-0.0184049079754601	-0.0555555555555556	-0.124653739612188	0.0154109589041096	-0.0938775510204081	-0.0244648318042814	0.0411764705882353	0.0974842767295597	0.0270270270270271	0.0263157894736842	0.0088495575221238	0.0243055555555556
melatonin	-0.0716666666666667	-0.1	0.0517751479289941	-0.0160349854227405	0.0185758513931888	-0.0445682451253481	-0.045822102425876	0.0351288056206089	0.0666666666666667	0.157142857142857	0.0029673590504451	-0.0211640211640212	0.0858895705521472	0.015015015015015	0.0207756232686981	-0.0102739726027397	-0.0102040816326531	0.0122324159021406	0.0647058823529412	0.00314465408805031	-0.027027027027027	0.0148026315789473	-0.00442477876106195	0.0208333333333334
neostigmine bromide	0.0766666666666667	0.0177419354838709	0.0857988165680473	0.0262390670553935	-0.0572755417956657	0.0167130919220055	-0.0215633423180593	0.0339578454332553	0.0636363636363636	0.00952380952380949	-0.0548961424332345	0.0357142857142857	0.0475460122699386	-0.0435435435435436	-0.0443213296398892	0.0582191780821918	0.112244897959184	-0.0321100917431193	0.0823529411764706	0.0172955974842768	0.00540540540540546	-0.0180921052631579	-0.0486725663716814	0.0885416666666667
amiodarone	0.0316666666666667	0.0435483870967742	-0.00591715976331364	0.0553935860058309	-0.0975232198142415	0.0459610027855154	0.0956873315363882	-0.0175644028103045	-0.0515151515151516	-0.0841269841269841	0.00741839762611274	0.0277777777777778	-0.107361963190184	-0.012012012012012	-0.0193905817174516	0.0393835616438356	0.0428571428571429	0.0321100917431192	-0.0514705882352942	-0.0613207547169811	0.0270270270270271	0.0394736842105263	0.0176991150442477	0.0486111111111112
bisacodyl	0.0316666666666667	0.0935483870967742	-0.180473372781065	0.100583090379009	-0.0603715170278638	0.0835654596100278	0.136118598382749	-0.0175644028103045	-0.103030303030303	-0.026984126984127	-0.0281899109792285	0.0462962962962963	-0.196319018404908	-0.255255255255255	-0.149584487534626	0.102739726027397	-0.0244897959183673	0.0305810397553516	-0.217647058823529	-0.106918238993711	0.0878378378378378	-0.0394736842105263	-0.0943952802359882	0.0225694444444444
colecalciferol	-0.015	0.0661290322580644	-0.0917159763313609	-0.0393586005830904	-0.021671826625387	0.041782729805014	0.0673854447439353	-0.0398126463700234	0.0060606060606061	-0.133333333333333	0.00148367952522255	0.0330687830687831	-0.0874233128834356	-0.0600600600600601	-0.00692520775623268	-0.0582191780821917	0.00408163265306127	-0.0382262996941896	-0.0720588235294118	-0.0471698113207548	0.0256756756756757	-0.0164473684210527	0.0088495575221238	0.0694444444444445
carbimazole	-0.12	-0.158064516129032	0.0281065088757396	-0.0816326530612246	0.0464396284829721	-0.118384401114206	-0.23989218328841	0.0187353629976581	0.0893939393939394	0.026984126984127	-0.0118694362017804	-0.194444444444444	0.0966257668711656	-0.00900900900900903	-0.0360110803324099	-0.0462328767123287	-0.0673469387755102	-0.0581039755351682	0.0676470588235294	0.0424528301886792	-0.17027027027027	-0.0312500000000001	0.0516224188790561	-0.0659722222222222
pilocarpine	-0.0233333333333334	-0.082258064516129	-0.00295857988165682	-0.0947521865889213	0.0479876160990712	-0.0543175487465181	-0.0929919137466307	0.0163934426229508	-0.05	0.0111111111111111	0.0578635014836795	-0.10978835978836	0.0276073619631901	-0.039039039039039	0.0124653739612188	-0.059931506849315	-0.00612244897959185	-0.0856269113149847	0.0558823529411764	0.14937106918239	-0.108108108108108	-0.00328947368421051	-0.0530973451327434	-0.0607638888888888
menadione	0.01	0.0145161290322581	-0.17603550295858	-0.0233236151603499	-0.113003095975232	0.075208913649025	0.0768194070080862	-0.148711943793911	-0.215151515151515	0.0301587301587302	-0.0578635014836796	0.0621693121693121	-0.223926380368098	-0.243243243243243	-0.0664819944598338	0.029109589041096	-0.151020408163265	-0.0519877675840979	-0.251470588235294	-0.235849056603774	0	-0.0970394736842105	-0.154867256637168	0.126736111111111
niridazole	0.0283333333333333	-0.0322580645161291	-0.0428994082840237	-0.021865889212828	-0.041795665634675	0.0724233983286908	0.0269541778975741	0.0187353629976581	-0.0545454545454546	-0.0952380952380952	-0.0281899109792285	-0.0132275132275133	-0.0782208588957055	0.045045045045045	-0.0540166204986149	0.00342465753424659	-0.0448979591836735	0	-0.0632352941176471	-0.0283018867924529	0.0783783783783784	-0.0460526315789473	-0.0752212389380532	0.0190972222222222
amphotericin B	-0.118333333333333	-0.0387096774193549	0.0724852071005917	0	0.0495356037151702	-0.096100278551532	-0.105121293800539	0.0175644028103045	0.056060606060606	-0.0746031746031746	-0.0771513353115728	-0.105820105820106	0.00920245398773012	0.0285285285285285	-0.0207756232686981	-0.0856164383561644	-0.0244897959183673	-0.00917431192660551	0.0411764705882353	0.14622641509434	0.109459459459459	-0.00986842105263158	-0.0516224188790561	-0.032986111111111
ergocalciferol	0.0650000000000001	-0.046774193548387	0.0162721893491123	-0.0276967930029155	-0.0247678018575851	0.00696378830083566	0.00134770889487867	-0.0386416861826698	0.104545454545454	-0.0174603174603175	0.0267062314540059	0.0410052910052909	0.00613496932515334	-0.0510510510510511	0.0512465373961219	-0.0171232876712329	-0.0244897959183673	-0.0474006116207952	0.0397058823529411	-0.116352201257862	-0.027027027027027	-0.00164473684210525	-0.00294985250737462	0.0434027777777778
cisapride	-0.0333333333333333	-0.0145161290322581	-0.0325443786982249	0.0364431486880465	-0.0294117647058824	-0.0348189415041782	0.0646900269541779	0.0140515222482436	-0.0696969696969698	-0.0936507936507937	0.0252225519287833	0.0595238095238095	-0.131901840490798	-0.0480480480480481	0.14819944598338	0.0154109589041096	0.130612244897959	-0.0351681957186545	-0.110294117647059	0.0314465408805031	-0.0472972972972973	-0.00493421052631582	-0.0530973451327434	-0.00868055555555558
epiandrosterone	0.035	0.0145161290322581	0.0162721893491123	-0.0233236151603499	0	0.0139275766016713	0.0175202156334232	0.00585480093676816	-0.0590909090909091	-0.0873015873015873	-0.0296735905044511	-0.0264550264550265	-0.0828220858895705	0.0405405405405405	0.0193905817174516	0.0188356164383562	-0.00204081632653064	0.0412844036697247	-0.0750000000000001	-0.139937106918239	-0.0175675675675676	0.00657894736842102	0.0575221238938053	0.0381944444444445
dicloxacillin	0.0383333333333333	0.145161290322581	0.0976331360946745	0.0014577259475218	0.00928792569659442	0.0738161559888579	0.0646900269541779	0.0292740046838408	0.116666666666667	-0.0174603174603175	-0.0341246290801187	0.00396825396825395	0.098159509202454	-0.123123123123123	-0.0443213296398892	0.0839041095890412	0.0632653061224491	0.0397553516819571	0.0941176470588235	0.0990566037735849	0.0351351351351352	0.0378289473684211	-0.0250737463126844	0.0729166666666667
dinoprost	-0.005	-0.104838709677419	0.0798816568047337	-0.0379008746355686	0.0278637770897833	-0.032033426183844	-0.163072776280323	0.0339578454332553	0.124242424242424	0.0968253968253968	0.0400593471810089	-0.146825396825397	0.093558282208589	-0.00300300300300299	-0.0332409972299169	0.0599315068493151	-0.0265306122448979	0.00764525993883791	0.120588235294118	0.174528301886792	-0.0918918918918919	-0.024671052631579	0.0619469026548672	-0.0503472222222222
ceforanide	-0.0533333333333333	-0.116129032258065	0.0739644970414201	0.0408163265306122	0.0464396284829721	-0.0724233983286908	-0.219676549865229	0.0269320843091335	0.0590909090909091	0.00476190476190474	0.0192878338278931	-0.0767195767195767	0.0690184049079754	0.0375375375375375	-0.038781163434903	-0.0565068493150684	0.00408163265306127	-0.125382262996942	0.0602941176470588	-0.0157232704402516	-0.0581081081081081	0.00493421052631582	0.0206489675516224	0.0121527777777778
puromycin	-0.0716666666666667	0.0241935483870968	0.0281065088757396	-0.13265306122449	-0.0061919504643963	-0.0264623955431754	0.0431266846361187	-0.00468384074941453	-0.0303030303030303	0.0317460317460317	-0.0504451038575668	-0.19047619047619	-0.0122699386503067	0.00900900900900903	0.0817174515235457	0.0976027397260274	0.0408163265306123	0.0565749235474006	-0.135294117647059	-0.080188679245283	-0.0743243243243243	-0.0115131578947368	-0.0117994100294985	-0.0902777777777778
serotonin	-0.0383333333333333	-0.0161290322580646	-0.0414201183431953	-0.021865889212828	0.0464396284829721	0.100278551532033	-0.022911051212938	0.00585480093676816	0.0333333333333333	-0.0444444444444445	0.043026706231454	-0.0767195767195767	0.004601226993865	0.00300300300300305	-0.167590027700831	-0.011986301369863	-0.0163265306122449	-0.00458715596330278	-0.00441176470588234	0.0613207547169811	0.0175675675675676	-0.00986842105263158	0.0398230088495575	-0.0225694444444444
metixene	-0.0566666666666666	-0.0435483870967742	0.103550295857988	-0.0393586005830904	0.0665634674922601	0.0250696378830084	0.0754716981132075	0.0339578454332553	0.118181818181818	0.179365079365079	-0.0608308605341247	-0.141534391534392	0.104294478527607	-0.117117117117117	0.00277008310249305	0.0958904109589042	-0.0204081632653061	-0.018348623853211	0.0941176470588235	0.169811320754717	-0.136486486486486	-0.0263157894736842	-0.0206489675516224	-0.048611111111111
vigabatrin	-0.0983333333333333	-0.206451612903226	0.122781065088757	-0.134110787172012	0.0371517027863777	-0.101671309192201	-0.195417789757412	0.0269320843091335	0.166666666666667	-0.00634920634920638	-0.099406528189911	-0.208994708994709	0.130368098159509	0.0345345345345345	0.0415512465373962	-0.106164383561644	0.0061224489795918	-0.0122324159021407	0.116176470588235	0.0566037735849056	-0.247297297297297	-0.0197368421052632	-0.0457227138643068	-0.095486111111111
fluoxetine	-0.0833333333333333	-0.0483870967741935	0.084319526627219	-0.104956268221574	0.0603715170278637	-0.137883008356546	-0.0350404312668464	0.0257611241217799	0.0272727272727272	0.0968253968253968	-0.0786350148367953	-0.00925925925925924	0.0506134969325153	-0.0750750750750752	-0.0235457063711911	0.0462328767123288	-0.0489795918367347	-0.0198776758409786	0.086764705882353	0.119496855345912	-0.15	0.03125	0.0589970501474926	-0.107638888888889
glycocholic acid	-0.135	-0.0306451612903226	0.0251479289940828	-0.0860058309037902	0.0123839009287926	0.00557103064066855	-0.0673854447439353	-0.0163934426229508	0.0212121212121211	-0.123809523809524	0.0534124629080118	-0.0965608465608466	-0.0414110429447853	0.051051051051051	0.0817174515235457	-0.0205479452054794	-0.00204081632653064	0.0244648318042814	0.0294117647058822	0.0267295597484277	-0.164864864864865	0.0411184210526316	0.0575221238938053	-0.064236111111111
pirenperone	-0.113333333333333	-0.0596774193548387	0.0813609467455622	-0.0583090379008747	0.0325077399380804	-0.0821727019498607	-0.0444743935309972	0.0140515222482436	0.0121212121212121	-0.00952380952380955	-0.0771513353115728	-0.0211640211640212	0.0536809815950919	-0.0105105105105105	-0.0609418282548476	0.0154109589041096	-0.0408163265306122	-0.0152905198776759	0.102941176470588	0.19811320754717	-0.212162162162162	0.123355263157895	0.0457227138643067	-0.095486111111111
ciclopirox	-0.025	-0.0532258064516128	-0.0251479289940829	-0.135568513119534	0.0108359133126935	-0.182451253481894	-0.0619946091644205	-0.127634660421546	-0.0166666666666667	0.0285714285714286	-0.0593471810089021	-0.103174603174603	-0.0230061349693252	-0.0315315315315315	0.0346260387811634	-0.00513698630136988	-0.0265306122448979	-0.0382262996941896	0.0117647058823529	0.212264150943396	-0.12972972972973	0.0197368421052632	0.0280235988200589	-0.104166666666667
hexetidine	-0.0766666666666667	-0.0870967741935484	0.133136094674556	-0.139941690962099	0.0851393188854489	-0.182451253481894	-0.00808625336927227	0.022248243559719	0.0757575757575757	0.136507936507937	-0.0727002967359051	-0.187830687830688	0.105828220858896	0.00600600600600598	-0.00969529085872578	-0.0650684931506849	0.0244897959183674	-0.0382262996941896	0.116176470588235	0.165094339622642	-0.204054054054054	0.0476973684210527	0.0265486725663716	-0.137152777777778
cefotiam	-0.0183333333333334	-0.0580645161290322	0.150887573964497	-0.0772594752186589	0.0433436532507739	-0.144846796657382	-0.154986522911051	-0.00117096018735363	0.0484848484848485	0.122222222222222	0.0192878338278931	-0.186507936507937	0.131901840490797	-0.0195195195195195	0.0872576177285319	0.0719178082191781	-0.0428571428571428	-0.0657492354740062	0.120588235294118	0.196540880503145	-0.0405405405405405	0.0328947368421053	0.0235988200589969	-0.126736111111111
nitrofural	-0.1	-0.148387096774194	0.162721893491124	-0.0597667638483966	0.0356037151702786	-0.146239554317549	-0.0646900269541779	0.0128805620608899	0.0454545454545454	-0.0571428571428571	0.0029673590504451	-0.105820105820106	0.0812883435582822	0.0225225225225224	0.0152354570637119	-0.0154109589041096	-0.00816326530612244	0.0122324159021406	0.116176470588235	0.165094339622642	-0.0554054054054054	0.0411184210526316	0.132743362831858	-0.0416666666666666
biperiden	-0.176666666666667	-0.154838709677419	0.153846153846154	-0.0379008746355686	0.0897832817337462	-0.220055710306407	-0.137466307277628	0.0105386416861827	0.0590909090909091	0.0507936507936507	-0.0816023738872404	-0.244708994708995	0.156441717791411	-0.0225225225225225	0.0498614958448754	-0.0616438356164383	0.0285714285714286	-0.0366972477064221	0.175	0.191823899371069	-0.3	0.0641447368421053	0.115044247787611	-0.145833333333333
iohexol	-0.075	0.00483870967741939	0.1198224852071	-0.153061224489796	0.119195046439629	-0.14066852367688	-0.15633423180593	0.0421545667447307	0.0454545454545454	0.0761904761904761	-0.0682492581602375	-0.149470899470899	0.115030674846626	-0.0075075075075075	-0.0277008310249307	-0.0787671232876712	0.0653061224489796	-0.0917431192660551	0.160294117647059	0.179245283018868	-0.244594594594595	0.049342105263158	0.126843657817109	-0.0850694444444444
thiostrepton	0.0733333333333334	0.159677419354839	-0.124260355029586	-0.0204081632653061	-0.0773993808049536	0.0153203342618384	0.105121293800539	-0.125292740046838	-0.11969696969697	-0.0587301587301587	-0.0548961424332345	-0.0357142857142858	-0.162576687116564	-0.00300300300300299	0.0678670360110804	0.0256849315068494	-0.0836734693877551	-0.0244648318042814	-0.210294117647059	-0.171383647798742	-0.209459459459459	-0.0756578947368421	0.0324483775811208	0.0538194444444445
salsolidin	0.0133333333333333	0.0322580645161291	-0.0887573964497042	0.0510204081632653	0.0154798761609908	0.0194986072423399	-0.00539083557951481	0.0456674473067916	-0.0560606060606061	-0.153968253968254	0.00890207715133529	0.0357142857142857	-0.0138036809815951	-0.027027027027027	0.116343490304709	0.0513698630136987	0.0959183673469387	-0.0657492354740062	-0.0911764705882353	-0.154088050314465	0.122972972972973	-0.0361842105263158	-0.0575221238938053	0.0642361111111112
probenecid	0.095	0.0435483870967742	-0.0088757396449704	-0.0306122448979592	0.0743034055727554	0	0.0916442048517521	0.0421545667447307	-0.0272727272727273	0.0507936507936507	0.0222551928783382	0.0357142857142857	-0.0107361963190184	0.0465465465465466	0.0526315789473685	-0.0205479452054794	-0.0142857142857143	0.0336391437308868	-0.0794117647058824	0.0267295597484277	0.0581081081081081	-0.037828947368421	0.00147492625368728	0.0798611111111112
selegiline	0.00666666666666671	-0.0258064516129032	0.0281065088757396	0.107871720116618	-0.0340557275541796	0.00278551532033422	0.0471698113207547	-0.0128805620608899	0.0757575757575757	0.00793650793650791	0.00593471810089019	0.0687830687830687	0.0368098159509201	-0.00900900900900903	-0.00969529085872578	0.0359589041095891	0.13469387755102	0.0137614678899083	0.0470588235294117	0.0754716981132075	-0.0162162162162162	0.0328947368421053	-0.0339233038348083	0
6-azathymine	0.04	0.0870967741935483	-0.122781065088757	0.0437317784256559	-0.088235294117647	0.0139275766016713	0.101078167115903	0.0234192037470726	-0.13030303030303	-0.173015873015873	0.0504451038575667	0.0343915343915344	-0.167177914110429	-0.0375375375375376	-0.0110803324099723	0.011986301369863	0.0653061224489796	0.0244648318042814	-0.138235294117647	-0.229559748427673	0.0418918918918919	-0.0115131578947368	-0.0781710914454278	0.0121527777777778
omeprazole	0.0533333333333333	0.0887096774193549	-0.153846153846154	0.075801749271137	-0.11609907120743	0.0807799442896936	0.0566037735849056	-0.161592505854801	-0.127272727272727	-0.146031746031746	0	0.0171957671957672	-0.22239263803681	-0.127627627627628	-0.0637119113573407	-0.00342465753424659	0.0122448979591837	0.00152905198776754	-0.145588235294118	-0.199685534591195	0.0689189189189189	-0.0345394736842106	-0.138643067846608	0.0694444444444445
cetirizine	0.0766666666666667	0.0435483870967742	-0.122781065088757	0.113702623906705	-0.114551083591331	0.041782729805014	0.0862533692722371	-0.153395784543326	-0.122727272727273	-0.163492063492064	0.0741839762611276	0.0648148148148148	-0.200920245398773	0.051051051051051	-0.0401662049861495	0.00171232876712324	0.0877551020408163	0.00764525993883791	-0.232352941176471	0.0959119496855346	0.0689189189189189	-0.0279605263157895	-0.00294985250737462	0.0347222222222222
norcyclobenzaprine	0.0166666666666667	0.0951612903225807	-0.118343195266272	0.0189504373177842	-0.0294117647058824	-0.0153203342618384	0.10377358490566	-0.0597189695550351	-0.0712121212121213	-0.0158730158730159	0	0.0410052910052909	-0.200920245398773	-0.0495495495495496	-0.105263157894737	-0.0941780821917808	-0.0469387755102041	-0.00917431192660551	-0.185294117647059	-0.0220125786163522	0.0513513513513513	0.00493421052631582	0.0324483775811208	-0.0138888888888888
L-methionine sulfoximine	-0.0383333333333333	-0.0370967741935484	0.0710059171597633	0.0597667638483965	0.0665634674922601	-0.00835654596100277	0.0336927223719676	-0.0433255269320843	0.140909090909091	0.0666666666666667	0.0311572700296735	-0.00529100529100529	0.124233128834356	-0.0405405405405406	0.0498614958448754	-0.0273972602739725	-0.0714285714285715	0.00305810397553519	0.170588235294118	0.188679245283019	-0.0554054054054054	-0.00493421052631582	0.0339233038348082	-0.0295138888888888
phenacetin	0.05	0.00161290322580643	0.00295857988165682	-0.0699708454810496	-0.0743034055727554	-0.0501392757660167	-0.0175202156334232	0.00351288056206089	-0.0257575757575758	-0.0619047619047619	-0.0326409495548962	0.0158730158730159	-0.0812883435582822	-0.0690690690690691	0.00831024930747926	0.011986301369863	-0.00612244897959185	0.0137614678899083	-0.0926470588235294	-0.0707547169811321	0.0337837837837838	-0.0296052631578947	-0.0943952802359882	0.0173611111111112
betahistine	0.03	0.0419354838709678	-0.0665680473372782	0.0903790087463556	-0.13312693498452	0.0557103064066853	0.0417789757412399	0.00117096018735363	-0.1	-0.0698412698412698	0.0252225519287833	0.0092592592592593	-0.113496932515337	0.0495495495495495	0.106648199445983	0.0136986301369864	-0.0775510204081633	0.00917431192660556	-0.136764705882353	-0.147798742138365	0.091891891891892	-0.00493421052631582	-0.100294985250737	0.045138888888889
benperidol	0.0733333333333334	0.0338709677419355	-0.122781065088757	0.0364431486880465	-0.00154798761609909	0.0654596100278552	-0.00943396226415094	0.00351288056206089	0.0106060606060606	-0.101587301587302	-0.0103857566765579	0.0502645502645502	-0.0904907975460122	-0.0570570570570571	0.0997229916897507	0.0359589041095891	0.0346938775510205	-0.0214067278287462	-0.0235294117647059	-0.15251572327044	0.114864864864865	0.0164473684210527	-0.0929203539823009	-0.017361111111111
propylthiouracil	0.0833333333333334	0.0887096774193549	-0.177514792899408	0.0743440233236151	-0.0572755417956657	0.0710306406685237	0.0579514824797843	-0.0714285714285715	-0.116666666666667	-0.153968253968254	-0.026706231454006	0.0661375661375662	-0.22239263803681	-0.12012012012012	-0.0526315789473684	0	0.053061224489796	0.0672782874617737	-0.15	-0.268867924528302	0.0986486486486486	-0.037828947368421	-0.0427728613569322	0.029513888888889
etifenin	0	-0.0274193548387097	-0.112426035502959	0	-0.063467492260062	0.0501392757660167	0.0431266846361187	-0.00936768149882905	-0.101515151515152	-0.119047619047619	0.0311572700296735	0.0132275132275133	-0.0904907975460122	-0.0630630630630631	-0.0318559556786703	0.0393835616438356	-0.0326530612244897	-0.025993883792049	-0.0720588235294118	-0.0754716981132075	0.0864864864864865	-0.0164473684210527	-0.0221238938053098	0.0190972222222222
pyrazinamide	-0.00166666666666665	0.0661290322580644	-0.0754437869822486	0.0787172011661808	-0.0727554179566563	0.0710306406685237	0.0808625336927223	0.00351288056206089	-0.0257575757575758	-0.0285714285714286	0.0178041543026706	-0.0171957671957672	-0.119631901840491	0.0690690690690691	0.0997229916897507	0.00513698630136983	-0.0469387755102041	-0.0122324159021407	-0.117647058823529	-0.176100628930818	0.045945945945946	-0.0115131578947368	-0.0162241887905605	0
tiabendazole	0.0266666666666667	0.00806451612903225	-0.0665680473372782	0.139941690962099	-0.102167182662539	0.0431754874651811	-0.0121293800539083	-0.0362997658079625	-0.0515151515151516	-0.0428571428571429	0.0237388724035608	0.0264550264550265	-0.0920245398773006	0.045045045045045	-0.0664819944598338	0.00856164383561642	0.0204081632653061	0.0321100917431192	-0.111764705882353	-0.218553459119497	-0.0364864864864864	-0.069078947368421	-0.160766961651917	0.0243055555555556
atovaquone	0.11	0.12741935483871	-0.153846153846154	0.0393586005830904	-0.0928792569659443	0.0362116991643454	-0.0336927223719677	0.0199063231850117	-0.106060606060606	-0.0555555555555555	-0.00445103857566764	0.0251322751322751	-0.17638036809816	-0.0435435435435436	-0.00692520775623268	0.0342465753424658	-0.00204081632653064	0.00458715596330272	-0.211764705882353	-0.139937106918239	0.0581081081081081	-0.00822368421052633	-0.123893805309735	0.00347222222222221
tobramycin	0.055	0.00483870967741939	-0.220414201183432	0.0393586005830904	-0.0975232198142415	0.0877437325905293	0.11455525606469	-0.0152224824355972	-0.0984848484848485	-0.188888888888889	0.0133531157270029	0.0343915343915344	-0.242331288343558	0.075075075075075	0.117728531855956	0.00342465753424659	-0.0551020408163265	0.0764525993883792	-0.172058823529412	-0.111635220125786	0.0297297297297298	0.00986842105263164	-0.0560471976401181	0.00868055555555558
tolazamide	0.03	-0.00645161290322582	0.0636094674556212	-0.10932944606414	0.0526315789473684	0.0543175487465182	0.0485175202156334	-0.0163934426229508	0.00151515151515147	0.0396825396825398	0	0.078042328042328	0.0322085889570551	-0.0705705705705706	0.0277008310249308	-0.13527397260274	0.0612244897959184	0.0137614678899083	0.0176470588235293	0.0251572327044025	-0.0324324324324324	0	-0.028023598820059	-0.0277777777777777
cefaclor	0.0133333333333333	0.0661290322580644	0.122781065088757	0.0422740524781341	0.0278637770897833	-0.0278551532033426	0.0539083557951482	0.00819672131147542	0.0818181818181818	0.1	0.0207715133531157	-0.00793650793650796	0.107361963190184	0.051051051051051	0.00138504155124652	-0.0633561643835616	0.0346938775510205	-0.00917431192660551	0.117647058823529	0.14622641509434	-0.0581081081081081	0.0575657894736843	0.0796460176991151	-0.0312499999999999
terconazole	0.0466666666666667	0.0741935483870968	0.0177514792899408	0.0845481049562682	0.0294117647058824	0.0473537604456825	0.0404312668463612	-0.0725995316159251	-0.0287878787878788	0.16031746031746	0.0311572700296735	0.0423280423280423	0.0797546012269938	0.015015015015015	0.0304709141274239	0.0513698630136987	-0.120408163265306	-0.00611620795107032	0.0647058823529412	-0.119496855345912	0.0391891891891892	-0.0526315789473684	-0.0634218289085546	0.00173611111111116
orciprenaline	-0.03	0.0661290322580644	-0.0754437869822486	-0.0291545189504374	-0.00773993808049539	-0.00417827298050139	-0.102425876010782	0.0234192037470726	-0.0257575757575758	-0.0428571428571429	-0.0623145400593472	-0.0978835978835979	-0.0797546012269938	0.048048048048048	-0.00415512465373963	0.00684931506849318	-0.0122448979591837	0.0596330275229358	-0.0205882352941177	-0.119496855345912	-0.00810810810810814	-0.00493421052631582	-0.0870206489675516	-0.017361111111111
trimethadione	-0.0399999999999999	-0.0790322580645161	0.0414201183431953	0.0276967930029154	0.0479876160990712	-0.0612813370473537	-0.144204851752022	0.0117096018735363	0.0666666666666667	-0.0460317460317461	-0.0118694362017804	-0.0568783068783069	0.0352760736196318	-0.0435435435435436	-0.038781163434903	0.00342465753424659	-0.0693877551020408	0.00917431192660556	0.0529411764705882	0.106918238993711	-0.158108108108108	0.024671052631579	-0.0132743362831859	-0.0416666666666666
rifampicin	-0.085	-0.0661290322580645	0.0384615384615384	-0.0612244897959184	0.0433436532507739	-0.0236768802228411	-0.183288409703504	0.00702576112412179	0.0121212121212121	-0.0111111111111111	-0.0445103857566766	-0.125661375661376	0.0705521472392637	0.0180180180180179	-0.0886426592797784	0.0376712328767124	-0.00408163265306122	-0.0336391437308869	-0.00882352941176473	-0.0314465408805032	0.00810810810810814	-0.024671052631579	0.0088495575221238	-0.0347222222222222
methoxamine	-0.00666666666666665	0.0870967741935483	0.0636094674556212	-0.0291545189504374	0.0386996904024768	0.0334261838440112	-0.0242587601078167	0.0245901639344263	0.106060606060606	0.0777777777777777	-0.0578635014836796	-0.0661375661375661	0.121165644171779	0.0285285285285285	0.00969529085872578	-0.0582191780821917	0.0061224489795918	-0.0397553516819572	0.152941176470588	0.177672955974843	-0.077027027027027	0.0625000000000001	0.0117994100294985	-0.0364583333333333
tetramisole	0.0966666666666667	-0.00645161290322582	0.0162721893491123	-0.043731778425656	0.00309597523219818	-0.020891364902507	-0.0175202156334232	0.00351288056206089	-0.0454545454545455	0.0206349206349207	-0.00593471810089019	-0.0251322751322752	-0.0368098159509203	0	-0.150969529085873	0.0376712328767124	-0.00816326530612244	-0.0581039755351682	-0.011764705882353	-0.0141509433962264	0.00945945945945947	0.00164473684210531	-0.0162241887905605	-0.0208333333333333
nifuroxazide	-0.03	0.0419354838709678	-0.0281065088757397	-0.0860058309037902	0.00773993808049533	-0.105849582172702	0.0134770889487871	0.0152224824355972	-0.0318181818181819	-0.0619047619047619	-0.06973293768546	-0.0489417989417989	-0.0291411042944785	-0.0525525525525526	0.0110803324099723	-0.0753424657534246	-0.0775510204081633	-0.00764525993883791	-0.0544117647058824	0.132075471698113	-0.135135135135135	0.0213815789473685	-0.0103244837758112	-0.0190972222222222
colistin	-0.095	-0.124193548387097	0.0547337278106509	-0.0583090379008747	-0.0061919504643963	-0.129526462395543	-0.247978436657682	0.0281030444964872	0.122727272727273	-0.034920634920635	-0.140949554896142	-0.164021164021164	0.0153374233128835	-0.0180180180180181	0.0498614958448754	-0.059931506849315	0.0244897959183674	-0.0474006116207952	0.0323529411764706	0.127358490566038	-0.182432432432432	0.0378289473684211	0.0339233038348082	-0.102430555555556
tiaprofenic acid	0.128333333333333	0.0112903225806452	0.125739644970414	-0.0393586005830904	0.0108359133126935	-0.0292479108635097	0.00404312668463613	0.0175644028103045	0.0803030303030303	-0.0380952380952381	-0.00593471810089019	0.0383597883597884	0.0460122699386503	-0.00900900900900903	-0.0360110803324099	0.0702054794520549	0.0918367346938775	0.0214067278287462	0.116176470588235	0.172955974842767	0.095945945945946	0.0460526315789475	-0.00294985250737462	0.092013888888889
sisomicin	0	-0.0241935483870968	0.029585798816568	0.0422740524781341	0.0278637770897833	-0.0236768802228411	-0.0256064690026954	0.0573770491803278	0.0242424242424242	0	0.0667655786350148	-0.0370370370370371	-0.00920245398773006	-0.126126126126126	-0.14404432132964	-0.0565068493150684	0.0244897959183674	0.0657492354740061	0.0499999999999999	-0.0110062893081761	-0.0675675675675675	0.0148026315789473	0.0206489675516224	-0.0208333333333333
lovastatin	-0.0399999999999999	-0.0403225806451613	0.099112426035503	-0.138483965014577	0.0386996904024768	-0.0738161559888579	-0.0431266846361186	-0.0281030444964871	0.0742424242424242	0.00317460317460316	-0.043026706231454	-0.124338624338624	0.093558282208589	0.00600600600600598	0.0290858725761773	-0.0976027397260274	-0.0448979591836735	-0.0504587155963303	0.164705882352941	0.15566037735849	-0.027027027027027	0.0131578947368421	0.056047197640118	-0.0624999999999999
ethionamide	-0.11	-0.0483870967741935	0.0591715976331361	-0.192419825072886	0.0789473684210527	-0.0766016713091922	-0.144204851752022	-0.0152224824355972	0.0196969696969698	0.0936507936507937	-0.0756676557863502	-0.152116402116402	0.0720858895705522	-0.0255255255255256	-0.101108033240997	-0.071917808219178	-0.0142857142857143	-0.0550458715596331	0.132352941176471	0.158805031446541	0.0189189189189189	0.0115131578947368	0.06047197640118	-0.0659722222222222
R-atenolol	-0.0216666666666667	0.00322580645161286	0.0103550295857987	-0.00874635568513121	-0.0108359133126935	0.00974930362116988	0.12533692722372	-0.0292740046838407	0.1	-0.123809523809524	0.0652818991097922	-0.0476190476190476	0.0598159509202454	0.0285285285285285	0.159279778393352	-0.0205479452054794	0.00816326530612244	0.0122324159021406	0.0926470588235294	0.0990566037735849	-0.0162162162162162	-0.00328947368421051	0	-0.0572916666666666
pregnenolone	0.0133333333333333	-0.129032258064516	0.022189349112426	-0.0116618075801749	0.142414860681115	-0.0417827298050139	-0.109164420485175	-0.00585480093676816	0.0515151515151515	0.0523809523809523	-0.0474777448071217	-0.111111111111111	0.0460122699386503	0.0255255255255254	0.0706371191135734	0.0205479452054794	-0.0224489795918367	0.00152905198776754	0.0676470588235294	0.125786163522013	-0.214864864864865	0.0592105263157895	0.101769911504425	-0.116319444444444
vancomycin	-0.0566666666666666	-0.0387096774193549	0.13905325443787	-0.0962099125364431	0.10061919504644	-0.144846796657382	-0.153638814016173	0.0339578454332553	0.0606060606060606	0.103174603174603	-0.0771513353115728	-0.124338624338624	0.170245398773006	0.00450450450450446	0.0429362880886427	-0.107876712328767	-0.0142857142857143	-0.0596330275229358	0.179411764705882	0.144654088050314	-0.2	0.0575657894736843	0.0899705014749262	-0.130208333333333
nystatin	0.108333333333333	-0.0499999999999999	0.124260355029586	-0.120991253644315	0.0325077399380804	-0.128133704735376	-0.0835579514824798	-0.00468384074941453	0.00151515151515147	0.149206349206349	-0.0593471810089021	-0.0119047619047619	0.0720858895705522	-0.0225225225225225	-0.0304709141274238	-0.0256849315068493	0.0551020408163265	-0.0290519877675841	0.119117647058823	0.176100628930818	-0.345945945945946	0.128289473684211	0.129793510324484	-0.104166666666667
tenoxicam	0.0383333333333333	0.00161290322580643	0.164201183431953	0.0422740524781341	0.10061919504644	0.0139275766016713	-0.0161725067385445	0.0152224824355972	0.13030303030303	0.0920634920634921	0.0103857566765578	0.0330687830687831	0.153374233128834	0.0390390390390389	0.0415512465373962	-0.0188356164383561	0.0591836734693878	-0.025993883792049	0.161764705882353	0.171383647798742	-0.164864864864865	0.0115131578947368	0.0929203539823009	-0.0121527777777777
suxibuzone	-0.0416666666666666	0.00161290322580643	-0.0325443786982249	0.0364431486880465	-0.0278637770897833	-0.00835654596100277	0.0444743935309974	-0.00819672131147542	0.0378787878787878	-0.0523809523809524	-0.00593471810089019	-0.0529100529100529	-0.00613496932515339	-0.25975975975976	0.0207756232686981	-0.0684931506849315	-0.0204081632653061	0.0321100917431192	-0.0794117647058824	-0.0518867924528302	0.00270270270270268	-0.0723684210526315	-0.0693215339233039	-0.0451388888888888
skimmianine	0.01	0.0774193548387097	-0.162721893491124	0.0495626822157434	-0.145510835913313	0.125348189415042	-0.00673854447439354	-0.0245901639344262	-0.00606060606060604	-0.0650793650793651	0.0712166172106825	0.0330687830687831	-0.239263803680982	-0.252252252252252	-0.00692520775623268	-0.0188356164383561	-0.0142857142857143	0.0596330275229358	-0.192647058823529	-0.14622641509434	0.0797297297297297	-0.0180921052631579	-0.123893805309735	0.076388888888889
ricinine	-0.0233333333333334	-0.0580645161290322	0.00295857988165682	-0.0262390670553936	-0.0402476780185759	-0.0933147632311978	-0.0431266846361186	0.0281030444964872	0	-0.00634920634920638	0.016320474777448	-0.0171957671957672	-0.0429447852760736	-0.118618618618619	-0.137119113573407	-0.0154109589041096	-0.114285714285714	0.0198776758409787	-0.0411764705882353	-0.0157232704402516	0.0270270270270271	-0.0230263157894737	-0.0988200589970502	0.00694444444444442
estropipate	0.04	0.05	0.0236686390532543	-0.0204081632653061	0.0557275541795665	0.0988857938718664	0.055256064690027	0.0257611241217799	0.0545454545454545	0.0888888888888889	-0.0504451038575668	0.0634920634920635	0.0383435582822086	-0.0660660660660661	0.00554016620498621	0.0445205479452055	0.0591836734693878	0.0428134556574923	0.0955882352941176	-0.102201257861635	0.0121621621621621	-0.0180921052631579	0.0221238938053097	0.0833333333333334
tetryzoline	-0.0216666666666667	0.0419354838709678	0.0325443786982248	-0.12536443148688	0.00928792569659442	0.0236768802228412	0.0983827493261455	0.0421545667447307	-0.046969696969697	0.026984126984127	-0.0608308605341247	-0.0211640211640212	0.0368098159509201	0.0465465465465466	0.0235457063711911	0.00342465753424659	0.0306122448979592	0.128440366972477	0.0720588235294117	-0.0833333333333333	0.0324324324324324	0.0526315789473685	0.100294985250737	-0.0208333333333333
benzethonium chloride	0	0.0516129032258065	0.0576923076923077	0.00728862973760924	0.0495356037151702	-0.0194986072423399	0.0889487870619946	0.0245901639344263	0.0545454545454545	0.00158730158730158	-0.0534124629080119	0.00661375661375663	0.0705521472392637	0.0525525525525525	0.0152354570637119	0.0428082191780822	-0.0489795918367347	0.0137614678899083	-0.011764705882353	-0.0361635220125787	0.0932432432432433	-0.0526315789473684	-0.0707964601769912	-0.0121527777777777
fluorometholone	0.0483333333333333	0.00645161290322582	-0.112426035502959	-0.00291545189504372	-0.0433436532507741	0.0306406685236769	-0.0121293800539083	-0.0281030444964871	0	-0.0444444444444445	-0.0341246290801187	0.0476190476190476	-0.107361963190184	-0.024024024024024	-0.0110803324099723	0.0256849315068494	0.0836734693877551	0.00458715596330272	-0.133823529411765	-0.15251572327044	0.00810810810810814	-0.0197368421052632	-0.0929203539823009	0.046875
etanidazole	-0.0183333333333334	0.067741935483871	-0.0177514792899409	-0.0102040816326531	-0.00309597523219812	0.0445682451253482	-0.0215633423180593	-0.0234192037470726	-0.118181818181818	0.0841269841269842	0.0311572700296735	0.0251322751322751	-0.124233128834356	-0.027027027027027	-0.0318559556786703	0.00684931506849318	0.0183673469387755	0.0581039755351681	-0.132352941176471	0.0330188679245284	0.110810810810811	-0.0180921052631579	-0.15929203539823	-0.00694444444444448
kinetin	0.025	0.125806451612903	0.0621301775147929	0.00437317784256552	-0.00309597523219812	0.0515320334261838	0	0.0105386416861827	0.0606060606060606	0.0126984126984128	-0.00593471810089019	0.0449735449735449	-0.0122699386503067	0.0180180180180179	-0.0110803324099723	0.00684931506849318	0.0142857142857143	0.0366972477064219	0	0.039308176100629	0.0135135135135135	-0.00164473684210525	-0.00147492625368734	0.0520833333333334
anabasine	0	0	-0.224852071005917	0.0189504373177842	-0.0773993808049536	-0.011142061281337	0.078167115902965	-0.0117096018735363	-0.107575757575758	-0.0412698412698413	0.0281899109792284	0.0224867724867726	-0.157975460122699	-0.112612612612613	-0.0443213296398892	-0.0308219178082191	-0.13265306122449	0.029051987767584	-0.0970588235294118	-0.0927672955974843	0.0351351351351352	0.0230263157894737	-0.0899705014749262	0.0104166666666666
delsoline	0.0383333333333333	0.0451612903225806	-0.0872781065088757	0.0568513119533527	0.00309597523219818	-0.0167130919220056	0.078167115902965	0.0210772833723654	0.0060606060606061	-0.120634920634921	0.029673590504451	0.0158730158730159	-0.0874233128834356	-0.0195195195195195	0.1398891966759	-0.0376712328767123	0.0877551020408163	0.0657492354740061	-0.0955882352941176	-0.0581761006289308	0.0175675675675676	-0.0592105263157894	-0.0811209439528024	-0.0104166666666667
Prestwick-689	0.03	0.0306451612903226	-0.0843195266272189	-0.0597667638483966	-0.0541795665634676	0.0362116991643454	0.0215633423180593	0.0351288056206089	-0.0136363636363637	0.0301587301587302	0.016320474777448	0.00793650793650791	-0.0107361963190184	-0.144144144144144	0.0138504155124654	0.029109589041096	-0.00204081632653064	0.0366972477064219	-0.0602941176470589	0.0566037735849056	0	-0.0641447368421053	-0.0368731563421829	-0.0138888888888888
hexestrol	0.0466666666666667	0.0532258064516129	-0.137573964497041	0.0451895043731778	-0.065015479876161	0.0236768802228412	0.032345013477089	-0.00117096018735363	-0.156060606060606	-0.138095238095238	-0.0252225519287834	0.0529100529100529	-0.156441717791411	0.106606606606607	0.14819944598338	0.077054794520548	-0.104081632653061	0.00458715596330272	-0.123529411764706	-0.0864779874213836	0.0216216216216216	-0.0328947368421053	-0.190265486725664	0.0781250000000001
trioxysalen	0.025	0.0741935483870968	-0.150887573964497	-0.0204081632653061	-0.0727554179566563	-0.00278551532033428	0.107816711590296	-0.0257611241217798	-0.0712121212121213	-0.0619047619047619	-0.026706231454006	0.0423280423280423	-0.188650306748466	0.00600600600600598	0.0263157894736842	0.0565068493150686	-0.0979591836734693	0.0229357798165137	-0.192647058823529	0.039308176100629	0.0162162162162163	-0.0115131578947368	-0.0501474926253688	0.0173611111111112
cefalotin	0.03	0.0209677419354839	0.0680473372781065	-0.043731778425656	0.0417956656346749	0.0696378830083565	0.0390835579514826	-0.053864168618267	0.0439393939393939	0.0222222222222223	-0.00890207715133534	0.0529100529100529	0.0322085889570551	0.0120120120120121	0.0470914127423823	0.041095890410959	0.0448979591836736	0.0749235474006116	0.0426470588235294	0.0141509433962265	0.0797297297297297	-0.00986842105263158	-0.00442477876106195	0.0347222222222222
abamectin	0.0516666666666667	0.0516129032258065	0.0665680473372781	0.0553935860058309	-0.0464396284829722	0.0626740947075209	0.111859838274933	0.022248243559719	-0.104545454545455	-0.0619047619047619	0.00741839762611274	0.0119047619047619	0.0245398773006135	-0.127627627627628	-0.0595567867036011	0.0376712328767124	-0.073469387755102	0.0764525993883792	0.0176470588235293	-0.0990566037735849	-0.0527027027027027	-0.0427631578947368	-0.0309734513274337	0.029513888888889
tetrandrine	-0.0533333333333333	0.0225806451612903	-0.0591715976331361	0.00728862973760924	0.0340557275541795	-0.0473537604456824	0.0242587601078167	-0.022248243559719	-0.05	0.123809523809524	-0.0949554896142433	-0.0423280423280424	0.093558282208589	-0.0585585585585586	0.0152354570637119	0.00513698630136983	-0.0244897959183673	-0.0412844036697248	-0.0191176470588236	0.0141509433962265	-0.0351351351351352	-0.0838815789473684	-0.0457227138643068	-0.032986111111111
fluorocurarine	0	0.05	-0.0281065088757397	-0.0787172011661808	-0.0665634674922601	0.0473537604456825	-0.0256064690026954	-0.0117096018735363	-0.0863636363636364	-0.117460317460317	0.00148367952522255	0.00661375661375663	-0.0843558282208589	-0.00150150150150152	-0.056786703601108	-0.047945205479452	-0.0346938775510204	0.0458715596330275	-0.0750000000000001	-0.133647798742138	-0.0297297297297298	-0.00164473684210525	-0.0516224188790561	0.0572916666666667
napelline	0.0183333333333333	0.0790322580645161	-0.105029585798817	-0.00728862973760935	-0.00928792569659442	0.075208913649025	-0.0283018867924529	-0.00936768149882905	-0.00909090909090909	-0.00793650793650796	0.0356083086053411	0.0476190476190476	-0.124233128834356	0.100600600600601	0.0318559556786704	0	0.0326530612244899	0.0229357798165137	-0.102941176470588	-0.215408805031447	0.091891891891892	-0.0509868421052631	-0.116519174041298	0.0503472222222223
cefmetazole	-0.0449999999999999	-0.0548387096774193	0.0739644970414201	-0.0306122448979592	0.0309597523219814	-0.0376044568245125	0.0296495956873316	0.0187353629976581	0.0333333333333333	-0.00158730158730158	0.0415430267062314	-0.0396825396825397	0.119631901840491	0.0240240240240239	0.054016620498615	0.00684931506849318	-0.0510204081632653	-0.0963302752293578	0.135294117647059	0.179245283018868	0.0162162162162163	-0.0115131578947368	0.0678466076696165	0.00173611111111116
strophanthidin	-0.005	0.0709677419354838	-0.0917159763313609	0.00728862973760924	0.0340557275541795	-0.0181058495821727	-0.0485175202156334	0.0480093676814989	-0.00151515151515152	0.026984126984127	-0.0385756676557864	-0.100529100529101	0.0337423312883435	0.0375375375375375	-0.0470914127423822	0.0256849315068494	-0.0204081632653061	-0.0382262996941896	0.0485294117647058	-0.0503144654088051	0.0243243243243243	-0.0213815789473684	0.0339233038348082	-0.0260416666666666
cefuroxime	0.0633333333333334	-0.00806451612903225	-0.0680473372781066	0.064139941690962	-0.00309597523219812	0.0557103064066853	-0.022911051212938	-0.0163934426229508	-0.0181818181818182	-0.0253968253968254	0.0133531157270029	0.0396825396825397	0.0107361963190185	0.0105105105105106	-0.0124653739612188	-0.0325342465753424	-0.112244897959184	0.0259938837920489	0.0294117647058822	-0.0157232704402516	0.0121621621621621	0.00493421052631582	-0.119469026548673	0.0555555555555556
altizide	0.0116666666666667	-0.0112903225806452	0.0133136094674555	0.0408163265306122	0.0309597523219814	0.00417827298050144	-0.00673854447439354	-0.0292740046838407	0.0651515151515151	-0.0190476190476191	-0.0311572700296736	0.0171957671957672	-0.00306748466257667	-0.024024024024024	0.0152354570637119	-0.0256849315068493	0.0591836734693878	0.00305810397553519	0.0294117647058822	0.0534591194968553	0.0972972972972973	-0.024671052631579	0.0398230088495575	-0.0225694444444444
sulfaquinoxaline	-0.0783333333333333	-0.0790322580645161	-0.0872781065088757	-0.00728862973760935	0.0789473684210527	-0.107242339832869	-0.0417789757412398	0.0163934426229508	-0.0515151515151516	-0.1	-0.0727002967359051	-0.150793650793651	-0.0337423312883436	0.0585585585585585	-0.173130193905817	-0.0530821917808219	-0.0122448979591837	-0.0382262996941896	-0.0558823529411765	-0.14622641509434	-0.0391891891891891	-0.0493421052631579	-0.0221238938053098	-0.017361111111111
nadide	-0.0466666666666666	-0.0451612903225807	0.10207100591716	-0.0393586005830904	0.0356037151702786	-0.0543175487465181	-0.0539083557951482	0.0163934426229508	0.0060606060606061	0.1	-0.0148367952522255	-0.0727513227513227	0.116564417177914	0.0315315315315314	-0.0124653739612188	-0.00342465753424659	-0.0653061224489796	0.00917431192660556	0.133823529411765	0.20125786163522	-0.172972972972973	0.00657894736842102	-0.0162241887905605	-0.0868055555555555
terazosin	-0.08	-0.0709677419354838	0.0192307692307692	-0.183673469387755	0.0913312693498451	-0.18941504178273	-0.16711590296496	0.0281030444964872	0.103030303030303	0.10952380952381	-0.100890207715134	-0.0978835978835979	0.098159509202454	0.0735735735735735	-0.0235457063711911	-0.0154109589041096	0.0163265306122449	-0.0428134556574924	0.117647058823529	0.116352201257862	-0.0635135135135135	-0.0361842105263158	0.0176991150442477	-0.0746527777777777
butamben	0.025	-0.12258064516129	0.0857988165680473	-0.103498542274052	0.0588235294117647	0.0250696378830084	-0.0633423180592992	0.0163934426229508	0.0515151515151515	0.0428571428571429	-0.0029673590504451	-0.0171957671957672	0.093558282208589	-0.00450450450450451	0.0304709141274239	-0.0924657534246575	-0.00816326530612244	-0.0336391437308869	0.15	-0.0314465408805032	-0.0310810810810811	0.00164473684210531	0.0117994100294985	0.0104166666666666
alclometasone	-0.0683333333333333	-0.0919354838709677	-0.0295857988165681	0.0349854227405247	-0.0371517027863777	0.0167130919220055	-0.230458221024259	-0.0386416861826698	-0.0287878787878788	0.0904761904761905	-0.0445103857566766	-0.0714285714285714	0.0230061349693251	0	0.10387811634349	0.0565068493150686	-0.00816326530612244	0.0259938837920489	-0.0176470588235294	0.110062893081761	-0.17972972972973	-0.00822368421052633	0.00589970501474923	-0.0277777777777777
ramifenazone	-0.0583333333333333	-0.0451612903225807	0.0724852071005917	-0.110787172011662	0.0371517027863777	-0.0724233983286908	-0.00134770889487873	0.0269320843091335	0.053030303030303	0.0206349206349207	-0.0727002967359051	-0.00264550264550267	0.111963190184049	0.033033033033033	0.0706371191135734	0.0496575342465754	-0.0571428571428572	0.0122324159021406	0.104411764705882	0.141509433962264	-0.198648648648649	-0.0361842105263158	0.0235988200589969	-0.0399305555555555
streptozocin	-0.0383333333333333	-0.162903225806452	0.159763313609467	-0.0830903790087464	0.103715170278638	-0.126740947075209	-0.0822102425876011	0.00234192037470726	0.093939393939394	0.136507936507937	-0.0118694362017804	-0.0555555555555555	0.157975460122699	-0.0555555555555556	0.0498614958448754	-0.0291095890410958	0.0346938775510205	0.029051987767584	0.169117647058823	0.0833333333333334	-0.259459459459459	0.00328947368421051	0.0162241887905604	-0.0850694444444444
sulfamethizole	-0.07	-0.0225806451612903	-0.0606508875739645	0	-0.0340557275541796	-0.0626740947075209	0.0916442048517521	0.0163934426229508	-0.0272727272727273	0.0634920634920635	-0.0118694362017804	-0.0674603174603174	-0.0368098159509203	0.027027027027027	0.0817174515235457	-0.0856164383561644	-0.0285714285714285	0.0565749235474006	0.0279411764705881	0.0345911949685535	-0.221621621621622	-0.00493421052631582	0.0162241887905604	-0.0364583333333333
phenazopyridine	-0.0116666666666667	-0.0258064516129032	0.0192307692307692	-0.0174927113702624	-0.0294117647058824	-0.0153203342618384	0.0673854447439353	0.0117096018735363	0.0303030303030303	0.0857142857142857	-0.0756676557863502	-0.0304232804232805	0.0260736196319019	-0.0315315315315315	0.0609418282548477	0.0941780821917808	-0.0530612244897959	0.099388379204893	0.0779411764705882	0.0974842767295597	0	0.0115131578947368	-0.00147492625368734	-0.0295138888888888
sulfapyridine	-0.0499999999999999	0.035483870967742	0.0517751479289941	0.0116618075801749	-0.0139318885448916	0	-0.0633423180592992	0.0175644028103045	-0.0287878787878788	0.0761904761904761	-0.00741839762611274	0.0105820105820106	-0.0138036809815951	-0.0075075075075075	0.119113573407202	0.0308219178082192	-0.0387755102040816	0.0107033639143731	0.0544117647058823	-0.0314465408805032	-0.05	0.0197368421052632	0.125368731563422	-0.0659722222222222
leflunomide	-0.0866666666666667	-0.0306451612903226	0.0665680473372781	-0.0408163265306123	0.0603715170278637	-0.155988857938719	-0.0539083557951482	0.0362997658079626	0.0712121212121212	0.0666666666666667	-0.0786350148367953	-0.0595238095238095	0.102760736196319	0.0105105105105106	0.0443213296398892	-0.126712328767123	-0.0408163265306122	-0.0168195718654434	0.086764705882353	0.166666666666667	-0.0756756756756757	0.00164473684210531	0.0457227138643067	-0.104166666666667
podophyllotoxin	-0.115	-0.22741935483871	0.0710059171597633	-0.278425655976676	0.0820433436532507	-0.229805013927577	-0.250673854447439	0.031615925058548	0.118181818181818	0.131746031746032	-0.0919881305637982	-0.285714285714286	0.138036809815951	0.0255255255255254	0.0678670360110804	-0.0684931506849315	-0.0469387755102041	-0.00305810397553519	0.163235294117647	0.154088050314465	-0.214864864864865	-0.00986842105263158	0.106194690265487	-0.192708333333333
propidium iodide	-0.01	-0.00645161290322582	0.0828402366863905	-0.0466472303206997	0.114551083591331	0.0362116991643454	-0.138814016172507	-0.00819672131147542	0.0787878787878787	0.0190476190476191	0.0222551928783382	-0.0251322751322752	0.151840490797546	-0.012012012012012	0.0249307479224377	-0.0462328767123287	0.0653061224489796	-0.0137614678899083	0.139705882352941	0.216981132075472	0.0418918918918919	0.00657894736842102	0.103244837758112	-0.0381944444444444
pheneticillin	-0.13	-0.138709677419355	0.0828402366863905	-0.170553935860058	0.136222910216718	-0.154596100278552	-0.146900269541779	0.0456674473067916	0.0575757575757575	0.114285714285714	-0.00445103857566764	-0.17989417989418	0.119631901840491	-0.0195195195195195	0.0166204986149585	-0.0684931506849315	0.00816326530612244	-0.00764525993883791	0.148529411764706	0.158805031446541	-0.213513513513513	0.0328947368421053	0.0707964601769911	-0.121527777777778
metoprolol	0.02	0.0548387096774193	0.131656804733728	-0.043731778425656	0.0773993808049536	0.0431754874651811	-0.045822102425876	0.0327868852459017	0.106060606060606	0.101587301587302	-0.0667655786350149	0.048941798941799	0.122699386503068	0.0120120120120121	-0.0346260387811634	-0.0684931506849315	0.0979591836734693	0.0948012232415902	0.155882352941176	0.0644654088050314	0.0364864864864866	0.00164473684210531	0.101769911504425	0.0225694444444444
medrysone	0.101666666666667	0.0806451612903225	-0.223372781065089	0.0583090379008746	-0.119195046439629	0.0724233983286908	0.115902964959569	-0.0128805620608899	-0.101515151515152	-0.0253968253968254	0.0830860534124629	0.0568783068783069	-0.257668711656442	0.0165165165165164	-0.0152354570637119	0.0616438356164384	0.0938775510204082	-0.00611620795107032	-0.114705882352941	-0.00786163522012578	0.0851351351351352	-0.00164473684210525	-0.0117994100294985	0.157986111111111
demeclocycline	0.0666666666666668	0.0790322580645161	-0.0872781065088757	0.0714285714285714	-0.041795665634675	0.084958217270195	0	0.00585480093676816	0.0363636363636363	-0.106349206349206	0.00148367952522255	0.0476190476190476	-0.0628834355828222	0.033033033033033	0.0415512465373962	0.0205479452054794	0.0693877551020409	0.142201834862385	-0.0661764705882353	0.0125786163522013	0.0540540540540541	0.0345394736842105	0.0294985250737463	0.151041666666667
meclofenoxate	0.05	0.0967741935483871	-0.0828402366863906	0.0918367346938775	-0.041795665634675	0.0389972144846797	0.00943396226415094	-0.0117096018735363	-0.0560606060606061	-0.0492063492063493	0.0712166172106825	0.0608465608465608	-0.0291411042944785	-0.00150150150150152	-0.0429362880886426	-0.00856164383561647	-0.0285714285714285	0.0336391437308868	-0.0529411764705883	-0.0770440251572327	0.0567567567567567	-0.0345394736842106	-0.0663716814159293	0.149305555555556
levonorgestrel	0.0933333333333334	0.117741935483871	-0.159763313609467	0.0801749271137026	-0.0588235294117648	0.0668523676880223	0.0943396226415094	-0.0281030444964871	-0.046969696969697	-0.13968253968254	0.0816023738872403	0.0687830687830687	-0.151840490797546	0.00600600600600598	0.0110803324099723	-0.00513698630136988	0.116326530612245	0.00917431192660556	-0.138235294117647	-0.10062893081761	0.0716216216216216	-0.0608552631578947	-0.0840707964601771	0.149305555555556
cloperastine	0.0433333333333333	0.114516129032258	-0.0621301775147929	0.0291545189504373	-0.0356037151702787	0.0612813370473538	0.0916442048517521	-0.00819672131147542	-0.0378787878787879	0.0380952380952382	0.0252225519287833	0.0727513227513228	-0.0306748466257669	-0.142642642642643	0.0831024930747922	0.160958904109589	0.0632653061224491	0.0107033639143731	-0.0867647058823529	-0.0880503144654088	0.022972972972973	0.00328947368421051	0.00589970501474923	0.0572916666666667
sulfamethoxypyridazine	0.0650000000000001	0.0629032258064516	-0.0088757396449704	0.0612244897959183	0.0170278637770898	0.0167130919220055	0.00943396226415094	-0.0655737704918033	-0.0363636363636364	-0.0301587301587302	0.0578635014836795	0.0582010582010581	-0.0705521472392638	0.00150150150150152	-0.0540166204986149	0.0633561643835617	0.0918367346938775	-0.00764525993883791	-0.00588235294117645	-0.0927672955974843	0.0445945945945946	0.0115131578947368	-0.0250737463126844	0.0538194444444445
flumetasone	0.08	0.0580645161290322	-0.0650887573964498	0.0393586005830904	-0.0386996904024768	0.0362116991643454	0.068733153638814	-0.00819672131147542	-0.0212121212121212	0.00793650793650791	0.00890207715133529	0.0158730158730159	-0.104294478527607	0.0105105105105106	0.00277008310249305	0.0479452054794521	-0.0551020408163265	-0.0474006116207952	-0.113235294117647	-0.0503144654088051	-0.00945945945945947	-0.0411184210526315	0.0162241887905604	0.137152777777778
[truncated: 463 more rows]

## Sheet: Ranking by geroprotectiveness
Table S3. Geroprotective potential of the CMap drugs, related to Figure 2
All CMap drugs ranked by their geroprotective potential
[truncated: 1,310 more rows]

## Sheet: Overlap DrugAge CMap Candidates
Table S3. Geroprotective potential of the CMap drugs, related to Figure 2
[truncated: 53 more rows]
