# Supplementary material for: Transcriptomics-Based Screening Identifies Pharmacological Inhibition of Hsp90 as a Means to Defer Aging
Source: Cell Rep. 2019 Apr 9;27(2):467–480.e6. doi: 10.1016/j.celrep.2019.03.044 (PMC6459000; doi:10.1016/j.celrep.2019.03.044)
Supplement: Table S4. Data and Statistics for the Lifespan, Healthspan, Heat Stress, and Dauer Assays, Related to Figures 3, 4, 5, 6, S3, and S4 [file mmc5.xlsx]

## Sheet: Lifespans - Fig. 3A-F, S3A-D
Table S4. Data and statistics for the lifespan, healthspan, heat stress, and dauer assays, related to Figures 3, 4, 5, 6, S3, and S4
Lifespan assays - Fig. 3A-F, S3A-D
Drug	final concentration (µM)	final solvent concentration	n_worms_drug	n_events_drug	median_drug	n_worms_control*	n_events_control*	median_control*	percent_change	pvalue	Notes	significant (p<0.05) and >10% lifespan change when compared to control* treatment?
monorden	50	0.33% DMSO	83	66	17.25	259	226	13.8	25	0	Figure 3A	Yes
monorden	50	0.33% DMSO	88	88	29.97	124	124	24.15	24.11	0	Fig 3E and Replicate to confirm monorden lifespan extension from Figure 3A	Yes
sirolimus	50	0.33% DMSO	136	126	16.28	306	264	14.02	16.14	0	Figure 3A	Yes
sirolimus	50	0.33% DMSO	116	70	17.28	145	120	15.41	12.15	0	Replicate for Figure 3A lifespan extension	Yes
LY-294002	50	0.33% DMSO	83	77	16.62	235	204	14.5	14.64	0	Figure 3A	Yes
LY-294002	50	0.33% DMSO	170	149	22.19	496	394	20.59	7.75	0	Replicate for Figure 3A lifespan extension
tyrphostin AG-1478	50	0.33% DMSO	33	29	15.95	184	158	14.02	13.73	0.03	Excluded from Figure 3A because did not meet n_worms cutoff criteria (50+ worms)	Yes
tyrphostin AG-1478	50	0.33% DMSO	141	71	19.42	351	201	12.1	60.48	0	Replicate to confirm lifespan extension that occurred despite low worm numbers	Yes
valproic acid	50	water	153	106	18.12	321	243	16	13.24	0	Figure 3A	Yes
valproic acid	50	water	266	161	20.35	245	138	19.54	4.16	0.002	Replicate for Figure 3A lifespan extension	Yes
felbinac	50	0.33% DMSO	135	115	15.49	306	264	14.02	10.49	0.011	Figure 3A	Yes
felbinac	50	0.33% DMSO	283	183	18.12	386	225	12.05	50.36	0	Replicate for Figure 3A lifespan extension	Yes
trifluoperazine	50	0.33% DMSO	79	60	15.55	235	207	14.15	9.92	0.018	Figure 3A
estradiol	50	0.33% ethanol	129	113	16.92	142	108	15.41	9.77	0.367	Figure 3A
prochlorperazine	50	0.33% DMSO	9	9	15.3	313	263	14.02	9.08	0.643	Excluded from Figure 3A because did not meet n_worms cutoff criteria (50+ worms)
DL-PPMP	50	0.33% DMSO	126	109	14.86	306	264	14.02	5.99	0.057	Figure 3A
luteolin	50	0.33% DMSO	60	40	16.34	170	134	15.43	5.89	0.132	Figure 3A
trichostatin A	50	0.33% DMSO	53	50	14.62	281	243	14.1	3.69	0.11	Figure 3A
wortmannin	50	0.33% DMSO	108	76	14.5	273	231	14.03	3.31	0.09	Figure 3A
dexverapamil	50	0.33% ethanol	91	69	15.75	142	108	15.41	2.18	0.448	Figure 3A
NU-1025	50	0.33% DMSO	50	47	14.36	331	279	14.18	1.24	0.656	Figure 3A
haloperidol	50	0.33% DMSO	166	128	14.31	331	279	14.18	0.92	0.328	Figure 3A
isoflupredone	50	0.33% DMSO	99	83	14.32	260	225	14.27	0.37	0.147	Figure 3A
5186223	50	0.66% DMSO	110	104	13.59	251	195	13.73	-0.97	0.593	Figure 3A
fulvestrant	50	0.66% DMSO	87	46	13.59	251	195	13.73	-0.99	0.545	Figure 3A
apigenin	50	0.33% DMSO	132	115	13.83	281	243	14.1	-1.9	0.927	Figure 3A
tretinoin	50	0.33% DMSO	205	107	20.28	254	201	20.74	-2.18	0.706	Figure 3A
Prestwick-983	50	water	107	78	15.46	212	151	15.82	-2.27	0.007	Figure 3A
genistein	50	0.33% DMSO	113	91	14.61	170	134	15.43	-5.35	0.411	Figure 3A
fisetin	50	0.33% DMSO	65	54	13.19	313	263	14.02	-5.94	0.083	Figure 3A
1,5-isoquinolinediol	50	0.33% DMSO	100	86	13.14	331	279	14.18	-7.34	0.026	Figure 3A
adiphenine	50	water	84	60	14.58	321	243	16	-8.9	0.019	Figure 3A
santonin	50	0.33% ethanol	144	142	13.89	142	108	15.41	-9.88	0.003	Figure 3A
cantharidin	50	0.33% DMSO	44	42	12.98	272	237	14.52	-10.61	0.14	Excluded from Figure 3A because did not meet n_worms cutoff criteria (50+ worms)
tanespimycin	25	0.33% DMSO	213	130	18.58	386	225	12.05	54.16	0	Figure 3F; initially not screened in Figure 3A due to exceptional cost	Yes
*: As control we used treatment with the drug's solvent alone.
Mean lifespan change in Fig. 3A for drugs slected by our classification models:			6.02
Mean lifespan change in Fig. 3A for drugs slected by hand:			-0.1

## Sheet: Lifespan assays - Fig. 3G
Table S4. Data and statistics for the lifespan, healthspan, heat stress, and dauer assays, related to Figures 3, 4, 5, 6, S3, and S4
Lifespan assays - Fig. 3G
treatment	n_worms_daf-21 RNAi	n_events_daf-21 RNAi	median_daf-21 RNAi	n_worms_control	n_events_control*	median_control*	percent_change*	pvalue	Notes
daf-21 RNAi from L4 stage	61	61	27.57	112	112	23.51	17.27	0.0016	Figure 3G
daf-21 RNAi from L4 stage	101	101	25.49	112	112	23.51	8.42	0.0148	Replicate for Figure 3G
*: As control we used RNAi from L4 stage, feeding HT115 transformed with the empty vector L4440.

## Sheet: Thrashing assays - Fig. 4B
Table S4. Data and statistics for the lifespan, healthspan, heat stress, and dauer assays, related to Figures 3, 4, 5, 6, S3, and S4
Thrashing assays - Fig. 4B
	n_tracks_drug	mean_thrashing_rate	standard_deviation	P_value (relative_to_control_of_same_day)	Notes
D1_control	528	1.97	0.414	NA	Figure 4B
D1_monorden	514	2.065	0.446	< 0.01	Figure 4B	1.04822
D13_control	323	1.042	0.337	NA	Figure 4B
D13_monorden	383	1.164	0.461	< 0.01	Figure 4B	1.11708
Thrashing replicate
	n_tracks_drug	mean_thrashing_rate	standard_deviation	P_value (relative_to_control_of_same_day)	Notes
D1_control	323	1.75053	0.251125	NA	Replicate for Figure 4B
D1_monorden	441	1.74768	0.310332	0.4023	Replicate for Figure 4B	0.998374
D13_control	309	0.557324	0.28209	NA	Replicate for Figure 4B
D13_monorden	218	0.676459	0.289809	< 0.01	Replicate for Figure 4B	1.21376

## Sheet: Max. velocity assays - Fig. 4C
Table S4. Data and statistics for the lifespan, healthspan, heat stress, and dauer assays, related to Figures 3, 4, 5, 6, S3, and S4
Maximum velocity assays - Fig. 4C
	n_worms_drug	mean_maximum_velocity	standard_deviation	P_value (relative_to_control_of_same_day)	Notes
D1_control	68	1.0239	0.18052	NA	Figure 4C
D1_monorden	84	0.9621	0.157525	< 0.01	Figure 4C
D4_control	88	0.35195	0.2113	NA	Figure 4C
D4_monorden	92	0.521	0.188987	< 0.01	Figure 4C
Maximum velocity replicate
	n_worms_drug	mean_maximum_velocity	standard_deviation	P_value (relative_to_control_of_same_day)	Notes
D1_control	54	1.2551	0.164646	NA	Replicate for Figure 4C
D1_monorden	66	1.36018	0.199804	< 0.01	Replicate for Figure 4C
D4_control	72	0.712681	0.248515	NA	Replicate for Figure 4C
D4_monorden	94	0.819365	0.175355	< 0.01	Replicate for Figure 4C

## Sheet: Heat stress assays - Fig. 5D
Table S4. Data and statistics for the lifespan, healthspan, heat stress, and dauer assays, related to Figures 3, 4, 5, 6, S3, and S4
Heat stress assays - Fig. 5D
Drug	final concentration (uM)	final solvent concentration	n_worms_drug	n_events_drug	median_drug	n_worms_control*	n_events_control*	median_control*	percent_change	pvalue	Notes	significant (p<0.05) when compared to control* treatment?
monorden	50	0.33% DMSO	315	315	6.024	391	389	2.808	114.53	< 0.01	Figure 5D	Yes
monorden	50	0.33% DMSO	594	594	10.608	689	687	5.016	111.483	< 0.01	Replicate to Figure 5D	Yes
*: As control we used treatment with the drug's solvent alone.

## Sheet: Lifespan assays - Fig. 5E
Table S4. Data and statistics for the lifespan, healthspan, heat stress, and dauer assays, related to Figures 3, 4, 5, 6, S3, and S4
Lifespan assays - Fig. 5E
worm strain	Drug	final concentration (uM)	final solvent concentration	n_worms_drug	n_events_drug	median_drug	n_worms_control*	n_events_control*	median_control*	percent_change	pvalue	Notes	significant lifespan increase (p<0.05) when compared to control* treatment?
N2	monorden	50	0.33% DMSO	448	331	28.181	488	343	26.195	7.5816	< 0.001	Figure 5E	Yes
hsf-1 (sy441)	monorden	50	0.33% DMSO	202	106	22.025	717	451	22.625	-2.65193	0.031	Figure 5E
N2	monorden	50	0.33% DMSO	245	241	18.885	318	316	17.835	5.8873	< 0.001	Replicate to Figure 5E	Yes
hsf-1 (sy441)	monorden	50	0.33% DMSO	227	213	13.938	251	231	14.702	-5.19657	< 0.001	Replicate to Figure 5E
*: As control we used treatment with the drug's solvent alone.

## Sheet: Lifespan assays - Fig. 6, S3E
Table S4. Data and statistics for the lifespan, healthspan, heat stress, and dauer assays, related to Figures 3, 4, 5, 6, S3, and S4
Lifespan assays - Fig. 6, S3E
Drug	final concentration (uM)	final solvent concentration	n_worms_drug	n_events_drug	median_drug	n_worms_control*	n_events_control*	median_control*	percent_change	pvalue	Notes	significant (p<0.05) when compared to control* treatment?
monorden	50	0.33% DMSO	168	76	19.75	345	201	12.1	63.18	< 0.01	Figure 6 and S7	Yes
monorden	75	0.33% DMSO	185	79	16.98	386	225	12.05	40.94	< 0.01	Figure S7	Yes
monorden + LY-294002	50	0.33% DMSO	131	54	22.15	345	201	12.1	83.03	< 0.01	Figure 6	Yes
monorden + rapamycin	50	0.33% DMSO	138	92	21.86	386	225	12.05	81.43	< 0.01	Figure 6	Yes
LY-294002	50	0.33% DMSO	123	68	20.08	318	193	11.32	77.3	< 0.01	Figure 6	Yes
rapamycin	50	0.33% DMSO	208	150	20	386	225	12.05	66	< 0.01	Figure 6	Yes
*: As control we used treatment with the drug's solvent alone.
log-rank tests for other comparisons:
comparison		percent_change	pvalue	significant (p<0.05)?
monorden (50uM) --> monorden + LY-294002		12.1519	0.0293225	Yes
LY-294002 --> monorden + LY-294002		10.3088	< 0.001	Yes
monorden (50uM) --> monorden + rapamycin		10.6835	0.00767041	Yes
rapamycin --> monorden + rapamycin		9.3	0.00112145	Yes

## Sheet: Lifespan assay - Fig. S4A
Table S4. Data and statistics for the lifespan, healthspan, heat stress, and dauer assays, related to Figures 3, 4, 5, 6, S3, and S4
Lifespan assays - Fig. S4A
treatment	n_worms_daf-21 RNAi	n_events_daf-21 RNAi	median_daf-21 RNAi	n_worms_control	n_events_control*	median_control*	percent_change*	pvalue	Notes	significant (p<0.05) when compared to control* treatment?
clone #1 daf-21 RNAi from L1 stage	90	90	13.29	81	81	23.75	-44.04	< 0.0000000001		Yes
clone #2 daf-21 RNAi from L1 stage	N.A.								L1 feeding on clone #2 causes developmental arrest
clone #1 daf-21 RNAi from L2 stage	60	60	16	62	62	28	-42.8571	< 0.0000000001		Yes
clone #2 daf-21 RNAi from L2 stage	64	64	17	62	62	28	-39.2857	< 0.0000000001		Yes
clone #1 daf-21 RNAi from L4 stage	61	61	26.57	40	40	23.4	13.547	0.0126		Yes
clone #2 daf-21 RNAi from L4 stage	55	55	22.5	40	40	23.4	-3.84615	0.9313
clone #1 daf-21 RNAi from d1a stage	119	119	17.94	109	109	23.17	-22.5723	0.0334		Yes
clone #2 daf-21 RNAi from d1a stage	112	112	16.1	109	109	23.17	-30.5136	6.2e-07		Yes
*: As control we used worms fed with HT115 transformed with the empty vector L4440.

## Sheet: Lifespan assays - Fig. S4B
Table S4. Data and statistics for the lifespan, healthspan, heat stress, and dauer assays, related to Figures 3, 4, 5, 6, S3, and S4
Lifespan assays - Fig. S4B
treatment	n_worms_daf-21 RNAi	n_events_daf-21 RNAi	median_daf-21 RNAi	n_worms_control	n_events_control*	median_control*	percent_change*	pvalue
clone #1 daf-21 RNAi 100%	67	67	24.7	97	94	24	2.91667	0.554
clone #1 daf-21 RNAi 50%	95	93	25.2	97	94	24	5	0.318
clone #1 daf-21 RNAi 25%	90	82	26.4	97	94	24	10	0.02
clone #1 daf-21 RNAi 10%	83	80	23.9	97	94	24	-0.416667	0.328
clone #2 daf-21 RNAi 100%	98	97	23.9	97	94	24	-0.416667	0.159
clone #2 daf-21 RNAi 50%	71	71	24.1	97	94	24	0.416667	0.219
clone #2 daf-21 RNAi 25%	58	55	24.8	97	94	24	3.33333	0.723
clone #2 daf-21 RNAi 10%	71	71	25.2	97	94	24	5	0.509
*: As control we used worms fed with HT115 transformed with the empty vector L4440.

## Sheet: Lifespan assays - Fig. S4C
Table S4. Data and statistics for the lifespan, healthspan, heat stress, and dauer assays, related to Figures 3, 4, 5, 6, S3, and S4
Lifespan assays - Fig. S4C
treatment	n_worms_Monorden	n_events_Monorden	median_Monorden	n_worms_control	n_events_control*	median_control*	percent_change*	pvalue	significant (p<0.05) when compared to control* treatment?
L4440 control	55	55	25.8	68	66	23.4	10.2564	0.0124	Yes
clone #1 daf-21 RNAi	49	48	28.3	39	38	30.1	-5.98007	0.188
clone #2 daf-21 RNAi	37	35	27.5	60	57	29.8	-7.71812	0.257
*: As control we used treatment with the drug's solvent alone.
Monorden final concentration: 50uM
Final solvent concentration: 0.33% DMSO

[truncated: 1 more sheets: Dauer assays - Fig. S4D]
