# Supplementary material for: Transcriptomics-Based Screening Identifies Pharmacological Inhibition of Hsp90 as a Means to Defer Aging
Source: Cell Rep. 2019 Apr 9;27(2):467–480.e6. doi: 10.1016/j.celrep.2019.03.044 (PMC6459000; doi:10.1016/j.celrep.2019.03.044)
Supplement: Table S6. Heatmap Data and GO Term Enrichments, Related to Figure 5 [file mmc7.xlsx]

## Sheet: Heatmap data - Fig. 5A
Table S6. Heatmap data and GO term enrichments, related to Figure 5
Heatmap data of monorden, rapamycin, and LY-294002; clustering of transcripts changing 1.5 fold
	clusterID	monorden	sirolimus	LY.294002
ENSG00000198130	5	0.767465	-0.0796319	0.253159
ENSG00000131115	5	1.41669	-0.187815	0.436099
ENSG00000248780	5	0.660514	-0.231326	0.115477
ENSG00000122644	5	0.660514	-0.231326	0.115477
ENSG00000163702	5	0.645616	-0.0289011	0.238842
ENSG00000112763	5	0.600006	-0.377235	0.0144271
ENSG00000136643	5	0.630192	-0.0432841	0.231326
ENSG00000144909	5	0.600006	-0.584963	-0.10103
ENSG00000236104	5	0.540015	-0.706269	-0.202308
ENSG00000107372	5	0.783675	-0.0579605	0.282741
ENSG00000173598	5	0.645335	-0.10103	0.202308
ENSG00000173918	5	1.03804	0	0.421351
ENSG00000117595	5	0.675728	-0.202308	0.10103
ENSG00000185437	5	1.60426	0.173332	0.675728
ENSG00000148660	5	0.615082	0	0.216811
ENSG00000003756	5	0.736966	0	0.26039
ENSG00000185133	5	0.690979	-0.377235	0
ENSG00000054523	5	1.05445	0.202308	0.510195
ENSG00000156273	5	0.661976	0.130195	0.320778
ENSG00000164219	5	0.116768	-0.716746	-0.406636
ENSG00000147642	5	0.245851	-1.38051	-0.783321
ENSG00000132386	5	1.03804	-0.600006	0
ENSG00000148943	5	0.585354	-0.158857	0.0578907
ENSG00000171456	5	0.660514	0.26039	0.377235
ENSG00000143344	5	0.615082	0	0.187815
ENSG00000109099	5	0.783321	0.39192	0.510195
ENSG00000028203	5	0.877257	0	0.274941
ENSG00000172183	5	0.748994	0.00721714	0.241536
ENSG00000244754	5	0.630192	0	0.202308
ENSG00000180747	5	0.956931	0	0.304087
ENSG00000180673	5	0.645335	-0.216811	0.0577155
ENSG00000070367	5	0.645335	-0.216811	0.0577155
ENSG00000167380	5	1.00541	0.675728	0.783321
ENSG00000072571	5	0.645405	0.289514	0.407004
ENSG00000173273	5	0.791225	-0.00721354	0.255097
ENSG00000187079	5	0.736966	-0.187815	0.115477
ENSG00000129250	5	0.632516	-0.330257	-0.0144274
ENSG00000081019	5	0.706269	-0.0144271	0.231326
ENSG00000114125	5	0.600006	-0.0432841	0.173332
ENSG00000143537	5	-0.39192	-0.721597	-0.645335
ENSG00000163808	5	0.706269	0.26039	0.36257
ENSG00000166704	5	1.1375	0	0.26039
ENSG00000143382	5	0.615082	0	0.14439
ENSG00000142875	5	0.653031	0.0432884	0.188047
ENSG00000165152	5	1.03804	0	0.245851
ENSG00000117222	5	0.675728	-0.187815	0.0288549
ENSG00000092531	5	0.845753	-0.0865877	0.14439
ENSG00000152284	5	0.600006	0	0.14439
ENSG00000006652	5	0.304087	-1.15433	-0.79886
ENSG00000107864	5	0.767827	0	0.187815
ENSG00000093167	5	0.706288	0.0649326	0.245858
ENSG00000136856	5	-0.202308	-0.630192	-0.510195
ENSG00000174373	5	0.675728	0.10103	0.26039
ENSG00000080603	5	0.833328	0.021642	0.246076
ENSG00000115520	5	0.721597	-0.333294	-0.0432841
ENSG00000182253	5	0.956931	-0.26039	0.0721498
ENSG00000158887	5	0.615082	0	0.158857
ENSG00000082014	5	0.973033	-0.79886	-0.347923
ENSG00000254612	5	1.0876	-0.0437215	0.260713
ENSG00000108094	5	0.387995	-0.677918	-0.392284
ENSG00000147257	5	0.630192	-0.231326	0
ENSG00000163930	5	0.690979	-0.540015	-0.216811
ENSG00000141447	5	1.08801	-0.00726915	0.282626
ENSG00000160207	5	0.924899	0	0.245851
ENSG00000072832	5	0.630192	0	0.39192
ENSG00000136536	5	0.624154	-0.0938088	0.355301
ENSG00000125485	5	0.0721498	-2.28758	-0.814444
ENSG00000105136	5	0.964982	0.210676	0.681778
ENSG00000117616	5	0.631902	0.129934	0.451057
ENSG00000113240	5	0.940887	-0.12993	0.554968
ENSG00000170734	5	0.377235	-0.79886	-0.0577155
ENSG00000272589	5	1.00541	0.56995	0.845753
ENSG00000124299	5	0.615082	0.173332	0.436099
ENSG00000159885	5	1.1882	0	0.706269
ENSG00000062370	5	0.721597	0	0.436099
ENSG00000169967	5	0.525091	-0.721597	0.0288549
ENSG00000184524	5	0.973033	0	0.584963
ENSG00000134152	5	0.304087	-0.767827	-0.115477
ENSG00000100104	5	-0.26039	-0.783321	-0.465664
ENSG00000129295	5	0.830075	0.0865877	0.540015
ENSG00000087095	5	0.973033	-0.173332	0.525091
ENSG00000224975	5	1.25691	0	0.767827
ENSG00000203879	5	0.660514	-0.14439	0.347923
ENSG00000102908	5	0.74467	-0.10369	0.416986
ENSG00000081791	5	0.770947	-0.202436	0.399293
ENSG00000101049	5	0.924899	0	0.56995
ENSG00000115020	5	0.615082	0.187815	0.465664
ENSG00000133731	5	0.584963	-0.783321	0.12993
ENSG00000103528	5	0.14439	-0.86148	-0.187815
ENSG00000181523	5	0.637867	0.296812	0.525772
ENSG00000135111	5	1.1882	0	0.830075
ENSG00000102543	5	0.615082	0	0.436099
ENSG00000131944	5	0.10103	-0.690979	-0.12993
ENSG00000187210	5	0.86148	0	0.584963
ENSG00000164078	5	0.86148	0.421351	0.721597
ENSG00000106443	5	0.660514	0	0.45087
ENSG00000150764	5	0.645335	-0.245851	0.36257
ENSG00000167994	5	0.706269	-0.216811	0.421351
ENSG00000142528	5	0.0360713	-0.600797	-0.159885
ENSG00000164975	5	0.245851	-0.630192	-0.0288549
ENSG00000037749	5	0.45087	-0.660514	0.10103
ENSG00000213066	5	0.0587083	-0.679439	-0.173685
ENSG00000112078	5	0.187815	-0.752375	-0.216811
ENSG00000250588	5	0.690979	0	0.39192
ENSG00000151967	5	0.690979	0	0.39192
ENSG00000121281	5	1.58496	-0.0144271	0.908965
ENSG00000146826	5	0.600006	-0.79886	0.0144271
ENSG00000197063	5	0.347923	-2.0686	-0.660514
ENSG00000126821	5	0.908965	-0.274941	0.347923
ENSG00000063169	5	0.908965	-0.115477	0.421351
ENSG00000138688	5	0.736966	0.187815	0.480482
ENSG00000111252	5	0.752375	-0.675728	0.0865877
ENSG00000170871	5	0.721597	-0.318682	0.231326
ENSG00000139291	5	0.989193	0	0.525091
ENSG00000135900	5	0.584963	-0.893085	-0.0865877
ENSG00000171132	5	0.940887	0	0.510195
ENSG00000102096	5	0.36257	-0.706269	-0.12993
ENSG00000107789	5	0.924899	0.0577155	0.540015
ENSG00000164002	5	-0.0432841	-0.600006	-0.289507
ENSG00000100266	5	0.675728	-0.10103	0.333294
ENSG00000197782	5	0.845753	0	0.465664
ENSG00000069535	5	0.752375	0.115477	0.465664
ENSG00000112414	5	0.908965	0.421351	0.690979
ENSG00000104973	5	0.86148	0	0.475685
ENSG00000075568	5	0.630192	-0.0865877	0.216811
ENSG00000134644	5	0.675728	0.0288549	0.304087
ENSG00000160191	5	0.877257	-0.0721498	0.333294
ENSG00000133657	5	0.630209	0.0144274	0.282224
ENSG00000123096	5	0.60866	0.185821	0.369922
ENSG00000183735	5	0.600006	-0.304087	0.0865877
ENSG00000126858	5	0.678869	-0.173371	0.195121
ENSG00000136021	5	0.893085	-0.525091	0.0865877
ENSG00000198156	5	0.630192	0.289507	0.436099
ENSG00000196436	5	0.630192	0.289507	0.436099
ENSG00000107742	5	0.663491	0	0.307541
ENSG00000119986	5	0.45087	-0.706269	-0.173332
ENSG00000223508	5	0.630192	0	0.289507
ENSG00000181409	5	1.23961	0	0.56995
ENSG00000121064	5	0.630192	0.202308	0.39192
ENSG00000172915	5	0.630192	-0.0288549	0.26039
ENSG00000134709	5	0.630192	-0.158857	0.187815
ENSG00000138778	5	0.630192	-0.158857	0.187815
ENSG00000177030	5	0.877257	0.0721498	0.436099
ENSG00000187372	5	0.45087	-0.893085	-0.289507
ENSG00000128965	5	-0.245851	-1.36257	-0.86148
ENSG00000196236	5	0.600006	-0.274941	0.115477
ENSG00000198039	5	0.600006	-0.14439	0.187815
ENSG00000092096	5	0.600006	-0.14439	0.187815
ENSG00000064393	5	0.629096	-0.181285	0.181285
ENSG00000136404	5	0.615082	0	0.274941
ENSG00000164031	5	0.86148	-0.245851	0.289507
ENSG00000180448	5	0.315096	-0.594102	-0.152043
ENSG00000080823	5	0.706269	-0.406625	0.115477
ENSG00000155307	5	0.924899	0	0.436099
ENSG00000115839	5	0.79886	-0.115477	0.318682
ENSG00000121440	5	1.00541	-0.615082	0.158857
ENSG00000100865	5	0.615082	-0.231326	0.173332
ENSG00000183508	5	2.09192	-0.216811	0.973033
ENSG00000164949	5	0.877257	0	0.45087
ENSG00000125686	5	0.60041	0.00724178	0.311543
ENSG00000109680	5	0.956931	0	0.480482
ENSG00000164543	5	0.690979	0	0.347923
ENSG00000115159	5	-0.130572	-0.59258	-0.362719
ENSG00000149503	5	0.173332	-0.600006	-0.216811
ENSG00000119041	5	1.07092	-0.36257	0.347923
ENSG00000137767	5	0.893085	-0.12993	0.377235
ENSG00000109084	5	0.901025	-0.0288903	-0.231349
ENSG00000198836	5	0.767827	0.0288549	-0.12993
ENSG00000132664	5	0.615082	0.0144271	-0.115477
ENSG00000198736	5	0.79886	-0.10103	-0.289507
ENSG00000182831	5	1.03804	0.0865877	-0.115477
ENSG00000263244	5	1.03804	0.0865877	-0.115477
ENSG00000187189	5	1.17123	0.274941	0.0721498
ENSG00000162735	5	0.616145	0.202492	0.10827
ENSG00000065833	5	1.14582	0.195416	-0.0216637
ENSG00000148824	5	0.645335	0.202308	0.10103
ENSG00000091164	5	0.615082	0	-0.14439
ENSG00000165806	5	1.03804	-0.216811	-0.510195
ENSG00000175183	5	2.11904	0.0722963	-0.406888
ENSG00000086300	5	0.908965	0.406625	0.289507
ENSG00000152804	5	0.429059	-0.655418	-0.90655
ENSG00000151240	5	1.17774	0.188047	0
ENSG00000113312	5	0.783321	0.173332	0.0577155
ENSG00000086061	5	1.30191	-0.54752	-0.89824
ENSG00000171497	5	1.34516	0.0289591	-0.224182
ENSG00000160691	5	0.774117	0.137353	0.0144361
ENSG00000134318	5	0.60971	0.0505074	-0.0577863
ENSG00000173145	5	0.377235	-0.436099	-0.600006
ENSG00000160208	5	0.122876	-0.499576	-0.625713
ENSG00000173917	5	0.940887	0	-0.187815
ENSG00000151923	5	0.690979	-0.115477	-0.274941
ENSG00000170242	5	0.615082	0.0288549	-0.0865877
ENSG00000115946	5	-0.196099	-0.555692	-0.62179
ENSG00000083444	5	0.690979	0.36257	0.304087
ENSG00000171914	5	0.684142	0.115663	0.0144274
ENSG00000101150	5	0.645335	0.0432841	-0.0577155
ENSG00000117000	5	0.615082	0.0288549	-0.0721498
ENSG00000211445	5	0.721917	0.0577675	-0.0577386
ENSG00000120949	5	0.767827	0	-0.231326
ENSG00000070669	5	0.783321	0.216811	0.0432841
ENSG00000072682	5	2.23704	0.333294	-0.26039
ENSG00000149257	5	1.43494	0.0865877	-0.333294
ENSG00000132471	5	0.783321	0.187815	0
ENSG00000254901	5	-0.158857	-0.877257	-1.10407
ENSG00000122884	5	0.736966	0.14439	-0.0432841
ENSG00000108788	5	0.0360695	-0.459128	-0.61568
ENSG00000154134	5	1.1375	0	-0.36257
ENSG00000114988	5	0.767827	0	-0.245851
ENSG00000147872	5	-0.14439	-0.56995	-0.706269
ENSG00000112208	5	1.27429	-0.0144271	-0.45087
ENSG00000198042	5	0.0721498	-0.45087	-0.630192
ENSG00000100591	5	0.783321	-0.0432841	-0.318682
ENSG00000092621	5	0.767827	0.158857	-0.0432841
ENSG00000125398	5	1.30145	-0.306617	-0.839264
ENSG00000101844	5	0.845753	-0.0288549	-0.318682
ENSG00000100461	5	0.721597	0.14439	-0.0432841
ENSG00000142655	5	0.617095	0.0905889	-0.0794523
ENSG00000176533	5	1.12075	0	-0.36257
ENSG00000165813	5	0.675728	0	-0.187815
ENSG00000167280	5	1.01698	0.212031	-0.0144303
ENSG00000107077	5	0.630465	0.4181	0.35563
ENSG00000074657	5	0.645335	0.14439	0
ENSG00000017260	5	0.638282	0.289573	0.195091
ENSG00000152503	5	0.767827	0	-0.202308
ENSG00000161813	5	0.683916	0.246007	0.130401
ENSG00000089723	5	0.14439	-0.480482	-0.645335
ENSG00000105767	5	0.699202	0.137471	0
ENSG00000169684	5	0.675728	-0.231326	-0.45087
ENSG00000136436	5	0.752375	0.158857	0.0144271
ENSG00000171617	5	0.750037	0.159341	0.00723742
ENSG00000124789	5	0.645335	-0.0432841	-0.216811
ENSG00000101843	5	0.600006	0.14439	0.0288549
ENSG00000204442	5	1.03804	0.26039	-0.158857
ENSG00000169282	5	0.731966	0.166647	-0.130195
ENSG00000167130	5	0.675728	0.158857	-0.115477
ENSG00000126803	5	0.690979	-0.615082	-1.27429
ENSG00000116096	5	0.924899	0.14439	-0.26039
ENSG00000135740	5	0.706269	0	-0.36257
ENSG00000221926	5	0.893085	-0.173332	-0.783321
ENSG00000108448	5	0.893085	-0.173332	-0.783321
ENSG00000130725	5	0.187815	-0.36257	-0.675728
ENSG00000155962	5	1.29177	0.615082	0.231326
ENSG00000068615	5	0.784118	-0.0578327	-0.526482
ENSG00000074054	5	0.86148	0.318682	0.0144271
ENSG00000163132	5	0.736966	-0.45087	-1.12075
ENSG00000141664	5	0.893085	0.12993	-0.333294
ENSG00000088002	5	0.436099	-0.630192	-1.27429
ENSG00000080819	5	0.877257	0.289507	-0.0577155
ENSG00000111846	5	0.721597	0	-0.421351
ENSG00000019549	5	0.830075	0.115477	-0.304087
ENSG00000140961	5	1.0217	0	-0.45087
ENSG00000198431	5	0.877257	0.333294	0.0865877
ENSG00000140403	5	0.973033	0	-0.436099
ENSG00000143622	5	0.645335	0.216811	0.0144271
ENSG00000227671	5	0.736966	0	-0.347923
ENSG00000204178	5	0.956931	0.39192	0.12993
ENSG00000141252	5	0.362607	-0.307541	-0.617898
ENSG00000104635	5	0.187815	-0.421351	-0.721597
ENSG00000198018	5	0.893085	0.333294	0.0577155
ENSG00000006062	5	0.908965	0.377235	0.115477
ENSG00000130856	5	0.688493	0.371147	0.21708
ENSG00000174951	5	0.187815	-0.510195	-0.845753
ENSG00000135454	5	0.721597	0.202308	-0.0144271
ENSG00000139974	5	0.675728	-0.0432841	-0.333294
ENSG00000067533	5	0.0938135	-0.691677	-1.01333
ENSG00000152778	5	0.768604	-0.156579	-0.534419
ENSG00000133661	5	0.675728	0.187815	0
ENSG00000107186	5	0.967598	0.224182	-0.0577155
ENSG00000004478	5	0.708636	-0.202635	-0.547928
ENSG00000162062	5	0.115477	-0.480482	-0.706269
ENSG00000168772	5	0.767827	0	-0.274941
ENSG00000170921	5	0.706269	0.14439	-0.0577155
ENSG00000171747	5	0.956931	0	-0.333294
ENSG00000187134	5	0.622671	-0.253249	-0.562549
ENSG00000151632	5	0.622671	-0.253249	-0.562549
ENSG00000177855	5	0.683729	-0.406793	-0.260449
ENSG00000186260	5	0.645335	0.115477	0.187815
ENSG00000149480	5	-0.600006	-0.706269	-0.690979
ENSG00000167693	5	0.908965	0.202308	0.304087
ENSG00000177144	5	0.690557	-0.195268	-0.0721498
ENSG00000127804	5	0.79886	-0.347923	-0.187815
ENSG00000114019	5	1.08746	0.202308	0.304087
ENSG00000137055	5	0.793111	-0.181075	-0.065842
ENSG00000134198	5	1.10407	0	0.14439
ENSG00000163512	5	1.08746	0.0721498	0.202308
ENSG00000109572	5	0.607643	0.267665	0.311432
ENSG00000151929	5	0.908965	0.202308	0.289507
ENSG00000196792	5	0.757142	-0.167102	-0.0505529
ENSG00000140262	5	0.706269	0.26039	0.304087
ENSG00000119048	5	0.830456	-0.0360749	0.0505377
ENSG00000130779	5	0.70036	-0.0870147	-0.00725161
ENSG00000185344	5	0.436099	-0.660514	-0.540015
ENSG00000135269	5	1.05774	0.144622	0.246907
ENSG00000130303	5	1.38051	0.0865877	0.231326
ENSG00000173110	5	4.438	0	0.462449
ENSG00000225217	5	4.438	0	0.462449
ENSG00000119778	5	0.645335	-0.0288549	0.0432841
ENSG00000120800	5	-0.0288549	-0.752375	-0.675728
ENSG00000114416	5	0.924899	0.0144271	0.0865877
ENSG00000184205	5	0.721597	0.333294	0.36257
ENSG00000164305	5	-0.436099	-0.79886	-0.767827
ENSG00000125657	5	0.845753	0	0.0721498
ENSG00000110042	5	0.924899	-0.347923	-0.231326
ENSG00000123178	5	0.736966	-0.421351	-0.318682
ENSG00000071246	5	0.845753	0.0432841	0.115477
ENSG00000163950	5	0.675728	-0.318682	-0.115477
ENSG00000164056	5	0.86148	0	0.173332
ENSG00000165650	5	0.615082	-0.173332	-0.0144271
ENSG00000204390	5	1.30933	-0.0432841	0.231326
ENSG00000136381	5	0.615082	-0.318682	-0.12993
ENSG00000115355	5	0.979905	0	0.19596
ENSG00000050344	5	-0.660514	-1.07092	-0.989193
ENSG00000155096	5	0.607872	0.0866224	0.188199
ENSG00000112877	5	1.23961	-0.554968	-0.202308
ENSG00000115657	5	0.908965	0.245851	0.377235
ENSG00000001084	5	0.747424	0.0865899	0.21708
ENSG00000103034	5	0.877257	0.0288549	0.216811
ENSG00000162676	5	1.39855	-0.406625	0
ENSG00000144224	5	0.600006	-0.0432841	0.10103
ENSG00000111011	5	0.77623	-0.22408	-0.0144285
ENSG00000131370	5	0.71416	-0.19596	0
ENSG00000181195	5	0.814444	0	0.173332
ENSG00000138160	5	0.600006	0.0577155	0.173332
ENSG00000067715	5	0.775618	-0.108909	0.0796799
ENSG00000189241	5	0.630192	0.158857	0.231326
ENSG00000159921	5	0.706269	0.231326	0.304087
ENSG00000162616	5	1.89065	-0.245951	0.0733914
ENSG00000100228	5	1.25691	0	0.187815
ENSG00000130723	5	0.615232	0.327091	0.370588
ENSG00000175556	5	1.08746	0.495325	0.584963
ENSG00000164091	5	0.721597	-0.289507	-0.12993
ENSG00000110435	5	0.706269	-0.10103	0.0288549
ENSG00000139496	5	1.00541	-0.36257	-0.14439
ENSG00000164494	5	0.706269	0.173332	0.26039
ENSG00000099875	5	1.22239	0.318682	0.465664
ENSG00000120008	5	0.600006	0.510195	0.525091
ENSG00000137955	5	0.706269	0.0144271	0.12993
ENSG00000121931	5	1.0217	-0.10103	0.0865877
ENSG00000260917	5	0.645335	-0.347923	-0.173332
ENSG00000130311	5	-0.0577155	-0.660514	-0.554968
ENSG00000144645	5	0.690979	-0.0721498	0.0577155
ENSG00000127124	5	0.924899	0	0.158857
ENSG00000215790	5	0.752375	0	0.12993
ENSG00000159348	5	0.814444	-0.274941	-0.0865877
ENSG00000113580	5	1.15568	0.050515	0.260396
ENSG00000065029	5	0.12993	-0.767827	-0.600006
ENSG00000169981	5	-0.0721498	-0.630192	-0.525091
ENSG00000162946	5	0.637147	0.130195	0.225435
ENSG00000105993	5	1.05445	0.202308	0.36257
ENSG00000120658	5	1.10407	0	0.202308
ENSG00000115541	5	0.783321	-0.158857	0.0144271
ENSG00000113504	5	1.17123	-0.495325	-0.187815
ENSG00000166266	5	0.706269	-0.347923	-0.158857
ENSG00000101384	5	0.64664	0	0.115663
ENSG00000172469	5	0.690979	0.12993	0.231326
ENSG00000116717	5	1.30933	0.26039	0.45087
ENSG00000158201	5	1.36257	0.158857	0.377235
ENSG00000020577	5	0.601315	0.0432938	-0.00721354
ENSG00000180263	5	0.893085	0.245851	0.187815
ENSG00000133131	5	0.956931	-0.0144271	-0.10103
ENSG00000116741	5	1.84708	0	-0.158857
ENSG00000144815	5	1.15433	0	-0.10103
ENSG00000010810	5	0.721597	0.0577155	0
ENSG00000149196	5	0.830075	0.10103	0.0288549
ENSG00000205726	5	0.608232	0.021642	-0.0360749
ENSG00000134684	5	0.289507	-0.525091	-0.600006
ENSG00000186462	5	1.82597	0.675728	0.56995
ENSG00000048162	5	-0.290245	-0.573869	-0.60041
ENSG00000096968	5	0.585966	-0.0812605	-0.144448
ENSG00000111110	5	0.630192	-0.0288549	-0.0721498
ENSG00000104450	5	0.333294	-0.554968	-0.615082
ENSG00000188566	5	0.645335	0	-0.0432841
ENSG00000136738	5	0.79886	-0.0288549	-0.0865877
ENSG00000080371	5	0.660514	0.0432841	0
ENSG00000177707	5	1.20526	0	-0.0865877
ENSG00000151012	5	1.72294	-0.0432841	-0.173332
ENSG00000113460	5	0.0144271	-0.600006	-0.645335
ENSG00000119682	5	0.630192	0.10103	0.0577155
ENSG00000167258	5	0.600006	-0.465664	-0.554968
ENSG00000116791	5	0.893085	-0.0288549	-0.10103
ENSG00000080709	5	0.752375	0	-0.0577155
ENSG00000160193	5	0.39192	-0.615082	-0.690979
ENSG00000114770	5	0.767827	0.347923	0.289507
ENSG00000169860	5	1.78427	0	-0.26039
ENSG00000147592	5	0.924899	0.0144271	-0.115477
ENSG00000180914	5	0.690979	-0.304087	-0.465664
ENSG00000168994	5	1.03804	0.14439	0
ENSG00000146733	5	0.209718	-0.487904	-0.596451
ENSG00000101160	5	1.30933	0.540015	0.421351
ENSG00000187736	5	0.908965	-0.173332	-0.304087
ENSG00000077157	5	0.679374	-0.021642	-0.108406
ENSG00000036672	5	0.940887	0	-0.115477
ENSG00000140471	5	0.615082	0.0288549	-0.0432841
ENSG00000155329	5	0.36257	-0.706269	-0.845753
ENSG00000120694	5	1.53166	-0.542444	-0.807617
ENSG00000168439	5	0.630465	-0.518628	-0.6627
ENSG00000070495	5	0.767827	-0.924899	-1.1375
ENSG00000127824	5	1.00541	-0.554968	-0.752375
ENSG00000020181	5	1.03337	0	-0.130195
ENSG00000147443	5	1.22239	0	-0.12993
ENSG00000074356	5	0.721597	0.0432841	-0.0288549
ENSG00000204388	5	2.42214	-0.275193	-0.587621
ENSG00000112335	5	0.814444	0.0288549	-0.0577155
ENSG00000198142	5	0.877257	-0.0144271	-0.115477
ENSG00000095209	5	1.15433	0.12993	0.0144271
ENSG00000175931	5	0.752375	0.36257	0.318682
ENSG00000165525	5	0.645335	-0.115477	-0.14439
ENSG00000100664	5	0.14439	-0.584963	-0.615082
ENSG00000197279	5	1.00541	0	-0.0432841
ENSG00000177200	5	0.706269	0.0288549	0
ENSG00000162882	5	0.767827	0	-0.0432841
ENSG00000170385	5	0.814444	-0.0432841	-0.0865877
ENSG00000168675	5	0.630192	0.0288549	0
ENSG00000105287	5	0.666404	0.0433112	0.0144285
ENSG00000146674	5	0.952037	-0.292481	-0.322668
ENSG00000197124	5	1.30933	0	-0.0288549
ENSG00000100852	5	1.22239	0.318682	0.289507
ENSG00000164070	5	2.04551	-0.158857	-0.231326
ENSG00000131831	5	1.30933	0	-0.0432841
ENSG00000164930	5	0.706269	0.187815	0.173332
ENSG00000135924	5	1.00541	0.0577155	0.0288549
ENSG00000132002	5	1.78721	-0.577641	-0.64879
ENSG00000198185	5	1.43494	0	0
ENSG00000198853	5	0.973033	0	0
ENSG00000107968	5	1.05445	1.00541	1.00541
ENSG00000126561	5	0.752375	0	0
ENSG00000078401	5	1.12075	0	0
ENSG00000253722	5	0.845753	0	0
ENSG00000119681	5	0.630192	0	0
ENSG00000169184	5	1.38051	0	0
ENSG00000160013	5	0.908965	0	0
ENSG00000232710	5	0.830075	0	0
ENSG00000160460	5	0.783321	0	0
ENSG00000111275	5	0.830075	0	0
ENSG00000134569	5	0.767827	0	0
ENSG00000149050	5	0.830075	0	0
ENSG00000114933	5	0.830075	0	0
ENSG00000163661	5	0.767827	0	0
ENSG00000272636	5	0.690979	0	0
ENSG00000172602	5	0.814444	0	0
ENSG00000171992	5	0.690979	0	0
ENSG00000124491	5	0.752375	0	0
ENSG00000140287	5	0.893085	0	0
ENSG00000165507	5	0.681285	0	0
ENSG00000188343	5	0.760741	0	0
ENSG00000250320	5	0.893085	0	0
ENSG00000160791	5	1.03804	0	0
ENSG00000065600	5	1.03804	0	0
ENSG00000176444	5	0.630192	0.377235	0.377235
ENSG00000117266	5	1.54674	0	0
ENSG00000203883	5	0.630192	0	0
ENSG00000134594	5	0.660514	0	0
ENSG00000130052	5	0.600006	0	0
ENSG00000102057	5	0.645335	0	0
ENSG00000100234	5	0.847731	0	0
ENSG00000184058	5	1.0217	0	0
ENSG00000124253	5	0.956931	0	0
ENSG00000132832	5	0.706269	0	0
ENSG00000101463	5	1.45329	0	0
ENSG00000244482	5	0.924899	0	0
ENSG00000105509	5	1.07092	0	0
ENSG00000167850	5	0.645335	0	0
ENSG00000175832	5	0.660514	0	0
ENSG00000214575	5	0.989193	0	0
ENSG00000090061	5	0.79886	0	0
ENSG00000136153	5	0.645335	0	0
ENSG00000135127	5	1.23961	0	0
ENSG00000111291	5	0.86148	0	0
ENSG00000166523	5	1.07092	0	0
ENSG00000171840	5	1.23961	0	0
ENSG00000110436	5	0.814444	0	0
ENSG00000120049	5	0.645335	0	0
ENSG00000120057	5	0.956931	0	0
ENSG00000272430	5	1.30933	0	0
ENSG00000106823	5	0.615082	0	0
ENSG00000137077	5	1.08746	0	0
ENSG00000085662	5	1.80504	0	0
ENSG00000106524	5	1.05445	0.245851	0.245851
ENSG00000026652	5	0.706269	0	0
ENSG00000231389	5	0.79886	0	0
ENSG00000204623	5	0.908965	0.406625	0.406625
ENSG00000124613	5	0.600006	0	0
ENSG00000146094	5	0.615082	0	0
ENSG00000064692	5	0.615082	0	0
ENSG00000214944	5	0.600006	0	0
ENSG00000154277	5	1.07092	0	0
ENSG00000163687	5	0.615082	0	0
ENSG00000115170	5	0.660514	0.158857	0.158857
ENSG00000084710	5	0.675728	0	0
ENSG00000198756	5	0.989193	0	0
ENSG00000203747	5	0.924899	0	0
ENSG00000117091	5	0.956931	0	0
ENSG00000163563	5	0.615082	0	0
ENSG00000188015	5	0.706269	0	0
ENSG00000117281	5	1.00541	0	0
ENSG00000116151	5	1.00541	0	0
ENSG00000134698	5	0.675728	0	0
ENSG00000110848	5	0.845753	0	0
ENSG00000211448	5	1.25131	0	0
ENSG00000150076	5	0.877257	0	0
ENSG00000148516	5	0.877257	0	0
ENSG00000159251	5	0.721597	0	0
ENSG00000136040	5	0.721597	0	0
ENSG00000124785	5	0.877257	0	0
ENSG00000148468	5	0.721597	0	0
ENSG00000101307	5	0.611196	0	0
ENSG00000186594	5	0.86148	-0.783321	-0.79886
ENSG00000023909	5	0.877257	-0.0721498	-0.0865877
ENSG00000169016	5	0.645335	-0.202308	-0.216811
ENSG00000234764	5	0.645335	-0.202308	-0.216811
ENSG00000100292	5	1.45329	-0.289507	-0.318682
ENSG00000110172	5	1.36257	-0.421351	-0.45087
ENSG00000263606	5	1.36257	-0.421351	-0.45087
ENSG00000112110	5	0.721597	-0.289507	-0.26039
ENSG00000105723	5	0.948119	0.36528	0.383401
ENSG00000116161	5	0.911648	-0.340609	-0.311385
ENSG00000088543	5	1.12075	0	0.0288549
ENSG00000096384	5	0.622974	-0.122833	-0.115489
ENSG00000103472	5	0.640472	-0.586863	-0.573869
ENSG00000148344	5	0.166094	-0.610106	-0.594619
ENSG00000156256	5	0.645335	-0.12993	-0.115477
ENSG00000159917	5	1.1228	0.0432938	0.0577386
ENSG00000076356	5	0.869369	0	0.0144274
ENSG00000091157	5	0.721597	-0.245851	-0.231326
ENSG00000106617	5	0.660514	-0.304087	-0.289507
ENSG00000181031	5	1.08746	0.12993	0.14439
ENSG00000148926	5	0.956931	-0.289507	-0.202308
ENSG00000085721	5	0.830075	-0.421351	-0.333294
ENSG00000257122	5	0.830075	-0.421351	-0.333294
ENSG00000108861	5	0.721597	-0.202308	-0.14439
ENSG00000168209	5	1.1375	-0.216811	-0.12993
ENSG00000090060	5	0.600006	-0.0721498	-0.0288549
ENSG00000128294	5	0.783321	-0.216811	-0.173332
ENSG00000099219	5	0.615082	-0.0288549	0
ENSG00000121749	5	0.706269	0.377235	0.39192
ENSG00000151445	5	0.79886	0.465664	0.480482
ENSG00000178913	5	0.645335	0.0721498	0.10103
ENSG00000127481	5	0.851437	0.159341	0.19596
ENSG00000123352	5	0.752375	-0.0721498	-0.0288549
ENSG00000080503	1	0.318682	0.158857	0.615082
ENSG00000012211	1	-0.274941	-0.690979	0.465664
ENSG00000155111	1	0.36257	0.0721498	0.86148
ENSG00000198839	1	0.458506	0.130195	1.02283
ENSG00000172296	1	0.421351	-0.216811	1.43494
ENSG00000100288	1	0.495325	0.202308	0.956931
ENSG00000132749	1	0.377235	0	1.00541
ENSG00000105327	1	0.10103	-0.436099	0.973033
ENSG00000261496	1	0.245851	0	0.600006
ENSG00000130827	1	-0.195209	-0.589234	0.370019
ENSG00000160310	1	0.421351	0.26039	0.660514
ENSG00000011566	1	0.289507	0.0865877	0.600006
ENSG00000071189	1	0.510195	0.36257	0.736966
ENSG00000136828	1	0.365961	0.0432938	0.861233
ENSG00000254838	1	0.406625	0	0.721597
ENSG00000090097	1	-0.752375	-1.36257	-0.245851
ENSG00000112282	1	0.584963	0.274941	0.845753
ENSG00000013441	1	0.45087	0.0432841	0.783321
ENSG00000152402	1	0.615082	0	1.12075
ENSG00000163629	1	0.187815	-0.510195	0.752375
ENSG00000116017	1	0.347923	-0.158857	0.752375
ENSG00000100055	1	0.372834	0	0.699465
ENSG00000130294	1	0.245851	-0.231326	0.690979
ENSG00000181773	1	0.347923	0	0.675728
ENSG00000177663	1	-0.0721498	-0.706269	0.525091
ENSG00000157764	1	-0.660514	-0.956931	-0.377235
ENSG00000171951	1	0.56995	0	1.12075
ENSG00000184905	1	0.495325	0	0.973033
ENSG00000100360	1	0.232648	-0.0509355	0.614625
ENSG00000072401	1	0.319858	0.072166	0.647463
ENSG00000221963	1	0.706269	0.202308	1.36257
ENSG00000129219	1	0.0288549	-0.630192	0.830075
ENSG00000250722	1	0.39192	0	0.877257
ENSG00000129158	1	0.584963	0.289507	0.956931
ENSG00000107201	1	-0.347923	-0.908965	0.289507
ENSG00000116786	1	-0.347923	-0.893085	0.26039
ENSG00000135744	1	0.347923	0	0.736966
ENSG00000136161	1	0.406625	0	0.877257
ENSG00000103343	1	-0.216811	-0.645335	0.289507
ENSG00000157483	1	0.436099	0.26039	0.615082
ENSG00000109458	1	0.233455	-0.130195	0.630618
ENSG00000047644	1	0.436099	0.231326	0.660514
ENSG00000146067	1	0.347923	0.0577155	0.660514
ENSG00000135094	1	0.615082	0	1.27429
ENSG00000197405	1	0.304087	0	0.630192
ENSG00000198113	1	-0.0144271	0	0.940887
ENSG00000163568	1	0	0.0288549	0.989193
ENSG00000167487	1	0.0288549	0.0432841	0.615082
ENSG00000197381	1	0	0	0.752375
ENSG00000128606	1	0	0	0.783321
ENSG00000105967	1	0	0	0.783321
ENSG00000196268	1	0	0	0.615082
ENSG00000133321	1	0	0	0.736966
ENSG00000104427	1	0.0144271	0.0144271	0.645335
ENSG00000153956	1	0	0	0.675728
ENSG00000198821	1	0	0	0.615082
ENSG00000072694	1	0	0	0.773372
ENSG00000143303	1	0.0865877	0.0865877	0.660514
ENSG00000137941	1	0	0	0.86148
ENSG00000162551	1	0	0	0.736966
ENSG00000117614	1	0.540015	0.540015	0.690979
ENSG00000150782	1	0	0	0.908965
ENSG00000262420	1	0	0	1.32698
ENSG00000165949	1	0	0	0.830075
ENSG00000139597	1	0	0	0.814444
ENSG00000163536	1	0	0	1.62369
ENSG00000112936	1	0	0	1.22239
ENSG00000109756	1	0.0721498	0.0577155	0.645335
ENSG00000141026	1	-0.0721498	-0.0865877	0.893085
ENSG00000145725	1	-0.216811	-0.231326	0.600006
ENSG00000116761	1	0.429952	0.422877	0.798951
ENSG00000139112	1	0.0144271	0	0.721597
ENSG00000165406	1	0.630192	0.600006	1.07092
ENSG00000198205	1	0.0581871	0	0.979679
ENSG00000175198	1	-0.187815	-0.245851	0.783321
ENSG00000176473	1	-0.158857	-0.216811	0.814444
ENSG00000164252	1	0.188199	0.159534	0.724026
ENSG00000158406	1	0	-0.0577155	1.07092
ENSG00000113916	1	0.102509	0.0649652	0.819705
ENSG00000110315	1	0.347923	0.333294	0.630192
ENSG00000169891	1	-0.0577155	-0.10103	1.00541
ENSG00000123933	1	0.540015	0.525091	0.893085
ENSG00000164104	1	0.26039	0.245851	0.600006
ENSG00000152348	1	0.0432841	0	0.600006
ENSG00000171729	1	-1.05445	-1.15433	0.0144271
ENSG00000119004	1	0.12993	0.0577155	0.956931
ENSG00000009830	1	0.736966	0.721597	0.908965
ENSG00000185730	1	-0.0865877	-0.158857	0.630192
ENSG00000148908	1	-0.333986	-0.434307	0.645858
ENSG00000166169	1	0.26039	0.173332	1.07092
ENSG00000104881	1	0.14439	0.0721498	0.830075
ENSG00000099381	1	0.304087	0.26039	0.690979
ENSG00000170954	1	0.0865877	0	0.86148
ENSG00000083750	1	0.0865877	0	0.86148
ENSG00000198001	1	-0.12993	-0.216811	0.600006
ENSG00000169733	1	0.158857	0.10103	0.630192
ENSG00000186230	1	0.10103	0	0.814444
ENSG00000128422	1	0.147504	0.0577386	0.686291
ENSG00000164010	1	0.436099	0.318682	1.20526
ENSG00000149260	1	0.289507	0.231326	0.660514
ENSG00000198964	1	0.202308	0.0721498	0.908965
ENSG00000187091	1	0.289507	0	1.58496
ENSG00000005882	1	0.0144563	-0.122741	0.689829
ENSG00000131845	1	0.12993	0	0.752375
ENSG00000130066	1	0.289507	0.216811	0.630192
ENSG00000171100	1	0.00729008	-0.210836	0.593152
ENSG00000116830	1	0.289507	0.173332	0.600006
ENSG00000198690	1	0.0721498	-0.187815	0.767827
ENSG00000108406	1	0.377235	0.231326	0.752375
ENSG00000112149	1	0.187815	0	0.660514
ENSG00000138286	1	0.406625	0.187815	0.956931
ENSG00000075790	1	-0.202308	-0.554968	0.660514
ENSG00000100027	1	1.10407	0.908965	1.58496
ENSG00000134058	1	0.274941	0.0432841	0.830075
ENSG00000131437	1	0	-0.304087	0.736966
ENSG00000126775	1	0.45087	0.347923	0.690979
ENSG00000121964	1	0.0865877	-0.14439	0.600006
ENSG00000124374	1	0.347923	0.0865877	0.940887
ENSG00000119723	1	0.158857	-0.0432841	0.615082
ENSG00000162512	1	0.333294	0.231326	0.630192
ENSG00000147526	1	0.080131	-0.13009	0.734338
ENSG00000160179	1	0.521855	0.430759	0.807341
ENSG00000070540	1	-0.043529	-0.300545	0.730418
ENSG00000162783	1	0.333294	0.245851	0.600006
ENSG00000140463	1	0.274969	0.130257	0.715041
ENSG00000165506	1	-0.465664	-0.615082	0.14439
ENSG00000145780	1	-0.0432841	-0.202308	0.600006
ENSG00000090674	1	0.14439	-0.12993	1.25691
ENSG00000108309	1	0.353134	0.284975	0.624154
ENSG00000143367	1	0.36257	0.274941	0.706269
ENSG00000178935	1	-0.436099	-0.615082	0.26039
ENSG00000197557	1	0.721597	0.660514	0.940887
ENSG00000121879	1	0.158857	0.0288549	0.600006
ENSG00000111653	1	0.722318	0.50113	1.49303
ENSG00000165417	1	0.690979	-0.752375	0.645335
ENSG00000120063	1	-0.202308	-1.22239	-0.245851
ENSG00000085231	1	0.173332	-0.721597	0.12993
ENSG00000198826	1	0.540015	-0.940887	0.465664
ENSG00000196139	1	0.615082	-0.333294	0.495325
ENSG00000154059	1	0.660514	0.304087	0.615082
ENSG00000261351	1	0.421351	-0.721597	0.274941
ENSG00000184206	1	0.675728	0.0865877	0.600006
ENSG00000230373	1	0.675728	0.0865877	0.600006
ENSG00000131931	1	0.675728	0	0.584963
ENSG00000178922	1	0.56995	-0.721597	0.39192
ENSG00000176208	1	0.736966	-0.56995	0.554968
ENSG00000243107	1	0.600006	0.202308	0.554968
ENSG00000130517	1	-0.0432841	-0.924899	-0.14439
ENSG00000102804	1	0.660514	0.158857	0.600006
ENSG00000245848	1	-0.0432841	-1.27429	-0.187815
ENSG00000174939	1	-0.480482	-1.08746	-0.540015
ENSG00000159256	1	0.480482	-1.03804	0.318682
ENSG00000059145	1	0.690979	-0.12993	0.495325
ENSG00000198265	1	0.600006	-0.0432841	0.45087
ENSG00000068024	1	0.0577155	-0.767827	-0.12993
ENSG00000075702	1	0.660514	0	0.510195
ENSG00000166289	1	1.07092	0	0.79886
ENSG00000112981	1	0.645335	0	0.480482
ENSG00000103005	1	0	-0.845753	-0.216811
ENSG00000197056	1	0.752375	0.173332	0.600006
ENSG00000138802	1	0.783321	-0.115477	0.540015
ENSG00000181827	1	0.645335	0.202308	0.56995
ENSG00000119772	1	0.630192	0	0.525091
ENSG00000149150	1	0.767827	-0.0721498	0.630192
ENSG00000117385	1	0.115477	-0.630192	0
ENSG00000188130	1	-0.274941	-1.20526	-0.421351
ENSG00000184319	1	0.158857	-0.721597	0.0288549
ENSG00000243422	1	0.158857	-0.721597	0.0288549
ENSG00000240356	1	0.158857	-0.721597	0.0288549
ENSG00000228463	1	0.158857	-0.721597	0.0288549
ENSG00000241670	1	0.158857	-0.721597	0.0288549
ENSG00000170340	1	0.26039	-0.600006	0.12993
ENSG00000071073	1	0.630192	0.333294	0.584963
ENSG00000102218	1	0.752375	-0.245851	0.600006
ENSG00000155760	1	0.725016	0.0298776	0.584978
ENSG00000175115	1	0.893085	0	0.706269
ENSG00000215252	1	0.624154	0.0866658	0.511542
ENSG00000064309	1	0.830075	0	0.675728
ENSG00000256223	1	1.29177	0	1.05445
ENSG00000058673	1	0.589524	-0.240449	0.429952
ENSG00000086827	1	0.660514	-0.554968	0.421351
ENSG00000105926	1	-0.289507	-0.814444	-0.39192
ENSG00000215817	1	0.845753	-0.495325	0.584963
ENSG00000214558	1	0.845753	-0.495325	0.584963
ENSG00000119720	1	0.736966	0	0.79886
ENSG00000143971	1	0.12993	-1.38051	0.231326
ENSG00000123815	1	0.736966	0.187815	0.767827
ENSG00000159110	1	0.043529	-0.661397	0.0442141
ENSG00000171222	1	-0.173332	-0.600006	-0.173332
ENSG00000122966	1	0.675728	0.202308	0.675728
ENSG00000139793	1	0.814444	0	0.814444
ENSG00000152583	1	1.0217	0	1.05445
ENSG00000256771	1	0.600006	-0.0288549	0.615082
ENSG00000070423	1	-0.466102	-0.692197	-0.414761
ENSG00000090612	1	0.187815	-0.79886	0.421351
ENSG00000185432	1	0.48816	-0.0872959	0.627246
ENSG00000269930	1	0.630192	0.187815	0.736966
ENSG00000232653	1	0.630192	0.187815	0.736966
ENSG00000109046	1	0.51767	0.173962	0.585103
ENSG00000269176	1	0.436099	-0.554968	0.645335
ENSG00000100058	1	0.00752194	-0.705815	0.158893
ENSG00000133114	1	0.231326	-1.32698	0.436099
ENSG00000124788	1	0.563089	0.0725054	0.618837
ENSG00000095794	1	-0.0360749	-0.625624	0.0288577
ENSG00000126709	1	1.0217	0	1.20526
ENSG00000148308	1	-0.14439	-1.08746	0.0288549
ENSG00000205413	1	0.274941	-0.86148	0.45087
ENSG00000100985	1	-0.480482	-0.86148	-0.421351
ENSG00000105538	1	0.630192	0	0.736966
ENSG00000214922	1	0.187815	-1.1375	0.406625
ENSG00000125249	1	0.254293	-0.742569	0.418537
ENSG00000080822	1	0.465664	0.187815	0.630192
ENSG00000115109	1	0.377235	-0.406625	0.845753
ENSG00000171346	1	-0.311957	-0.739111	-0.0577169
ENSG00000003989	1	0.436099	0.0432841	0.675728
ENSG00000185950	1	0.678869	-0.0966906	1.14697
ENSG00000141448	1	0.465664	0.0144271	0.736966
ENSG00000213406	1	0.421351	0	0.660514
ENSG00000105738	1	0.410873	0.00753805	0.640177
ENSG00000138686	1	-0.14439	-1.34473	0.510195
ENSG00000172007	1	0	-1.20526	0.660514
ENSG00000120899	1	0.422877	0	0.654664
ENSG00000104213	1	0.0288549	-1.00541	0.584963
ENSG00000167207	1	0.421351	0	0.645335
ENSG00000127337	1	-0.0721498	-0.600006	0.274941
ENSG00000205476	1	-0.274941	-0.79886	0.0721498
ENSG00000137075	1	0.436099	0.14439	0.630192
ENSG00000176809	1	0.436099	-0.202308	0.86148
ENSG00000263142	1	0.436099	-0.202308	0.86148
ENSG00000176681	1	0.436099	-0.202308	0.86148
ENSG00000238083	1	0.436099	-0.202308	0.86148
ENSG00000158636	1	0.436099	0	0.736966
ENSG00000135069	1	0.421351	0	0.706269
ENSG00000157106	1	0.736966	0	1.23961
ENSG00000149577	1	0.318691	-0.073701	0.595751
ENSG00000145241	1	0.554968	0.173332	0.830075
ENSG00000135164	1	0.173332	-0.615082	0.736966
ENSG00000127995	1	0.36257	-0.289507	0.830075
ENSG00000169902	1	-0.465664	-1.08746	0
ENSG00000150593	1	0.660586	0.587621	0.715041
ENSG00000172817	1	0.406625	0	0.706269
ENSG00000204439	1	-0.36257	-1.23961	0.274941
ENSG00000072864	1	0.630192	0.202308	0.940887
ENSG00000134153	1	-0.304087	-0.660514	-0.202308
ENSG00000204859	1	-0.173332	-0.706269	-0.0144271
ENSG00000189298	1	0.347923	-0.675728	0.660514
ENSG00000113658	1	0.229827	-0.793182	0.600264
ENSG00000118523	1	0.645335	0	0.86148
ENSG00000143457	1	0.554968	0.333294	0.630192
ENSG00000243156	1	0.584963	0.45087	0.630192
ENSG00000139083	1	0.465664	0	0.660514
ENSG00000239791	1	0.615082	0	0.86148
ENSG00000100416	1	-0.487929	-0.719602	-0.395603
ENSG00000270008	1	0.956931	0	1.34473
ENSG00000269952	1	-0.0721498	-1.22239	0.39192
ENSG00000123200	1	0.626189	0.407901	0.71417
ENSG00000123636	1	0.690979	0.600006	0.736966
ENSG00000167323	1	0.173332	-0.615082	0.56995
ENSG00000182578	1	0.436099	0	0.630192
ENSG00000088448	1	0.377235	-0.158857	0.630192
ENSG00000087299	1	-0.0865877	-0.645335	0.173332
ENSG00000232457	4	-0.274941	0.615082	-0.86148
ENSG00000108932	4	-0.274941	0.615082	-0.86148
ENSG00000213085	4	0.584963	1.1375	0.231326
ENSG00000175283	4	-0.56995	-0.377235	-0.690979
ENSG00000037897	4	-0.56995	-0.0432841	-0.845753
ENSG00000258301	4	-0.0288549	1.15433	-0.645335
ENSG00000160867	4	-0.353262	0.0938793	-0.592516
ENSG00000169583	4	-0.540015	-0.318682	-0.660514
ENSG00000154642	4	0.14439	0.630192	-0.12993
ENSG00000145996	4	0.180582	0.63077	-0.0939076
ENSG00000100034	4	-0.0361201	0.737048	-0.486096
ENSG00000114812	4	0.406625	0.989193	0.0577155
ENSG00000248161	4	0.39192	0.86148	0.115477
ENSG00000147576	4	-0.600006	-0.158857	-0.86148
ENSG00000137486	4	-0.421351	0.660514	-0.908965
ENSG00000173210	4	-0.0721498	0.721597	-0.436099
ENSG00000235703	4	0.377235	0.600006	0.274941
ENSG00000170537	4	0.158857	0.736966	-0.115477
ENSG00000204569	4	0.217602	0.590081	0.0360749
ENSG00000107362	4	0.202308	0.79886	-0.0865877
ENSG00000148297	4	-0.36257	0.12993	-0.600006
ENSG00000157240	4	-0.168432	0.648318	-0.505552
ENSG00000108465	4	0.318682	0.645335	0.187815
ENSG00000153563	4	0.318682	1.10407	0
ENSG00000214050	4	0.216811	0.86148	-0.0432841
ENSG00000124459	4	0.253699	0.692521	0.0938229
ENSG00000030110	4	-0.480482	0.0721498	-0.690979
ENSG00000047617	4	0.158857	0.79886	-0.0865877
ENSG00000179403	4	-0.0432841	0.956931	-0.187815
ENSG00000162736	4	0.173332	0.660514	0.10103
ENSG00000133704	4	-0.216811	0.877257	-0.377235
ENSG00000112679	4	0.10103	0.830075	-0.0144271
ENSG00000221988	4	-0.783321	0.0432841	-0.908965
ENSG00000162302	4	-0.318682	0.630192	-0.465664
ENSG00000109794	4	0.10103	0.706269	0
ENSG00000129315	4	0.0432841	0.752375	-0.0721498
ENSG00000205583	4	0.333294	0.752375	0.26039
ENSG00000107614	4	-0.584963	0	-0.690979
ENSG00000141384	4	-0.347923	1.07092	-0.540015
ENSG00000138356	4	-0.231472	0.768293	-0.362803
ENSG00000122970	4	0.274941	0.830075	0.202308
ENSG00000180875	4	0.0721498	0.675728	0
ENSG00000121417	4	0.318682	1.0217	0.231326
ENSG00000236144	4	-0.630192	0.465664	-0.767827
ENSG00000171621	4	-0.173332	0.86148	-0.304087
ENSG00000112659	4	-0.262546	0.699275	-0.383913
ENSG00000004776	4	0.187815	1.66297	0.0721498
ENSG00000133706	4	0.26039	0.814444	0.202308
ENSG00000171401	4	-0.525091	0.783321	-0.660514
ENSG00000158156	4	0.216811	1.00541	0
ENSG00000105784	4	0.525091	1.05445	0.377235
ENSG00000175197	4	-0.39192	0.436099	-0.630192
ENSG00000124839	4	0.173332	0.615082	0.0432841
ENSG00000249471	4	0.187815	0.630192	0.0577155
ENSG00000117308	4	-0.690979	-0.216811	-0.845753
ENSG00000095015	4	0.12993	0.660514	-0.0432841
ENSG00000171793	4	-0.645335	-0.231326	-0.783321
ENSG00000116128	4	0.0144271	0.752375	-0.231326
ENSG00000125741	4	-0.45087	1.00541	-0.893085
ENSG00000187796	4	0.173332	0.736966	0
ENSG00000169598	4	-0.421351	0.26039	-0.630192
ENSG00000120738	4	0.35717	0.725016	0.244729
ENSG00000154889	4	0.245851	0.79886	0.0721498
ENSG00000111641	4	-0.721597	-0.480482	-0.79886
ENSG00000221890	4	-0.158857	0.940887	-0.510195
ENSG00000102098	4	0.0721498	0.706269	-0.12993
ENSG00000127152	4	-0.783321	-0.45087	-0.86148
ENSG00000179361	4	0.36257	0.645335	0.289507
ENSG00000177519	4	-0.115477	1.12075	-0.436099
ENSG00000012232	4	-0.325988	0.881204	-0.639671
ENSG00000197355	4	-0.706269	0.216811	-0.940887
ENSG00000167671	4	0.245851	0.706269	0.12993
ENSG00000135678	4	-0.600006	-0.202308	-0.675728
ENSG00000130649	4	0.245851	0.752375	0.14439
ENSG00000166833	4	-0.0577155	0.752375	-0.216811
ENSG00000103381	4	0.26039	1.30933	0.0432841
ENSG00000213523	4	0	0.767827	-0.158857
ENSG00000113108	4	0	0.767827	-0.158857
ENSG00000185591	4	0.304087	0.706269	0.216811
ENSG00000125149	4	0.14439	0.814444	0
ENSG00000090020	4	-0.39192	-0.231326	-0.630192
ENSG00000132000	4	-0.216811	0.10103	-0.706269
ENSG00000141526	4	-0.216811	0.0577155	-0.645335
ENSG00000089820	4	0.510195	0.973033	-0.216811
ENSG00000178896	4	-0.465664	-0.347923	-0.660514
ENSG00000175315	4	0.289507	0.630192	-0.274941
ENSG00000227500	4	-0.202308	0.333294	-1.07092
ENSG00000130299	4	0.231326	0.615082	-0.39192
ENSG00000170515	4	-0.232318	0.0144274	-0.669438
ENSG00000065534	4	0.989193	1.56579	0
ENSG00000165424	4	0.964982	1.1607	0.630465
ENSG00000171444	4	0.480482	0.690979	0.0577155
ENSG00000101311	4	0.0439167	0.421395	-0.66823
ENSG00000100154	4	0.414203	0.61748	0.0219183
ENSG00000140650	4	-0.289507	-0.0577155	-0.736966
ENSG00000260276	4	-0.289507	-0.0577155	-0.736966
ENSG00000046647	4	0.406625	0.615082	-0.12993
ENSG00000138074	4	-0.202308	-0.0288549	-0.630192
ENSG00000176974	4	0.115477	0.436099	-0.675728
ENSG00000183032	4	0.36257	0.615082	-0.173332
ENSG00000175591	4	-0.736966	-0.377235	-1.52782
ENSG00000197927	4	0.721597	1.00541	0.10103
ENSG00000085117	4	-0.274941	0	-0.877257
ENSG00000156735	4	0.465664	0.600006	0.14439
ENSG00000083828	4	0.289507	0.690979	-0.660514
ENSG00000130005	4	-0.187815	0.187815	-1.05445
ENSG00000136840	4	-0.370436	-0.233688	-0.678361
ENSG00000160953	4	0.289507	0.783321	-0.830075
ENSG00000157306	4	0.173332	0.86148	-0.465664
ENSG00000143546	4	-0.584963	0	-1.12075
ENSG00000105447	4	-0.480482	0.0577155	-0.973033
ENSG00000121310	4	0.495325	0.877257	0.158857
ENSG00000244274	4	-0.304087	0.173332	-0.721597
ENSG00000106012	4	-0.445842	-0.253133	-0.608724
ENSG00000170604	4	-0.495325	0.525091	-1.36257
ENSG00000204103	4	-0.202308	0.495325	-0.79886
ENSG00000106080	4	0.10103	0.86148	-0.554968
ENSG00000213397	4	-0.333431	0.10107	-0.707519
ENSG00000187764	4	0.421351	0.908965	0.0288549
ENSG00000129197	4	-0.289507	0.115477	-0.615082
ENSG00000099949	4	0.465664	0.973033	0.0577155
ENSG00000204421	4	-0.377235	0	-0.675728
ENSG00000073536	4	-0.302619	0.10827	-0.623344
ENSG00000198342	4	0.377235	0.675728	0.173332
ENSG00000154511	4	-0.458338	-0.216833	-0.6267
ENSG00000171700	4	-0.690979	0.0721498	-1.22239
ENSG00000198576	4	0.245851	0.767827	-0.12993
ENSG00000110031	4	0.767827	1.32698	0.36257
ENSG00000132514	4	0.436099	1.03804	0
ENSG00000196878	4	0.289507	0.660514	0.0144271
ENSG00000118507	4	0.253699	0.645883	-0.0363476
ENSG00000002016	4	0.158857	0.706269	-0.245851
ENSG00000155850	4	-0.0577155	0.989193	-0.845753
ENSG00000166762	4	0.675728	1.05445	0.39192
ENSG00000205771	4	0.675728	1.05445	0.39192
ENSG00000164045	4	-0.525591	-0.158893	-0.96976
ENSG00000072274	4	-0.400638	-0.224182	-0.61568
ENSG00000134815	4	-0.144448	0.253133	-0.645883
ENSG00000137992	4	0.355265	0.622637	0.021642
ENSG00000100359	4	0.584963	0.752375	0.377235
ENSG00000060069	4	0.202308	1.00541	-0.845753
ENSG00000111203	4	0.406625	0.924899	-0.26039
ENSG00000023892	4	0.510195	1.05445	-0.187815
ENSG00000100564	4	0.421351	0.615082	0.173332
ENSG00000123095	4	0.10103	0.660514	-0.645335
ENSG00000140548	4	0.447464	1.00569	-0.290956
ENSG00000127666	4	0.158857	0.79886	-0.706269
ENSG00000119777	4	-0.304087	-0.0432841	-0.660514
ENSG00000142166	4	0.202308	0.893085	-0.736966
ENSG00000162894	4	0.429952	0.72989	0.115663
ENSG00000213366	4	0.26039	0.783321	-0.289507
ENSG00000134184	4	0.26039	0.783321	-0.289507
ENSG00000102977	4	-0.39192	-0.115477	-0.675728
ENSG00000132661	4	-0.39192	-0.187815	-0.600006
ENSG00000099899	4	-0.554968	-0.406625	-0.706269
ENSG00000135632	4	-0.495325	-0.0865877	-0.908965
ENSG00000242498	4	0.421351	1.07092	-0.231326
ENSG00000116661	4	0.908965	1.1882	0.584963
ENSG00000137124	4	-0.510316	-0.231378	-0.813305
ENSG00000137821	4	0.274941	0.600006	-0.0865877
ENSG00000250305	4	0.495325	1.17123	-0.26039
ENSG00000255443	4	-0.36257	0	-0.767827
ENSG00000058668	4	0.26039	0	-0.600006
ENSG00000166669	4	0.845753	0.630192	0.12993
ENSG00000135596	4	0.615082	0.554968	0.421351
ENSG00000104643	4	0.841687	0.471625	-0.333986
ENSG00000110104	4	-0.318682	-0.554968	-1.07092
ENSG00000159166	4	-0.336399	-0.503714	-0.856884
ENSG00000115526	4	0.274941	-0.245851	-1.34473
ENSG00000103540	4	0.630192	0.377235	-0.158857
ENSG00000135002	4	0.130257	-0.108259	-0.615936
ENSG00000123505	4	-0.333294	-0.428859	-0.631902
ENSG00000102780	4	1.39855	0.830075	-0.377235
ENSG00000055732	4	0.675728	0.36257	-0.289507
ENSG00000156885	4	0.333294	0	-0.690979
ENSG00000249286	4	-0.333294	-0.480482	-0.783321
ENSG00000058799	4	0.645335	0.480482	0.14439
ENSG00000174442	4	0.0432841	-0.173332	-0.615082
ENSG00000103257	4	0.39192	0.0288549	-0.690979
ENSG00000135451	4	0.645335	0.36257	-0.173332
ENSG00000063176	4	0.832006	0.50113	-0.122796
ENSG00000196189	4	0.706269	0.510195	0.12993
ENSG00000143256	4	0.10103	-0.14439	-0.615082
ENSG00000153879	4	-0.0144271	-0.245851	-0.690979
ENSG00000143502	4	0.318682	-0.0288549	-0.645335
ENSG00000095585	4	0.36257	0	-0.645335
ENSG00000102879	4	-0.202308	-0.600006	-1.30933
ENSG00000089060	4	0.525091	0.0288549	-0.830075
ENSG00000158470	4	0.600264	0.203793	-0.489598
ENSG00000179431	4	-0.554968	-0.600006	-0.675728
ENSG00000176170	4	0.0865877	-0.436099	-1.30933
ENSG00000131467	4	-0.0866224	-0.326088	-0.714051
ENSG00000101003	4	0.0432841	-0.216811	-0.645335
ENSG00000131711	4	0.594102	0.360799	0.0144274
ENSG00000176153	4	0.940887	0.480482	-0.202308
ENSG00000165868	4	0.36257	-0.0288549	-0.615082
ENSG00000049130	4	0.443969	0	-0.66834
ENSG00000198464	4	1.00541	0.554968	-0.12993
ENSG00000080608	4	-0.0432841	-0.333294	-0.783321
ENSG00000160325	4	0.973766	0.525216	-0.172181
ENSG00000132196	4	0.630192	0.39192	0.0721498
ENSG00000099251	4	0.630192	0.39192	0.0721498
ENSG00000011260	4	0.14439	-0.304087	-0.908965
ENSG00000164687	4	0.0865877	-0.231326	-0.660514
ENSG00000234964	4	0.0865877	-0.231326	-0.660514
ENSG00000143155	4	0.645335	0.274941	-0.231326
ENSG00000061273	4	1.15433	0.736966	0.158857
ENSG00000004142	4	0.736966	0.304087	-0.304087
ENSG00000130204	4	-0.45087	-0.525091	-0.630192
ENSG00000143494	4	0.706269	-0.0288549	-1.10407
ENSG00000229358	4	0.845753	0.630192	0.318682
ENSG00000160712	4	0.717469	0.152043	-0.39943
ENSG00000149970	4	0.645335	0.318682	0
ENSG00000018699	4	0.14439	-0.26039	-0.660514
ENSG00000114982	4	1.20526	0.600006	0
ENSG00000196378	4	-0.173332	-0.600006	-1.05445
ENSG00000112242	4	0.624865	0.151738	-0.355904
ENSG00000141682	4	1.11003	0.130572	-0.91721
ENSG00000131116	4	1.15433	0.495325	-0.187815
ENSG00000104343	4	0.630192	0.318682	0
ENSG00000122641	4	1.0078	0.367132	-0.284975
ENSG00000127080	4	0.274941	-0.39192	-1.07092
ENSG00000131016	4	0.26039	-0.600006	-1.56579
ENSG00000120322	4	0.0432841	-0.274941	-0.645335
ENSG00000101986	4	0.690979	0.173332	-0.421351
ENSG00000169499	4	0.690979	0	-0.877257
ENSG00000125378	4	0.690979	-0.12993	-1.17123
ENSG00000138182	4	0.615082	0.304087	-0.0721498
ENSG00000170290	4	1.12075	0.436099	-0.377235
ENSG00000095485	4	0.0577155	-0.304087	-0.645335
ENSG00000109103	4	0.525091	-0.202308	-0.893085
ENSG00000068078	4	-0.0651871	-0.360799	-0.637147
ENSG00000142684	4	-0.333294	-0.495325	-0.645335
ENSG00000196449	4	0.39192	-0.333294	-1.00541
ENSG00000137331	4	0.0432841	-0.45087	-0.893085
ENSG00000170345	4	0.706269	0.333294	0
ENSG00000204576	4	0.495325	-0.158857	-0.752375
ENSG00000174574	4	-0.12993	-0.406625	-0.660514
ENSG00000114850	4	0.202308	-0.304087	-0.767827
ENSG00000134470	4	1.00541	-0.245851	-1.27429
ENSG00000075643	4	0.202308	-0.274941	-0.660514
ENSG00000229419	4	0.675728	0.10103	-0.36257
ENSG00000133316	4	-0.10103	-0.377235	-0.600006
ENSG00000104497	4	0.630192	0.525091	0.436099
ENSG00000181649	4	-0.0144271	-0.480482	-0.877257
ENSG00000158161	4	1.00541	0.465664	0
ENSG00000133983	4	0.645335	0.216811	-0.158857
ENSG00000154175	4	0.79886	0	-0.510195
ENSG00000006327	4	0.377235	-0.202308	-0.600006
ENSG00000118292	4	0.706269	0.289507	0
ENSG00000066651	4	0.814444	0.436099	0.173332
ENSG00000174744	4	-0.0577155	-0.436099	-0.690979
ENSG00000005436	4	0.629368	0.0723308	-0.305612
ENSG00000121671	4	0.845753	0.540015	0.333294
ENSG00000117525	4	0.721597	0.26039	-0.0432841
ENSG00000112186	4	0.928224	0.217889	-0.253313
ENSG00000214517	4	0.744712	0.137167	-0.267869
ENSG00000100385	4	1.27429	0.510195	0
ENSG00000163818	4	0.767827	0.660514	0.584963
ENSG00000033327	4	0.706269	0.216811	-0.12993
ENSG00000127423	4	0	-0.347923	-0.600006
ENSG00000106070	4	0.615082	-0.14439	-0.690979
ENSG00000167565	4	0.0432841	-0.347923	-0.630192
ENSG00000145088	4	-0.0721498	-0.721597	-1.20526
ENSG00000104221	4	0.783321	0.238661	-0.166395
ENSG00000134780	4	0.79886	0.584963	0.421351
ENSG00000157933	4	0.845753	0	-0.645335
ENSG00000115966	4	0.768366	0.496904	0.290104
ENSG00000196083	4	0.606526	-0.021642	-0.512842
ENSG00000177054	4	0.630192	0.421351	0.26039
ENSG00000102935	4	1.54674	0.675728	0
ENSG00000106004	4	0.630192	0.318682	-0.721597
ENSG00000166173	4	0.660514	0.525091	0.0865877
ENSG00000102886	4	-0.0144271	-0.245851	-0.973033
ENSG00000139508	4	0.660514	0.421351	-0.495325
ENSG00000107104	4	0.173332	0	-0.645335
ENSG00000177000	4	0.645335	0.510195	0
ENSG00000182890	4	0.00724651	-0.123266	-0.615744
ENSG00000181830	4	-0.14439	-0.333294	-0.989193
ENSG00000137343	4	1.39855	1.03804	-0.245851
ENSG00000136717	4	0.690979	0.540015	0
ENSG00000171631	4	0.36257	-0.0577155	-1.56579
ENSG00000101236	4	0.660514	0.510195	-0.0288549
ENSG00000095203	4	0	-0.158857	-0.630192
ENSG00000118515	4	0.540015	0.202308	-0.736966
ENSG00000181894	4	1.50901	1.12075	0.0432841
ENSG00000164885	4	0.12993	-0.12993	-0.877257
ENSG00000184281	4	0.216811	-0.0721498	-0.893085
ENSG00000135679	4	0.630192	0.465664	0
ENSG00000053372	4	-0.0721498	-0.231326	-0.660514
ENSG00000167695	4	0.115477	-0.14439	-0.845753
ENSG00000109654	4	0.64879	0.517807	0.173962
ENSG00000135046	4	0.79886	0.540015	-0.14439
ENSG00000131899	4	0.712646	0.480494	-0.0866658
ENSG00000161091	4	0.216811	-0.0144271	-0.600006
ENSG00000183696	4	-0.36257	-0.406625	-0.660514
ENSG00000233297	4	0.754507	0.645883	0.021642
ENSG00000170667	4	0.754507	0.645883	0.021642
ENSG00000272949	4	0.754507	0.645883	0.021642
ENSG00000143624	4	-0.10103	-0.202308	-0.721597
ENSG00000115828	4	0.14439	0	-0.783321
ENSG00000115084	4	0.783321	0.645335	0.0865877
ENSG00000152661	4	0.14439	-0.216811	-1.72294
ENSG00000184160	4	-0.0577155	-0.173332	-0.660514
ENSG00000119862	4	-0.274941	-0.436099	-1.12075
ENSG00000137478	4	0.645335	0.525091	0.0144271
ENSG00000216775	4	0.690979	0.584963	0.0721498
ENSG00000167393	4	0.940887	0.660514	-0.56995
ENSG00000111674	4	0.495325	0.115477	-1.56579
ENSG00000125848	4	0.630192	0.480482	-0.187815
ENSG00000198948	4	0.713933	0.47501	-0.603182
ENSG00000197062	4	1.29177	1.12075	0.333294
ENSG00000131323	4	0.140438	0.0577169	-0.663098
ENSG00000174684	4	0.12993	0.0432841	-0.660514
ENSG00000229828	4	0.510195	0.36257	-0.767827
ENSG00000213762	4	0.45087	0.289507	-0.973033
ENSG00000175073	4	0.436099	0.304087	-0.675728
ENSG00000115875	4	0.10103	0	-0.721597
ENSG00000166002	4	0.600006	0.421351	-0.86148
ENSG00000168003	4	0.202308	0.0721498	-0.767827
ENSG00000101191	4	0.660802	0.565198	-0.0866658
ENSG00000144791	4	0.231326	0.12993	-1.00541
ENSG00000179115	4	-0.334526	-0.377712	-0.848712
ENSG00000148291	4	-0.36257	-0.39192	-0.675728
ENSG00000161638	4	0.0577155	-0.0432841	-1.05445
ENSG00000101493	4	0.660514	0.584963	-0.318682
ENSG00000177380	4	0.328861	0.225435	-1.12215
ENSG00000147852	4	0.675728	0.630192	-0.12993
ENSG00000133104	4	0.225435	0.166647	-0.811847
ENSG00000117411	4	0.274941	0.216811	-0.645335
ENSG00000108179	4	-0.267747	-0.31183	-0.967598
ENSG00000188042	4	0.877257	0.830075	0.10103
ENSG00000006695	4	0.0865877	0.0432841	-0.615082
ENSG00000185838	4	-0.14439	-0.173332	-1.29177
ENSG00000039560	4	0.202308	0.187815	-1.36257
ENSG00000103591	4	-0.400202	-0.399851	-0.737297
ENSG00000140836	4	0.690979	0.690979	-0.0144271
ENSG00000137094	4	0.543731	0.585614	0
ENSG00000174775	4	-0.0432841	0.0144271	-0.814444
ENSG00000135828	4	0.940887	1.05445	-0.421351
ENSG00000152669	4	-0.245851	-0.187815	-0.973033
ENSG00000184916	4	-0.293454	-0.275053	-0.588048
ENSG00000125977	4	0.0866072	0.140894	-0.811049
ENSG00000163481	4	-0.36257	-0.289507	-1.43494
ENSG00000167191	4	-0.122926	-0.0649652	-0.934178
ENSG00000224051	4	0.0865877	0.158857	-0.940887
ENSG00000159840	4	0.093837	0.144622	-0.627679
ENSG00000104783	4	-0.377235	-0.347923	-1.03804
ENSG00000100379	4	0.79886	0.814444	0.0865877
ENSG00000085185	4	0.436099	0.465664	-1.36257
ENSG00000162377	4	-0.347923	-0.216811	-0.706269
ENSG00000170425	4	-0.173332	0.115477	-0.989193
ENSG00000196754	4	0.510195	0.783321	-0.289507
ENSG00000168502	4	-0.0432841	0.304087	-1.07092
ENSG00000160796	4	0.421351	0.675728	-0.36257
ENSG00000100439	4	0.814444	1.07092	0.0288549
ENSG00000120149	4	-0.131247	0.0216713	-0.593918
ENSG00000105852	4	0.45087	0.630192	-0.0865877
ENSG00000198805	4	-0.436099	-0.304087	-0.830075
ENSG00000250251	4	0.706269	0.721597	0.660514
ENSG00000109066	4	-0.304087	-0.0577155	-1.20526
ENSG00000244414	4	0.736966	0.924899	0
ENSG00000160326	4	-0.274941	0.0288549	-1.47175
ENSG00000185000	4	0.660514	0.924899	-0.347923
ENSG00000175592	4	0.26039	0.660514	-1.25691
ENSG00000101187	4	-0.0432841	0.173332	-0.783321
ENSG00000076770	4	0.630192	0.814444	0
ENSG00000121481	4	0.347923	0.645335	-0.660514
ENSG00000143797	4	0.10103	0.36257	-0.783321
ENSG00000175793	4	-0.231326	-0.0288549	-0.893085
ENSG00000136167	4	-0.421351	-0.347923	-0.660514
ENSG00000153317	4	0.39192	0.645335	-0.406625
ENSG00000105649	4	0	0.231326	-0.736966
ENSG00000115525	4	0.525091	0.615082	-0.318682
ENSG00000132429	4	-0.0577155	0	-0.600006
ENSG00000136950	4	-0.274941	-0.216811	-0.845753
ENSG00000056736	4	-0.436099	-0.39192	-0.86148
ENSG00000160113	4	-0.451446	-0.413303	-0.818446
ENSG00000154640	4	-0.0370478	0.0649359	-1.17992
ENSG00000164080	4	0.36257	0.465664	-0.675728
ENSG00000123136	4	-0.173332	-0.12993	-0.630192
ENSG00000105849	4	-0.0721498	0	-0.600006
ENSG00000266967	4	-0.289507	-0.245851	-0.615082
ENSG00000101400	4	0.584963	0.706269	-0.39192
ENSG00000162545	4	-0.0721498	0.0144271	-0.783321
ENSG00000128626	4	-0.45087	-0.39192	-0.940887
ENSG00000130024	4	-0.377235	-0.347923	-0.630192
ENSG00000173153	4	-0.00730596	0.0794523	-0.75281
ENSG00000185745	4	0	0.0865877	-0.767827
ENSG00000066044	4	-0.0290181	0.0433014	-0.674824
ENSG00000119599	4	0.202308	0.333294	-0.615082
ENSG00000043591	4	0.814444	0.940887	0
ENSG00000122435	4	0.540015	0.675728	-0.36257
ENSG00000149485	4	-0.0577155	0.0288549	-0.630192
ENSG00000143772	4	-0.0432841	0.158857	-1.22239
ENSG00000137145	4	0.56995	0.600006	0.39192
ENSG00000112200	4	0.603655	0.661397	0.26039
ENSG00000198932	4	0.480482	0.600006	-0.231326
ENSG00000172936	4	-0.202308	-0.115477	-0.690979
ENSG00000196218	4	0.675728	0.79886	0
ENSG00000100479	4	-0.173332	-0.0721498	-0.690979
ENSG00000162073	4	0.245851	0.495325	-1.07092
ENSG00000132329	4	-0.347923	-0.274941	-0.706269
ENSG00000136205	4	0.540015	0.630192	0.10103
ENSG00000132688	4	0.158857	0.333294	-0.706269
ENSG00000136026	4	-0.18071	-0.0866658	-0.653671
ENSG00000136870	4	0.675728	0.736966	0.39192
ENSG00000187605	4	-0.202308	-0.0577155	-0.79886
ENSG00000112759	4	-0.0723689	0.137229	-0.943161
ENSG00000138111	4	-0.12993	0.115477	-1.20526
ENSG00000138028	4	-0.26039	-0.0144271	-1.30933
ENSG00000141582	4	-0.347923	-0.274941	-0.660514
ENSG00000198908	3	0.554968	0.630192	0.721597
ENSG00000158373	3	-0.378413	0.254124	1.03082
ENSG00000137193	3	-0.14439	0.231326	0.690979
ENSG00000196693	3	0	0.510195	1.12075
ENSG00000155792	3	0.202308	0.752375	1.39855
ENSG00000221716	3	-0.115477	0.304087	0.79886
ENSG00000134294	3	-0.12996	0.231326	0.622839
ENSG00000039650	3	-0.216811	0.231326	0.721597
ENSG00000064687	3	-1.08746	-0.115477	0.956931
ENSG00000100991	3	-0.158857	0.202308	0.600006
ENSG00000063854	3	-0.0288549	0.274941	0.615082
ENSG00000006016	3	-0.814444	-0.45087	-0.0432841
ENSG00000001461	3	-0.17419	0.210676	0.654664
ENSG00000163867	3	-0.783321	-0.173332	0.525091
ENSG00000115073	3	-0.333294	0.158857	0.615082
ENSG00000183655	3	0.304087	0.908965	1.47175
ENSG00000167377	3	-0.465664	0.0865877	0.600006
ENSG00000261611	3	-0.465664	0.0865877	0.600006
ENSG00000081320	3	0.101032	0.376188	0.636411
ENSG00000175505	3	-0.989193	-0.554968	-0.14439
ENSG00000134716	3	-0.630192	-0.115477	0.377235
ENSG00000092470	3	-0.615082	-0.10103	0.39192
ENSG00000168899	3	-1.00541	-0.173332	0.660514
ENSG00000235280	3	-0.630192	0.0865877	0.79886
ENSG00000104976	3	-1.36257	-0.584963	0.216811
ENSG00000189283	3	-0.645335	0	0.675728
ENSG00000024862	3	0.406625	0.86148	1.34473
ENSG00000105443	3	-0.14439	0.216811	0.600006
ENSG00000115661	3	0.0865877	0.36257	0.706269
ENSG00000137198	3	-0.660514	0.115477	1.08746
ENSG00000204540	3	0	0.465664	1.05445
ENSG00000112234	3	-0.12993	0.216811	0.660514
ENSG00000111424	3	-0.721597	-0.347923	0.12993
ENSG00000006459	3	0.187815	0.584963	1.10407
ENSG00000172594	3	-0.216811	0.274941	0.940887
ENSG00000115548	3	0.525091	0.675728	0.877257
ENSG00000111647	3	0.115477	0.554968	1.1375
ENSG00000163820	3	-0.0288549	0.231326	0.630192
ENSG00000136044	3	-0.0432841	0.333294	0.908965
ENSG00000180596	3	-0.660514	-0.0721498	0.79886
ENSG00000178878	3	0.273295	0.455029	0.722493
ENSG00000144749	3	0.202308	0.45087	0.79886
ENSG00000100246	3	0.274941	0.495325	0.79886
ENSG00000165516	3	0.0432841	0.347923	0.783321
ENSG00000081923	3	-0.245851	0.158857	0.736966
ENSG00000171681	3	-0.188389	0.137471	0.60041
ENSG00000184897	3	-0.0432841	0.36257	0.940887
ENSG00000180479	3	-0.600006	-0.274941	0.187815
ENSG00000120925	3	0.12993	0.377235	0.736966
ENSG00000163521	3	-0.893085	0	1.29177
ENSG00000102554	3	-0.487232	0.12271	1.00065
ENSG00000244479	3	0.36257	0.660514	1.27429
ENSG00000163794	3	0	0.245851	0.736966
ENSG00000189143	3	-0.45087	-0.0865877	0.645335
ENSG00000213865	3	-0.436099	0	0.877257
ENSG00000197903	3	-0.26039	0.0865877	0.752375
ENSG00000112406	3	-0.10103	0.347923	1.1882
ENSG00000186522	3	0.0145728	0.245951	0.672931
ENSG00000140543	3	-0.10103	0.14439	0.600006
ENSG00000176148	3	-0.39783	0.0432884	0.805022
ENSG00000140526	3	-0.289772	0.0505074	0.630618
ENSG00000204634	3	-0.615082	-0.0865877	0.86148
ENSG00000067221	3	-0.0938229	0.159341	0.602336
ENSG00000177463	3	0.0577155	0.304087	0.690979
ENSG00000157796	3	-0.0288549	0.554968	1.49033
ENSG00000010361	3	-0.752375	-0.540015	-0.202308
ENSG00000167766	3	-0.115477	0.173332	0.645335
ENSG00000075240	3	-0.187815	0.158857	0.721597
ENSG00000172037	3	-0.274941	0.14439	0.845753
ENSG00000205189	3	-0.347923	0.0865877	0.814444
ENSG00000256683	3	0.615082	0.973033	1.56579
ENSG00000230701	3	-0.406625	0	0.675728
ENSG00000167107	3	-0.14439	0.14439	0.86148
ENSG00000135951	3	-0.333294	0	0.783321
ENSG00000142082	3	0.26039	0.39192	0.706269
ENSG00000132849	3	0.0216898	0.367132	1.1527
ENSG00000116191	3	-0.615082	-0.10103	1.07092
ENSG00000138764	3	0.480482	0.877257	1.76367
ENSG00000105856	3	0.0508048	0.543731	1.64793
ENSG00000198189	3	0.304087	0.630192	1.32698
ENSG00000152763	3	-0.45087	0	0.956931
ENSG00000185875	3	-0.173332	0.173332	0.908965
ENSG00000186591	3	0.108449	0.283955	0.668888
ENSG00000146278	3	0.845753	1.03804	1.45329
ENSG00000010319	3	-0.333294	0	0.721597
ENSG00000105053	3	0.274941	0.39192	0.645335
ENSG00000204590	3	-0.721597	-0.495325	0.26039
ENSG00000023445	3	-0.202308	0	0.660514
ENSG00000100802	3	0.10103	0.274941	0.845753
ENSG00000160959	3	-0.00757168	0.137353	0.659394
ENSG00000115419	3	-0.0865877	0.0865877	0.675728
ENSG00000187837	3	0.10103	0.274941	0.877257
ENSG00000111886	3	-0.304087	0	0.924899
ENSG00000215712	3	-0.318682	0	0.973033
ENSG00000106330	3	-0.10103	0.0865877	0.660514
ENSG00000135968	3	0.202308	0.347923	0.79886
ENSG00000175040	3	-0.216811	0	0.675728
ENSG00000186376	3	0.52598	0.54145	0.586532
ENSG00000130338	3	-0.202308	0.0144271	0.660514
ENSG00000100150	3	-0.45087	-0.0144271	1.29177
ENSG00000118579	3	-0.158857	0.0432841	0.615082
ENSG00000198919	3	0.0721498	0.304087	0.956931
ENSG00000159335	3	-0.645335	-0.510195	-0.12993
ENSG00000141506	3	-0.216811	0	0.600006
ENSG00000181513	3	-0.347923	0	0.973033
ENSG00000105486	3	-0.0144271	0.158857	0.630192
ENSG00000148090	3	0.26039	0.436099	0.908965
ENSG00000196208	3	0.173332	0.318682	0.706269
ENSG00000100258	3	-0.0217006	0.145005	0.591215
ENSG00000134109	3	0.10103	0.274941	0.721597
ENSG00000123810	3	0.0577155	0.39192	1.27429
ENSG00000100307	3	0.14439	0.377235	0.989193
ENSG00000091656	3	-0.115477	0	0.675728
ENSG00000184678	3	0.510195	0.630192	1.30933
ENSG00000148429	3	-0.0144271	0.0865877	0.660514
ENSG00000103168	3	-0.0144361	0.079512	0.615099
ENSG00000157184	3	0.231419	0.31226	0.713933
ENSG00000137275	3	-0.630192	-0.495325	0.187815
ENSG00000104946	3	0.645335	0.675728	0.830075
ENSG00000115750	3	-0.122833	-0.00724178	0.600264
ENSG00000105514	3	-0.115477	0	0.630192
ENSG00000140382	3	0.0865877	0.187815	0.675728
ENSG00000143429	3	-0.45087	-0.245851	0.706269
ENSG00000077943	3	-0.202308	0	0.956931
ENSG00000137962	3	0.10103	0.231326	0.752375
ENSG00000242252	3	-0.187815	0	0.767827
ENSG00000160703	3	0.377235	0.510195	1.05445
ENSG00000153234	3	0	0.158857	0.86148
ENSG00000133639	3	0.101767	0.304863	1.22305
ENSG00000100485	3	0.33384	0.391961	0.654527
ENSG00000239218	3	-0.721597	-0.510195	0.377235
ENSG00000111897	3	0.347923	0.421351	0.736966
ENSG00000138459	3	0.12993	0.274941	0.893085
ENSG00000075945	3	-0.0432841	0.158857	1.0217
ENSG00000130958	3	-0.00721895	0.122981	0.679374
ENSG00000180573	3	0.0721498	0.187815	0.989193
ENSG00000164548	3	0.0144401	0.0939076	0.640177
ENSG00000162419	3	-0.630192	-0.56995	-0.12993
ENSG00000240291	3	-0.0865877	0	0.660514
ENSG00000165125	3	-0.0721498	0	0.690979
ENSG00000198157	3	0.232035	0.270008	0.630209
ENSG00000125864	3	0.173332	0.231326	0.830075
ENSG00000123600	3	-0.690979	-0.630192	-0.0144271
ENSG00000144504	3	-0.322668	-0.240241	0.597387
ENSG00000109339	3	-0.10103	0	0.814444
ENSG00000129518	3	0.245851	0.304087	0.783321
ENSG00000196787	3	0.39192	0.495325	1.41669
ENSG00000118307	3	-0.10103	0	0.877257
ENSG00000154305	3	0.260077	0.284975	0.615896
ENSG00000164442	3	0.318715	0.347959	0.74617
ENSG00000141699	3	0.12993	0.173332	0.767827
ENSG00000034971	3	0	0.0577155	0.706269
ENSG00000181218	3	0.0721498	0.115477	0.600006
ENSG00000091640	3	0.0577155	0.115477	0.79886
ENSG00000138433	3	0.0865877	0.158857	1.00541
ENSG00000163697	3	0.0866072	0.12996	0.63849
ENSG00000151748	3	0.216811	0.245851	0.893085
ENSG00000174306	3	-0.693419	-0.668669	-0.0884502
ENSG00000225830	3	-0.0721498	0	1.22239
ENSG00000243244	3	0.333294	0.406625	1.52782
ENSG00000162337	3	0.115477	0.14439	0.600006
ENSG00000197496	3	-0.554968	0.554968	0.783321
ENSG00000131591	3	-1.23961	0	0.26039
ENSG00000119878	3	0.158857	0.752375	0.877257
ENSG00000115649	3	-0.195062	0.457169	0.592644
ENSG00000255112	3	0.144914	0.628444	0.729322
ENSG00000243789	3	-0.973033	0.187815	0.436099
ENSG00000253333	3	0.216811	0.893085	1.03804
ENSG00000253203	3	0.216811	0.893085	1.03804
ENSG00000253816	3	0.216811	0.893085	1.03804
ENSG00000143322	3	-0.767827	-0.304087	-0.202308
ENSG00000212330	3	0.0577155	0.956931	1.15433
ENSG00000075399	3	0.0721498	0.79886	0.956931
ENSG00000166887	3	0.436099	0.877257	0.973033
ENSG00000100271	3	0.202308	0.956931	1.12075
ENSG00000138380	3	0.377235	0.86148	0.973033
ENSG00000135090	3	-0.706269	-0.0721498	0.0721498
ENSG00000007541	3	-0.706269	0	0.158857
ENSG00000250474	3	-0.706269	0	0.173332
ENSG00000232931	3	-0.706269	0.767827	1.12075
ENSG00000137502	3	-1.1375	0	0.274941
ENSG00000113119	3	-0.65328	0.505953	0.703783
ENSG00000104957	3	-0.908965	0.173332	0.36257
ENSG00000185022	3	-0.465858	0.982003	1.23557
ENSG00000145779	3	-0.290104	0.470443	0.609348
ENSG00000031003	3	0.10103	0.600006	0.690979
ENSG00000060642	3	-0.151837	0.66834	0.822307
ENSG00000136144	3	0.245851	0.56995	0.630192
ENSG00000153094	3	-0.587621	0.182141	0.326005
ENSG00000107960	3	-0.675728	0.10103	0.245851
ENSG00000112167	3	-0.736966	0.814444	1.0217
ENSG00000154767	3	0.406625	0.630192	0.660514
ENSG00000197409	3	-0.39192	0.767827	0.924899
ENSG00000170917	3	-0.0288549	0.721597	0.830075
ENSG00000140688	3	0.393395	0.570924	0.596451
ENSG00000004799	3	-0.675728	0.510195	0.675728
ENSG00000173267	3	-0.584963	0.752375	0.940887
ENSG00000131759	3	-0.762024	0.0505529	0.173489
ENSG00000130821	3	-0.699009	0.0144303	0.122926
ENSG00000205664	3	-0.615082	0	0.10103
ENSG00000125170	3	-0.956931	-0.0577155	0.0865877
ENSG00000049239	3	-0.602629	0.535461	0.717469
ENSG00000261487	3	-0.406625	0.783321	0.973033
ENSG00000175938	3	-0.406625	0.783321	0.973033
ENSG00000107554	3	-0.736966	0.12993	0.231326
ENSG00000107130	3	-0.630192	0.0721498	0.158857
ENSG00000187097	3	-0.495325	0.480482	0.600006
ENSG00000174799	3	0.267706	0.564805	0.59584
ENSG00000141391	3	-0.973033	0	0.10103
ENSG00000198369	3	-0.630209	-0.0288577	0.0364911
ENSG00000165804	3	-1.32698	0.10103	0.26039
ENSG00000124313	3	0.231326	0.924899	0.989193
ENSG00000119227	3	-0.304087	0.675728	0.767827
ENSG00000100784	3	-0.422676	1.08091	1.22243
ENSG00000130037	3	0	0.706269	0.767827
ENSG00000177485	3	-0.690979	0.173332	0.245851
ENSG00000196177	3	-0.721597	0.333294	0.406625
ENSG00000140854	3	0.212519	0.70408	0.73715
ENSG00000073605	3	-0.45087	0.540015	0.600006
ENSG00000126215	3	-0.783321	-0.289507	-0.26039
ENSG00000167685	3	-0.605367	-0.176999	-0.151783
ENSG00000138646	3	-0.924899	0	0.0577155
ENSG00000197892	3	-0.231326	0.706269	0.767827
ENSG00000198026	3	-0.845753	-0.173332	-0.12993
ENSG00000183281	3	-0.304087	0.924899	0.989193
ENSG00000125551	3	-0.304087	0.924899	0.989193
ENSG00000163932	3	-1.15433	0.0721498	0.12993
ENSG00000084444	3	-0.845753	0.10103	0.14439
ENSG00000030582	3	-0.0432841	0.615082	0.645335
ENSG00000145882	3	-0.318682	0.630192	0.660514
ENSG00000109323	3	0.12993	0.600006	0.615082
ENSG00000172354	3	-0.783321	0.115477	0.14439
ENSG00000163220	3	-1.41669	0	0.0432841
ENSG00000188554	3	-0.0586322	0.691455	0.713972
ENSG00000138172	3	-0.783321	0.767848	0.825943
ENSG00000100239	3	-0.588504	-0.125254	-0.107781
ENSG00000008300	3	0.0865964	0.675802	0.70036
ENSG00000177854	3	-0.0144271	0.767827	0.79886
ENSG00000080200	3	-0.845753	0	-0.0144271
ENSG00000155287	3	-0.924899	0.0432841	0.0288549
ENSG00000166189	3	-0.845753	0.0865877	0.0721498
ENSG00000138382	3	-0.958278	-0.129934	-0.151837
ENSG00000164850	3	-0.225435	0.596614	0.577164
ENSG00000159267	3	-0.780191	0.531282	0.500438
ENSG00000111859	3	-0.400016	0.63849	0.631285
ENSG00000105711	3	-1.22239	0.554968	0.540015
ENSG00000160058	3	0.3114	0.854999	0.853765
ENSG00000185973	3	-0.615082	0	0
ENSG00000125319	3	-0.814444	0	0
ENSG00000105352	3	-0.814444	0	0
ENSG00000196440	3	-0.736966	0	0
ENSG00000068903	3	-1.39855	0.216811	0.216811
ENSG00000245680	3	-0.630192	0	0
ENSG00000088992	3	-0.630192	0.36257	0.36257
ENSG00000133624	3	0.318682	0.630192	0.630192
ENSG00000127990	3	-1.1882	0	0
ENSG00000179978	3	0.289507	0.660514	0.660514
ENSG00000085978	3	-0.675728	0.36257	0.36257
ENSG00000041880	3	-0.630192	0	0
ENSG00000133460	3	-0.973033	0.660514	0.660514
ENSG00000150995	3	-0.615082	0	0
ENSG00000171462	3	-0.645335	0	0
ENSG00000114544	3	-0.675728	0.14439	0.158857
ENSG00000100142	3	-0.752375	0.0288549	0.0432841
ENSG00000160271	3	-0.216817	0.653031	0.66153
ENSG00000198502	3	-1.00541	0.0432841	0.0577155
ENSG00000196126	3	-1.00541	0.0432841	0.0577155
ENSG00000082196	3	-0.245851	0.421351	0.736966
ENSG00000134014	3	-0.767827	-0.231326	0
ENSG00000178971	3	0.173332	0.525091	0.675728
ENSG00000010610	3	-0.0288549	0.45087	0.660514
ENSG00000103852	3	-0.0577155	0.893085	1.30933
ENSG00000104765	3	-0.00725161	0.82226	1.18189
ENSG00000137497	3	0.115477	0.495325	0.660514
ENSG00000158805	3	-0.615082	-0.216811	-0.0432841
ENSG00000125841	3	-1.20526	-0.436099	-0.10103
ENSG00000196152	3	-0.247884	0.411777	0.710684
ENSG00000149657	3	-0.79886	0.10103	0.510195
ENSG00000088320	3	-0.347923	0.554968	0.956931
ENSG00000173846	3	-1.25691	-0.436099	-0.0721498
ENSG00000164978	3	-0.845753	0.187815	0.645335
ENSG00000186312	3	-1.22239	-0.540015	-0.26039
ENSG00000135363	3	-0.973033	0.510195	1.1375
ENSG00000089775	3	-0.510195	0.79886	1.34473
ENSG00000117625	3	-0.630192	0.10103	0.39192
ENSG00000141738	3	0.12993	1.12075	1.50901
ENSG00000189339	3	0.216811	0.877257	1.1375
ENSG00000114796	3	-0.333294	1.52782	2.26216
ENSG00000104419	3	0.660514	0.783321	0.830075
ENSG00000204498	3	-0.814444	0.706269	1.27429
ENSG00000013588	3	0.348495	0.722318	0.86158
ENSG00000163346	3	0	0.940887	1.25691
ENSG00000152518	3	-0.924899	0.333294	0.752375
ENSG00000124107	3	-1.08746	0	0.36257
ENSG00000119950	3	0.274941	0.706269	0.845753
ENSG00000151422	3	-0.924899	-0.173332	0.0721498
ENSG00000182287	3	-0.59797	-0.15222	-0.00723343
ENSG00000198040	3	0.0144271	0.660514	0.893085
ENSG00000114698	3	-0.893085	0	0.304087
ENSG00000162032	3	-0.841843	0.63026	1.13122
ENSG00000140332	3	-0.615082	0.10103	0.347923
ENSG00000080007	3	-0.510195	0.45087	0.783321
ENSG00000100441	3	0.108308	0.496629	0.631028
ENSG00000143127	3	-0.600006	0	0.158857
ENSG00000130193	3	-0.924899	0	0.245851
ENSG00000119801	3	0.14439	0.86148	1.05445
ENSG00000160190	3	-0.752375	0.115477	0.347923
ENSG00000106479	3	0.202308	1.08746	1.32698
ENSG00000008853	3	-0.752375	-0.115477	0.0577155
ENSG00000105697	3	-0.690979	0.245851	0.480482
ENSG00000117305	3	0.56995	0.630192	0.645335
ENSG00000104856	3	-0.767827	0.158857	0.39192
ENSG00000134899	3	-0.908965	0.216811	0.510195
ENSG00000108479	3	-0.79886	-0.347923	-0.231326
ENSG00000101654	3	-0.0577516	0.481099	0.646459
ENSG00000221886	3	-0.0865877	0.554968	0.752375
ENSG00000170631	3	-0.421351	0.783321	1.15433
ENSG00000070366	3	-0.706269	-0.377235	-0.274941
ENSG00000158292	3	-0.66153	0.0797882	0.31148
ENSG00000103260	3	-0.690979	0.304087	0.615082
ENSG00000136997	3	-1.56579	0.115477	0.600006
ENSG00000108839	3	0	0.615082	0.79886
ENSG00000230606	3	-0.12993	0.480482	0.660514
ENSG00000106100	3	-0.690979	0	0.202308
ENSG00000166483	3	-0.137789	0.510316	0.700012
ENSG00000176102	3	-0.721597	-0.0721498	0.465664
ENSG00000196526	3	0.304087	0.706269	1.03804
ENSG00000087076	3	-0.0721498	0.600006	1.15433
ENSG00000213160	3	-0.924899	-0.39192	0.0577155
ENSG00000184613	3	-0.0144271	0.436099	0.814444
ENSG00000111667	3	-0.845753	-0.406625	-0.0144271
ENSG00000135063	3	-0.989193	0	0.877257
ENSG00000141441	3	-0.173332	0.318682	0.752375
ENSG00000196812	3	-0.289507	0.274941	0.767827
ENSG00000196663	3	0.115524	0.528981	0.884705
ENSG00000178802	3	-0.690979	-0.289507	0.0577155
ENSG00000012822	3	-0.115477	0.630192	1.20526
ENSG00000140379	3	-0.480482	0.14439	0.630192
ENSG00000177426	3	-0.333294	0.304087	0.79886
ENSG00000127528	3	-0.56995	0.45087	1.25691
ENSG00000203880	3	-0.0721498	0.600006	1.1375
ENSG00000102409	3	0.495325	0.752375	0.956931
ENSG00000161010	3	-1.0217	0.158857	1.12075
ENSG00000168781	3	0.216811	0.706269	1.10407
ENSG00000066427	3	-0.274941	0.406625	0.956931
ENSG00000101751	3	0.12993	0.465664	0.736966
ENSG00000164715	3	-0.877257	0	0.706269
ENSG00000108669	3	0.0649326	0.39274	0.656175
ENSG00000197818	3	0	0.584963	1.05445
ENSG00000172005	3	-0.783321	0	0.554968
ENSG00000178096	3	-0.304087	0.421351	0.940887
ENSG00000166783	3	-0.10103	0.752375	1.36257
ENSG00000113851	3	0.115477	0.540015	0.86148
ENSG00000108840	3	-1.1882	0.12993	1.12075
ENSG00000069020	3	-0.584963	0.173332	0.736966
ENSG00000099622	3	0.173401	0.577549	0.877282
ENSG00000185442	3	0.122981	0.633087	1.0079
ENSG00000168763	3	-0.12993	0.377235	0.752375
ENSG00000176658	3	-0.274941	0.289507	0.706269
ENSG00000128694	3	-0.924899	-0.36257	-0.0144271
ENSG00000110395	3	0	0.600006	0.973033
ENSG00000198793	3	-0.660514	0.0288549	0.465664
ENSG00000125633	3	0.0865877	0.436099	0.660514
ENSG00000023287	3	-0.0144981	0.495963	0.823248
ENSG00000070404	3	-1.05445	-0.10103	0.510195
ENSG00000109670	3	-0.231326	0.333294	0.706269
ENSG00000079616	3	-0.66153	-0.0506976	0.355429
ENSG00000136270	3	-0.645335	-0.245851	0.0288549
ENSG00000117408	3	-0.736966	-0.0865877	0.36257
ENSG00000143437	3	-0.465664	0.173332	0.615082
ENSG00000052749	3	-0.600022	-0.306617	-0.10875
ENSG00000133812	3	-0.736966	-0.289507	0.0144271
ENSG00000153207	3	-0.600006	-0.115477	0.12993
ENSG00000128309	3	-0.767827	-0.0577155	0.304087
ENSG00000143224	3	-0.540015	0.45087	0.989193
ENSG00000245532	3	0.216833	0.560376	0.745163
ENSG00000166949	3	-0.525091	0.40672	0.901819
ENSG00000160323	3	-0.830075	0	0.436099
ENSG00000185507	3	-0.600006	0.274941	0.736966
ENSG00000150401	3	-0.845753	-0.12993	0.274941
ENSG00000166135	3	-0.0947102	0.384598	0.651067
ENSG00000166398	3	0.510195	0.706269	0.814444
ENSG00000174483	3	-0.14439	0.45087	0.79886
ENSG00000103479	3	0.108553	0.49185	0.71417
ENSG00000232859	3	0.289507	0.767827	1.05445
ENSG00000139631	3	0.10103	0.554968	0.830075
ENSG00000187240	3	-0.0865877	0.377235	0.660514
ENSG00000184083	3	-1.43494	0	0.877257
ENSG00000141542	2	0.0866419	0.645774	0.311432
ENSG00000197568	2	-0.187815	0.600006	0.12993
ENSG00000265080	2	0.540015	1.41669	0.893085
ENSG00000120708	2	0	0.767827	0.304087
ENSG00000184986	2	-1.20526	0.0144271	-0.721597
ENSG00000120055	2	-0.216811	0.736966	0.158857
ENSG00000225880	2	-0.893085	0.377235	-0.39192
ENSG00000272812	2	-0.893085	0.377235	-0.39192
ENSG00000070476	2	-0.26039	0.877257	0.173332
ENSG00000168394	2	-1.05445	0.421351	-0.495325
ENSG00000169926	2	0	1.50901	0.56995
ENSG00000184254	2	-0.86148	0.690979	-0.274941
ENSG00000163703	2	-0.645335	1.52782	0.202308
ENSG00000167815	2	-0.173441	0.66031	0.151623
ENSG00000186301	2	0	1.17123	0.45087
ENSG00000114473	2	-1.00541	0.783321	-0.318682
ENSG00000236810	2	-0.421351	0.630192	-0.0721498
ENSG00000115825	2	0.0505909	0.699801	0.267706
ENSG00000184979	2	-0.495325	0.767827	-0.0721498
ENSG00000143178	2	-0.465664	1.1375	0.0865877
ENSG00000081665	2	-0.86148	0.630192	-0.347923
ENSG00000065802	2	-0.0722384	0.602629	0.158861
ENSG00000218336	2	0	0.893085	0.304087
ENSG00000117602	2	-0.0577155	0.690979	0.216811
ENSG00000010818	2	-0.168638	0.592675	0.109405
ENSG00000055147	2	-0.0865877	0.893085	0.274941
ENSG00000146842	2	0.0288549	1.20526	0.465664
ENSG00000170638	2	-1.1882	-0.216811	-0.845753
ENSG00000063180	2	-0.767827	0.115477	-0.45087
ENSG00000178585	2	-0.274941	0.645335	0.0577155
ENSG00000058063	2	0.187815	0.630192	0.347923
ENSG00000173531	2	-0.108406	1.18824	0.225435
ENSG00000180340	2	0.0577155	0.79886	0.245851
ENSG00000129355	2	0.26039	0.721597	0.377235
ENSG00000158050	2	-0.956931	0.600006	-0.56995
ENSG00000072858	2	-0.0144271	1.08746	0.26039
ENSG00000188153	2	0.0721498	1.20526	0.347923
ENSG00000084764	2	-0.216811	0.660514	0
ENSG00000110944	2	-0.0865877	0.973033	0.173332
ENSG00000137802	2	-0.630192	0.333294	-0.377235
ENSG00000254827	2	-0.706269	0.14439	-0.480482
ENSG00000187954	2	-0.512137	0.962585	-0.116895
ENSG00000142733	2	-0.660514	0.289507	-0.406625
ENSG00000111816	2	0.0577155	0.600006	0.202308
ENSG00000124664	2	-0.660514	0.0432841	-0.465664
ENSG00000154040	2	-0.877257	0.584963	-0.480482
ENSG00000204519	2	0.318682	0.908965	0.480482
ENSG00000163257	2	-0.0865877	0.736966	0.158857
ENSG00000165886	2	0.12993	0.86148	0.347923
ENSG00000162413	2	-0.216811	0.645335	0.0432841
ENSG00000260804	2	-0.10103	0.615082	0.115477
ENSG00000120875	2	-0.364968	0.7401	-0.043563
ENSG00000211455	2	0.0228221	0.721523	0.224955
ENSG00000154743	2	-0.690979	-0.0288549	-0.495325
ENSG00000142409	2	-1.07092	-0.14439	-0.79886
ENSG00000120915	2	0.56995	1.47175	0.845753
ENSG00000141570	2	-0.584963	0.615082	-0.216811
ENSG00000173486	2	-0.333294	0.973033	0.0721498
ENSG00000105708	2	0.0721498	0.675728	0.26039
ENSG00000173914	2	-0.115477	0.706269	0.14439
ENSG00000099910	2	-0.202308	0.79886	0.115477
ENSG00000172059	2	-0.231326	0.767827	0.0865877
ENSG00000109079	2	0.151623	0.677157	0.318886
ENSG00000106789	2	-0.480482	0.706269	-0.10103
ENSG00000180834	2	-0.721597	-0.202308	-0.554968
ENSG00000123143	2	-0.0865877	0.814444	0.202308
ENSG00000063660	2	-0.605685	0.39783	-0.282367
ENSG00000173621	2	-0.600006	0.0432841	-0.39192
ENSG00000121060	2	-1.03804	-0.173332	-0.924899
ENSG00000183530	2	0.0577155	0.845753	0.158857
ENSG00000148832	2	-0.694802	0.133811	-0.575493
ENSG00000080546	2	0.421351	0.630192	0.45087
ENSG00000160551	2	-0.158857	0.877257	-0.0144271
ENSG00000103196	2	0.115477	0.675728	0.202308
ENSG00000186001	2	-0.0721498	0.721597	0.0577155
ENSG00000164068	2	0.0144271	0.615082	0.115477
ENSG00000167562	2	0.333294	1.10407	0.465664
ENSG00000197670	2	-0.645335	1.23961	-0.202308
ENSG00000166444	2	-0.908965	0.630192	-0.554968
ENSG00000007312	2	0.26039	0.706269	0.36257
ENSG00000143409	2	-0.115477	0.600006	0.0432841
ENSG00000175356	2	0.231326	0.752375	0.347923
ENSG00000130208	2	-0.202308	0.752375	0
ENSG00000135083	2	-0.304087	0.893085	-0.0432841
ENSG00000119946	2	-0.36257	0.924899	-0.0865877
ENSG00000175745	2	-0.766682	0.210676	-0.555914
ENSG00000091536	2	-0.245851	0.893085	0
ENSG00000119820	2	0.480482	0.645335	0.510195
ENSG00000018610	2	0.14439	0.690979	0.245851
ENSG00000148737	2	0.274941	0.791225	0.369903
ENSG00000204428	2	-0.115477	0.908965	0.0721498
ENSG00000149591	2	-0.10103	1.00541	0.10103
ENSG00000132424	2	0.347923	0.645335	0.406625
ENSG00000235437	2	-0.0721498	0.660514	0.0721498
ENSG00000197766	2	-0.14439	0.924899	0.0721498
ENSG00000153558	2	0.333294	1.41669	0.554968
ENSG00000135423	2	-0.690979	0.333294	-0.480482
ENSG00000100897	2	0.239133	0.728142	0.267679
ENSG00000147168	2	0	0.989193	0.0577155
ENSG00000113555	2	-0.0721498	1.1882	0
ENSG00000148290	2	0.00732339	0.92751	0.0590449
ENSG00000207112	2	-0.202308	0.630192	-0.158857
ENSG00000206799	2	-0.202308	0.630192	-0.158857
ENSG00000141449	2	-0.0865877	1.68281	0
ENSG00000197852	2	-0.0432841	0.893085	0
ENSG00000121542	2	0.187815	0.814444	0.216811
ENSG00000104899	2	-0.0721498	0.877257	0
ENSG00000212864	2	-0.0865877	1.27429	0
ENSG00000114767	2	-0.600006	0.0577155	-0.554968
ENSG00000159461	2	-0.101192	0.772714	-0.0434405
ENSG00000095464	2	-0.540015	0.615082	-0.406625
ENSG00000139190	2	-0.0865877	0.645335	0
ENSG00000105701	2	0.265292	0.755418	0.320284
ENSG00000142178	2	0.39192	1.20526	0.480482
ENSG00000174080	2	-0.26039	1.27429	-0.12993
ENSG00000116106	2	0.289507	0.783321	0.333294
ENSG00000125257	2	-0.0865877	0.721597	-0.0144271
ENSG00000049089	2	-0.956931	0.86148	-0.783321
ENSG00000077238	2	-0.79886	0.525091	-0.675728
ENSG00000129757	2	0	0.864509	0.0866658
ENSG00000214176	2	0.158857	1.00541	0.245851
ENSG00000145022	2	-0.406625	0.660514	-0.377235
ENSG00000198624	2	-0.752375	0.0577155	-0.721597
ENSG00000106123	2	-0.465664	0.675728	-0.45087
ENSG00000149798	2	-0.884049	0.336832	-0.876117
ENSG00000176293	2	0	0.630192	0
ENSG00000178386	2	0	0.690979	0
ENSG00000092758	2	0	1.00541	0
ENSG00000196263	2	0	0.956931	0
ENSG00000105696	2	0	0.660514	0
ENSG00000105131	2	0	0.956931	0
ENSG00000127507	2	0	1.22239	0
ENSG00000099864	2	0	0.79886	0
ENSG00000157637	2	0.289507	0.645335	0.289507
ENSG00000159640	2	0	0.956931	0
ENSG00000179593	2	0	1.0217	0
ENSG00000176678	2	0	1.17123	0
ENSG00000102878	2	0	0.645335	0
ENSG00000047578	2	0.10103	1.03804	0.10103
ENSG00000261071	2	0	0.706269	0
ENSG00000066230	2	0	1.0217	0
ENSG00000231160	2	0	0.645335	0
ENSG00000135916	2	0	1.05445	0
ENSG00000114923	2	0	0.600006	0
ENSG00000118960	2	0.333294	0.630192	0.333294
ENSG00000078900	2	0	0.706269	0
ENSG00000121753	2	0	0.767827	0
ENSG00000147408	2	0	0.845753	0
ENSG00000091622	2	0	0.752375	0
ENSG00000196557	2	0	1.12075	0
ENSG00000147465	2	0	0.940887	0
ENSG00000206549	2	0	0.845753	0
ENSG00000145020	2	0.347923	1.10407	0.347923
ENSG00000106665	2	0	0.630192	0
ENSG00000167157	2	0	0.752375	0
ENSG00000105409	2	0.0432841	0.830075	0
ENSG00000197785	2	-0.216811	0.736966	-0.26039
ENSG00000149557	2	0.14439	1.36257	0.0865877
ENSG00000107796	2	-0.0144271	0.908965	-0.0288549
ENSG00000173715	2	-0.333294	0.675728	-0.347923
ENSG00000178814	2	0.0288549	0.845753	0
ENSG00000015532	2	-0.721597	0.814444	-0.783321
ENSG00000079739	2	0.289507	0.675728	0.274941
ENSG00000122678	2	-0.231326	0.893085	-0.274941
ENSG00000235863	2	0.203313	0.771491	0.189192
ENSG00000122386	2	-0.600006	0	-0.615082
ENSG00000167434	2	0.260525	0.767951	0.246076
ENSG00000100324	2	-0.318682	1.15433	-0.36257
ENSG00000075407	2	-0.706269	0	-0.406625
ENSG00000119636	2	-0.0432841	0.675728	0.26039
ENSG00000147955	2	-0.688493	-0.177625	-0.47332
ENSG00000226259	2	-0.0865877	0.600006	0.202308
ENSG00000145736	2	-0.0865877	0.600006	0.202308
ENSG00000168778	2	-0.421351	0.845753	0.10103
ENSG00000166133	2	-0.752375	-0.10103	-0.480482
ENSG00000204392	2	-0.600006	0.0721498	-0.318682
ENSG00000168961	2	0	0.690979	0.289507
ENSG00000132773	2	-0.615082	-0.216811	-0.436099
ENSG00000144445	2	-0.924899	0	-0.510195
ENSG00000034677	2	-0.956931	0.216811	-0.436099
ENSG00000102125	2	-0.407088	0.722098	0.0938558
ENSG00000145147	2	-0.814444	0	-0.45087
ENSG00000108187	2	0.14439	0.79886	0.436099
ENSG00000110697	2	-1.05445	0.660514	-0.304087
ENSG00000068971	2	-0.146509	1.14118	0.409771
ENSG00000117480	2	0.0144271	0.721597	0.318682
ENSG00000004766	2	0.10103	1.50901	0.706269
ENSG00000183474	2	-0.0649359	0.738632	0.319204
ENSG00000228696	2	-0.752375	0	-0.39192
ENSG00000185829	2	-0.752375	0	-0.39192
ENSG00000130956	2	-0.79886	0.187815	-0.333294
ENSG00000102996	2	-0.660514	1.00541	0.12993
ENSG00000120896	2	-0.340626	0.748473	0.158873
ENSG00000126947	2	0.26039	0.675728	0.45087
ENSG00000169442	2	0.360799	0.914117	0.619804
ENSG00000163517	2	-0.706269	1.17123	0.173332
ENSG00000198089	2	-0.144753	0.995032	0.38567
ENSG00000102178	2	-0.615082	-0.10103	-0.377235
ENSG00000121621	2	0.421351	0.690979	0.554968
ENSG00000152926	2	-0.217889	0.61259	0.187834
ENSG00000111052	2	-1.41669	0.86148	-0.304087
ENSG00000187244	2	-0.203462	0.78652	0.283738
ENSG00000121716	2	-0.158857	0.752375	0.289507
ENSG00000272752	2	-0.158857	0.752375	0.289507
ENSG00000169122	2	-0.12993	0.783321	0.318682
ENSG00000215375	2	-0.660514	0.421351	-0.12993
ENSG00000134830	2	-1.50901	0.436099	-0.554968
ENSG00000148842	2	-0.212519	0.673926	0.231326
ENSG00000122432	2	-0.406625	1.10407	0.347923
ENSG00000021488	2	-0.783321	0	-0.39192
ENSG00000021300	2	-0.318682	0.630192	0.158857
ENSG00000084093	2	-0.0144792	0.591953	0.289691
ENSG00000104884	2	-0.26039	0.893085	0.318682
ENSG00000125968	2	-1.29177	0.675728	-0.304087
ENSG00000138061	2	-1.00738	0.653138	-0.159341
ENSG00000116729	2	-0.615082	0	-0.304087
ENSG00000110057	2	-0.615082	0	-0.304087
ENSG00000158856	2	-0.675728	-0.14439	-0.406625
ENSG00000106819	2	-0.645335	0	-0.318682
ENSG00000103326	2	0.187815	0.736966	0.465664
ENSG00000168758	2	-0.725541	0.173489	-0.269305
ENSG00000082175	2	-0.752375	-0.0144271	-0.377235
ENSG00000114631	2	-1.43494	0.510195	-0.202308
ENSG00000105705	2	-0.180573	0.643506	0.342257
ENSG00000106261	2	0.202492	0.840571	0.610998
ENSG00000198373	2	-0.0650238	0.624791	0.375696
ENSG00000108960	2	-0.600006	0	-0.216811
ENSG00000142675	2	-0.36257	0.783321	0.377235
ENSG00000031691	2	-0.86148	1.39855	0.600006
ENSG00000166387	2	0.304087	0.989193	0.752375
ENSG00000186998	2	-0.783321	0.56995	0.10103
ENSG00000137501	2	-1.23961	0.333294	-0.216811
ENSG00000101004	2	-0.0865877	0.783321	0.480482
ENSG00000096996	2	-0.783321	0.465664	0
ENSG00000174672	2	0.0577155	0.706269	0.465664
ENSG00000213693	2	-0.10103	1.25691	0.752375
ENSG00000196584	2	-0.736966	0.615082	0.10103
ENSG00000173992	2	-0.347923	0.752375	0.333294
ENSG00000138642	2	-0.540015	0.675728	0.216811
ENSG00000111077	2	-0.600006	0.245851	-0.0721498
ENSG00000156873	2	-0.721597	0.0865877	-0.216811
ENSG00000130635	2	-0.187815	0.600006	0.304087
ENSG00000175224	2	-0.304087	0.600006	0.26039
ENSG00000206530	2	-0.814444	0.752375	0.14439
ENSG00000172403	2	-0.660514	0.893085	0.289507
ENSG00000078487	2	-0.706269	0.56995	0.0721498
ENSG00000174292	2	-0.675728	0.173332	-0.158857
ENSG00000143850	2	-0.231326	0.660514	0.304087
ENSG00000060656	2	-0.973033	0.706269	0.0432841
ENSG00000213347	2	0.304087	1.07092	0.767827
ENSG00000100099	2	-0.309072	0.622974	0.233455
ENSG00000118263	2	-0.736966	1.12075	0.347923
ENSG00000110237	2	-1.32698	0.973033	0.0144271
ENSG00000231369	2	-0.0288549	0.675728	0.377235
ENSG00000137221	2	0.130012	0.653138	0.430512
ENSG00000112578	2	-1.0217	-0.660514	-0.814444
ENSG00000101871	2	-0.585614	0.0939076	-0.19596
ENSG00000169087	2	-0.39192	0.600006	0.158857
ENSG00000100354	2	-0.0721498	0.893085	0.465664
ENSG00000105426	2	-1.08746	0.830075	0
ENSG00000165475	2	0.202308	0.615082	0.436099
ENSG00000269352	2	-0.630806	0.77715	0.166647
ENSG00000178075	2	0.187815	1.08746	0.690979
ENSG00000165887	2	0	1.20526	0.675728
ENSG00000198125	2	0	0.721597	0.406625
ENSG00000137177	2	-0.660514	0	-0.289507
ENSG00000132141	2	-0.14439	0.783321	0.377235
ENSG00000196912	2	0.0721498	0.877257	0.510195
ENSG00000174501	2	0.0721498	0.877257	0.510195
ENSG00000135976	2	0.0721498	0.877257	0.510195
ENSG00000007402	2	-0.86148	0.436099	-0.158857
ENSG00000168575	2	0.304087	0.767827	0.554968
ENSG00000111271	2	0.216811	0.956931	0.615082
ENSG00000187535	2	0.245851	0.600006	0.436099
ENSG00000141013	2	-0.158857	0.600006	0.245851
ENSG00000026025	2	-0.924899	0.675728	-0.0721498
ENSG00000064490	2	-0.690979	0.14439	-0.245851
ENSG00000179409	2	-0.721777	-0.282439	-0.48798
ENSG00000196696	2	-0.0288614	1.0874	0.564443
ENSG00000160214	2	-0.924899	-0.14439	-0.510195
ENSG00000138835	2	-0.641849	0.262546	-0.1761
ENSG00000107872	2	-0.347923	1.05445	0.377235
ENSG00000155666	2	0.0288549	0.645335	0.347923
ENSG00000087245	2	-0.660514	0	-0.318682
ENSG00000133985	2	-0.78919	0.363503	-0.188118
ENSG00000169231	2	-0.940887	1.32698	0.245851
ENSG00000125753	2	-0.36257	0.940887	0.318682
ENSG00000159674	2	-0.333294	1.1882	0.465664
ENSG00000241839	2	-0.767827	0	-0.36257
ENSG00000168092	2	-0.600006	0.0288549	-0.0144271
ENSG00000197299	2	-1.10407	0.0865877	0
ENSG00000177732	2	-0.645335	0.615082	0.525091
ENSG00000076924	2	-0.0721498	0.660514	0.600006
ENSG00000138641	2	-1.08746	0.510195	0.377235
ENSG00000073331	2	-1.30933	0.45087	0.304087
ENSG00000026297	2	-0.608035	0.0577155	0.0072139
ENSG00000099795	2	-0.615082	0.318682	0.245851
ENSG00000140104	2	-0.56995	1.22239	1.1375
ENSG00000161692	2	0.56995	0.956931	0.940887
ENSG00000136878	2	-0.274941	0.736966	0.675728
ENSG00000139187	2	-0.924899	0	-0.0577155
ENSG00000186104	2	-0.79886	0.333294	0.274941
ENSG00000081913	2	-0.615082	0.540015	0.480482
ENSG00000164331	2	0.187815	1.08746	1.03804
ENSG00000112039	2	-0.783321	0.615082	0.540015
ENSG00000177169	2	-0.584963	0.645335	0.465664
ENSG00000070444	2	-0.600006	0.86148	0.645335
ENSG00000105792	2	-0.645335	0	-0.0865877
ENSG00000168887	2	-0.0361889	0.714635	0.615099
ENSG00000179750	2	-0.0288549	0.783321	0.675728
ENSG00000071282	2	-0.594102	0.173962	0.0649652
ENSG00000129932	2	-1.74322	-0.924899	-1.03804
ENSG00000243056	2	-0.615082	0.630192	0.510195
ENSG00000146083	2	0.0721498	0.893085	0.814444
ENSG00000075391	2	-1.12075	0	-0.115477
ENSG00000125744	2	-0.363915	1.24229	1.07754
ENSG00000101452	2	-0.752375	0.554968	0.421351
ENSG00000008513	2	-0.79886	0.347923	0.216811
ENSG00000150907	2	-0.503634	0.615936	0.487929
ENSG00000177192	2	-1.1882	-0.406625	-0.495325
ENSG00000120784	2	0.10103	0.630192	0.56995
ENSG00000135406	2	-1.23961	-0.436099	-0.525091
ENSG00000101665	2	-0.814444	0.347923	0.216811
ENSG00000114650	2	-0.0577155	0.615082	0.540015
ENSG00000197576	2	-1.41669	0	-0.158857
ENSG00000273433	2	-1.41669	0	-0.158857
ENSG00000072121	2	0.154345	0.669144	0.607741
ENSG00000119638	2	0.0649652	0.637147	0.568752
ENSG00000135114	2	-0.980014	0.247454	0.0965211
ENSG00000172345	2	-0.10103	0.940887	0.814444
ENSG00000089916	2	-0.216811	1.52782	1.12075
ENSG00000104361	2	-0.0288549	0.924899	0.706269
ENSG00000111335	2	-0.845753	0.495325	0.187815
ENSG00000184990	2	-0.615082	0.10103	-0.0721498
ENSG00000108651	2	-0.615082	-0.245851	-0.333294
ENSG00000130529	2	-0.540015	0.721597	0.421351
ENSG00000157873	2	-0.12993	0.908965	0.675728
ENSG00000255423	2	-0.173332	0.645335	0.465664
ENSG00000123146	2	-0.736966	0.495325	0.231326
ENSG00000106404	2	-0.814444	0.318682	0.0865877
ENSG00000108799	2	0	0.645335	0.510195
ENSG00000044090	2	0.195091	0.66823	0.580278
ENSG00000085465	2	-0.924899	0	-0.173332
ENSG00000179388	2	-1.38051	-0.216811	-0.436099
ENSG00000070731	2	0.0144271	0.615082	0.495325
ENSG00000115282	2	0.0432841	0.830075	0.675728
ENSG00000107815	2	-0.893085	-0.0721498	-0.231326
ENSG00000243406	2	-0.216811	0.814444	0.615082
ENSG00000136114	2	-0.216811	0.814444	0.615082
ENSG00000144043	2	-0.983787	0.253583	0.0505023
ENSG00000132669	2	-0.245851	1.03804	0.830075
ENSG00000168310	2	-0.0865877	1.00541	0.830075
ENSG00000156345	2	-1.38051	-0.706269	-0.814444
ENSG00000119397	2	0.0288549	1.1375	0.940887
ENSG00000170525	2	-0.115477	0.752375	0.600006
ENSG00000185658	2	-0.191597	0.677974	0.525105
ENSG00000142347	2	-0.845753	1.15433	0.814444
ENSG00000101134	2	-0.86148	0.14439	-0.0288549
ENSG00000007255	2	-0.231326	0.690979	0.377235
ENSG00000168679	2	0.0721498	0.660514	0.465664
ENSG00000160633	2	-0.776492	-0.036169	-0.282224
ENSG00000133710	2	-0.480482	1.22239	0.660514
ENSG00000148120	2	-0.973033	0.347923	-0.0865877
ENSG00000100345	2	0.202308	0.660514	0.510195
ENSG00000134574	2	-0.187815	0.600006	0.347923
ENSG00000125755	2	-0.405555	0.660676	0.318682
ENSG00000166321	2	-0.0288549	0.767827	0.510195
ENSG00000170364	2	-0.721597	0.304087	-0.0288549
ENSG00000233937	2	-0.181533	1.0794	0.668558
ENSG00000168591	2	0.347923	0.721597	0.600006
ENSG00000004866	2	-0.676024	0.109644	-0.13077
ENSG00000174640	2	-0.877257	0.39192	0
ENSG00000106086	2	-0.480482	0.615082	0.274941
ENSG00000134297	2	-0.480482	0.615082	0.274941
ENSG00000160781	2	0.26039	0.752375	0.600006
ENSG00000099860	2	-0.767827	0.721597	0.26039
ENSG00000236263	2	-0.845753	0.406625	0.0144271
ENSG00000111348	2	0.187815	0.615082	0.480482
ENSG00000136141	2	-0.79886	1.15433	0.540015
ENSG00000224945	2	-0.721597	0.421351	0.0577155
ENSG00000076928	2	-0.877257	0.406625	0
ENSG00000196150	2	-0.736966	0.0865877	-0.173332
ENSG00000089280	2	-0.846143	-0.122765	-0.351171
ENSG00000205084	2	0.304087	0.590081	0.513236
ENSG00000187609	2	-0.721597	0.645335	0.274941
ENSG00000139719	2	-0.924899	0.540015	0.14439
ENSG00000166166	2	-0.782321	-0.00721354	-0.214262
ENSG00000112624	2	0.0577155	0.646195	0.489598
ENSG00000269609	2	-1.25691	0.690979	0.173332
ENSG00000154265	2	-0.187815	0.660514	0.436099
ENSG00000162520	2	-0.989193	0	-0.26039
ENSG00000189058	2	-0.289507	0.615082	0.377235
ENSG00000184208	2	-0.767827	1.08746	0.600006
ENSG00000160051	2	-1.00541	0.39192	0.0288549
ENSG00000050426	2	-0.0721498	0.752375	0.540015
ENSG00000198246	2	-0.304087	0.908965	0.600006
ENSG00000132334	2	0.10103	0.630192	0.495325
[truncated: 19 more rows]

## Sheet: GO terms - Fig. 5B
Table S6. Heatmap data and GO term enrichments, related to Figure 5
GO term enrichments within the Heatmap clusters of Fig. 5A
Background		Cluster	Score	Description		Cluster 5														Cluster 1														Cluster 4														Cluster 3
ENSG00000228463		5	3.92352	Response to unfolded protein		Annotation Cluster 1	Enrichment Score: 3.923524272529143													Annotation Cluster 1	Enrichment Score: 1.1967870671629302													Annotation Cluster 1	Enrichment Score: 1.7789680395043712													Annotation Cluster 1	Enrichment Score: 3.3903976256251647
ENSG00000241670		5	2.50581	Protein folding		Category	Term	Count	%	PValue	Genes	List Total	Pop Hits	Pop Total	Fold Enrichment	Bonferroni	Benjamini	FDR		Category	Term	Count	%	PValue	Genes	List Total	Pop Hits	Pop Total	Fold Enrichment	Bonferroni	Benjamini	FDR		Category	Term	Count	%	PValue	Genes	List Total	Pop Hits	Pop Total	Fold Enrichment	Bonferroni	Benjamini	FDR		Category	Term
ENSG00000228327		5	1.65699	Protein refolding		GOTERM_BP_DIRECT	GO:0006986~response to unfolded protein	14	2.68199	4.20255e-09	ENSG00000115541, ENSG00000096384, ENSG00000149257, ENSG00000135924, ENSG00000132002, ENSG00000086061, ENSG00000128965, ENSG00000164070, ENSG00000173110, ENSG00000144224, ENSG00000126803, ENSG00000162616, ENSG00000204390, ENSG00000120694	468	34	9233	8.12355	9.31702e-06	9.31702e-06	7.31243e-06		GOTERM_BP_DIRECT	GO:0006355~regulation of transcription, DNA-templated	33	13.5802	0.00105377	ENSG00000110315, ENSG00000160179, ENSG00000256771, ENSG00000080503, ENSG00000099381, ENSG00000170954, ENSG00000112282, ENSG00000171222, ENSG00000102804, ENSG00000155760, ENSG00000123636, ENSG00000178935, ENSG00000164104, ENSG00000135164, ENSG00000185730, ENSG00000181827, ENSG00000131931, ENSG00000116830, ENSG00000188130, ENSG00000105967, ENSG00000186230, ENSG00000165417, ENSG00000131845, ENSG0000…	205	821	9233	1.81034	0.754477	0.754477	1.71181		GOTERM_BP_DIRECT	GO:0030488~tRNA methylation	6	1.50754	0.000301991	ENSG00000037897, ENSG00000250305, ENSG00000130299, ENSG00000107614, ENSG00000122435, ENSG00000066651	346	17	9233	9.41823	0.429467	0.429467	0.513509		INTERPRO	IPR007125:Histone core
ENSG00000225880		5	1.4061	NADP activity		UP_KEYWORDS	Chaperone	21	4.02299	4.05309e-05	ENSG00000149257, ENSG00000135924, ENSG00000164070, ENSG00000140403, ENSG00000164031, ENSG00000110172, ENSG00000004478, ENSG00000112208, ENSG00000101843, ENSG00000105993, ENSG00000151929, ENSG00000115541, ENSG00000100591, ENSG00000132002, ENSG00000096384, ENSG00000086061, ENSG00000112110, ENSG00000126803, ENSG00000204388, ENSG00000171497, ENSG00000162616	513	144	10033	2.85214	0.0148449	0.0148449	0.0558543		UP_KEYWORDS	Zinc-finger	35	14.4033	0.0104644	ENSG00000070423, ENSG00000141448, ENSG00000110315, ENSG00000256771, ENSG00000103343, ENSG00000165406, ENSG00000189298, ENSG00000123200, ENSG00000170954, ENSG00000157764, ENSG00000139793, ENSG00000104427, ENSG00000123636, ENSG00000178935, ENSG00000198205, ENSG00000185730, ENSG00000131931, ENSG00000186230, ENSG00000131845, ENSG00000198839, ENSG00000198690, ENSG00000166289, ENSG00000197056, ENSG0000…	234	976	10033	1.53756	0.928667	0.928667	12.7807		GOTERM_MF_DIRECT	GO:0008175~tRNA methyltransferase activity	3	0.753769	0.0125857	ENSG00000250305, ENSG00000107614, ENSG00000122435	343	5	9277	16.228	0.999747	0.984103	17.2433		GOTERM_CC_DIRECT	GO:0000786~nucleosome
ENSG00000188976		5	1.31207	Oxidation reduction process		UP_KEYWORDS	Stress response	14	2.68199	0.000124424	ENSG00000115541, ENSG00000096384, ENSG00000149257, ENSG00000132002, ENSG00000100591, ENSG00000164070, ENSG00000173110, ENSG00000160207, ENSG00000110172, ENSG00000126803, ENSG00000204388, ENSG00000162616, ENSG00000204390, ENSG00000120694	513	77	10033	3.55591	0.0448772	0.0226961	0.171373		GOTERM_MF_DIRECT	GO:0003700~transcription factor activity, sequence-specific DNA binding	23	9.46502	0.0109515	ENSG00000105967, ENSG00000141448, ENSG00000131845, ENSG00000103343, ENSG00000189298, ENSG00000170954, ENSG00000113916, ENSG00000113658, ENSG00000171222, ENSG00000102804, ENSG00000139083, ENSG00000090612, ENSG00000127337, ENSG00000095794, ENSG00000178935, ENSG00000164104, ENSG00000135164, ENSG00000198205, ENSG00000185730, ENSG00000204859, ENSG00000245848, ENSG00000181827, ENSG00000196268	211	576	9277	1.75562	0.986508	0.986508	14.1944		UP_KEYWORDS	S-adenosyl-L-methionine	11	2.76382	0.0152211	ENSG00000135632, ENSG00000145996, ENSG00000037897, ENSG00000111641, ENSG00000250305, ENSG00000099899, ENSG00000107614, ENSG00000123505, ENSG00000122435, ENSG00000130005, ENSG00000066651	383	119	10033	2.42146	0.992727	0.914716	18.7043		UP_KEYWORDS	Nucleosome core
ENSG00000187608		5	1.22634	Regulation of transcription		GOTERM_MF_DIRECT	GO:0051082~unfolded protein binding	14	2.68199	0.000182725	ENSG00000115541, ENSG00000149257, ENSG00000135924, ENSG00000086061, ENSG00000096384, ENSG00000132002, ENSG00000173110, ENSG00000140403, ENSG00000126803, ENSG00000204388, ENSG00000113312, ENSG00000105993, ENSG00000162616, ENSG00000204390	474	80	9277	3.42505	0.118788	0.118788	0.274784		UP_KEYWORDS	Zinc	44	18.107	0.0120038	ENSG00000070423, ENSG00000141448, ENSG00000110315, ENSG00000162551, ENSG00000256771, ENSG00000103343, ENSG00000165406, ENSG00000189298, ENSG00000123200, ENSG00000170954, ENSG00000157764, ENSG00000139793, ENSG00000100985, ENSG00000104427, ENSG00000243156, ENSG00000123636, ENSG00000012211, ENSG00000178935, ENSG00000198205, ENSG00000185730, ENSG00000131931, ENSG00000186230, ENSG00000131845, ENSG0000…	234	1316	10033	1.43355	0.951742	0.780323	14.5282		GOTERM_BP_DIRECT	GO:0006400~tRNA modification	4	1.00503	0.0238258	ENSG00000145996, ENSG00000037897, ENSG00000250305, ENSG00000107614	346	17	9233	6.27882	1	0.998339	33.7037		GOTERM_CC_DIRECT	GO:0000788~nuclear nucleosome
ENSG00000188157		5	1.19273	Protein phosphorylation		GOTERM_MF_DIRECT	GO:0051087~chaperone binding	11	2.10728	0.00136663	ENSG00000115541, ENSG00000135924, ENSG00000132002, ENSG00000086061, ENSG00000100591, ENSG00000140403, ENSG00000168439, ENSG00000112208, ENSG00000105993, ENSG00000162616, ENSG00000151929	474	64	9277	3.36389	0.611848	0.376981	2.03815		UP_KEYWORDS	DNA-binding	36	14.8148	0.0188662	ENSG00000141448, ENSG00000090097, ENSG00000256771, ENSG00000103343, ENSG00000148308, ENSG00000189298, ENSG00000080503, ENSG00000170954, ENSG00000163568, ENSG00000124788, ENSG00000123636, ENSG00000178935, ENSG00000164104, ENSG00000135164, ENSG00000185730, ENSG00000245848, ENSG00000181827, ENSG00000131931, ENSG00000116830, ENSG00000186230, ENSG00000105967, ENSG00000131845, ENSG00000198839, ENSG0000…	234	1055	10033	1.46307	0.991609	0.697345	21.9317		UP_KEYWORDS	tRNA processing	7	1.75879	0.0241419	ENSG00000145996, ENSG00000037897, ENSG00000250305, ENSG00000130299, ENSG00000107614, ENSG00000122435, ENSG00000066651	383	59	10033	3.10798	0.999608	0.926823	28.1029		KEGG_PATHWAY	hsa05322:Systemic lupus erythematosus
ENSG00000131591		1	1.19679	Regulation of transcription		GOTERM_BP_DIRECT	GO:0006457~protein folding	16	3.06513	0.00182474	ENSG00000135924, ENSG00000114988, ENSG00000164070, ENSG00000140403, ENSG00000004478, ENSG00000113312, ENSG00000112208, ENSG00000105993, ENSG00000151929, ENSG00000115541, ENSG00000132002, ENSG00000096384, ENSG00000086061, ENSG00000091164, ENSG00000171497, ENSG00000162616	468	127	9233	2.4855	0.982563	0.555066	3.12798		UP_SEQ_FEATURE	zinc finger region:C2H2-type 9	10	4.11523	0.0207741	ENSG00000090612, ENSG00000131845, ENSG00000256771, ENSG00000178935, ENSG00000170954, ENSG00000198205, ENSG00000185730, ENSG00000204859, ENSG00000256223, ENSG00000196268	231	176	9966	2.4513	1	0.994594	27.333		GOTERM_MF_DIRECT	GO:0008168~methyltransferase activity	6	1.50754	0.0863614	ENSG00000135632, ENSG00000111641, ENSG00000107614, ENSG00000122435, ENSG00000130005, ENSG00000066651	343	64	9277	2.53562	1	0.995346	74.0679		INTERPRO	IPR009072:Histone-fold
ENSG00000186827		1	1.00822	Autophagy		KEGG_PATHWAY	hsa04141:Protein processing in endoplasmic reticulum	12	2.29885	0.0355201	ENSG00000096384, ENSG00000135924, ENSG00000132002, ENSG00000086061, ENSG00000164070, ENSG00000173110, ENSG00000137055, ENSG00000126803, ENSG00000204388, ENSG00000112208, ENSG00000204390, ENSG00000120694	183	141	4295	1.99744	0.999674	0.981947	36.9376		GOTERM_MF_DIRECT	GO:0003676~nucleic acid binding	20	8.23045	0.0283327	ENSG00000108406, ENSG00000131931, ENSG00000116830, ENSG00000186230, ENSG00000198839, ENSG00000131845, ENSG00000256771, ENSG00000099381, ENSG00000107201, ENSG00000197056, ENSG00000170954, ENSG00000113916, ENSG00000256223, ENSG00000164252, ENSG00000090612, ENSG00000178935, ENSG00000198205, ENSG00000185730, ENSG00000204859, ENSG00000196268	211	524	9277	1.67812	0.999987	0.996372	32.9388		UP_KEYWORDS	Methyltransferase	9	2.26131	0.122678	ENSG00000135632, ENSG00000037897, ENSG00000111641, ENSG00000250305, ENSG00000099899, ENSG00000107614, ENSG00000122435, ENSG00000130005, ENSG00000066651	383	130	10033	1.81356	1	0.939243	82.9157		UP_KEYWORDS	Antimicrobial
ENSG00000078808		4	1.77897	tRNA methylation																INTERPRO	IPR001909:Krueppel-associated box	9	3.7037	0.0298454	ENSG00000186230, ENSG00000090612, ENSG00000131845, ENSG00000256771, ENSG00000189298, ENSG00000178935, ENSG00000170954, ENSG00000256223, ENSG00000196268	230	154	9674	2.4581	1	0.955613	35.4689																KEGG_PATHWAY	hsa05034:Alcoholism
ENSG00000162572		4	1.57153	Plasma membrane related		Annotation Cluster 2	Enrichment Score: 2.5058144288388258													GOTERM_MF_DIRECT	GO:0003677~DNA binding	31	12.7572	0.0330531	ENSG00000141448, ENSG00000110315, ENSG00000090097, ENSG00000148308, ENSG00000189298, ENSG00000170954, ENSG00000171222, ENSG00000124788, ENSG00000123636, ENSG00000164104, ENSG00000135164, ENSG00000185730, ENSG00000245848, ENSG00000181827, ENSG00000116830, ENSG00000186230, ENSG00000165417, ENSG00000105967, ENSG00000198690, ENSG00000197056, ENSG00000166169, ENSG00000145241, ENSG00000256223, ENSG0000…	211	940	9277	1.44997	0.999998	0.987484	37.3286		Annotation Cluster 2	Enrichment Score: 1.571531657079017													UP_KEYWORDS	Antibiotic
ENSG00000127054		4	1.20634	Metal ion binding		Category	Term	Count	%	PValue	Genes	List Total	Pop Hits	Pop Total	Fold Enrichment	Bonferroni	Benjamini	FDR		UP_SEQ_FEATURE	zinc finger region:C2H2-type 5	12	4.93827	0.0359581	ENSG00000090612, ENSG00000131845, ENSG00000256771, ENSG00000189298, ENSG00000178935, ENSG00000170954, ENSG00000113916, ENSG00000198205, ENSG00000185730, ENSG00000204859, ENSG00000256223, ENSG00000196268	231	257	9966	2.01445	1	0.995762	42.7054		Category	Term	Count	%	PValue	Genes	List Total	Pop Hits	Pop Total	Fold Enrichment	Bonferroni	Benjamini	FDR		SMART	SM00427:H2B
ENSG00000224051		4	1.1104	nucleic acid binding		GOTERM_BP_DIRECT	GO:0090084~negative regulation of inclusion body assembly	6	1.14943	1.5986e-05	ENSG00000135924, ENSG00000132002, ENSG00000140403, ENSG00000126803, ENSG00000204388, ENSG00000105993	468	8	9233	14.7965	0.0348206	0.0175646	0.027812		INTERPRO	IPR015880:Zinc finger, C2H2-like	15	6.17284	0.0376843	ENSG00000186230, ENSG00000198839, ENSG00000131845, ENSG00000103343, ENSG00000256771, ENSG00000189298, ENSG00000170954, ENSG00000113916, ENSG00000256223, ENSG00000090612, ENSG00000178935, ENSG00000198205, ENSG00000185730, ENSG00000204859, ENSG00000196268	230	349	9674	1.80777	1	0.962772	42.6103		GOTERM_CC_DIRECT	GO:0005886~plasma membrane	99	24.8744	0.00850409	ENSG00000072274, ENSG00000136167, ENSG00000213397, ENSG00000136026, ENSG00000131899, ENSG00000168003, ENSG00000023892, ENSG00000161638, ENSG00000125848, ENSG00000124839, ENSG00000143546, ENSG00000090020, ENSG00000160326, ENSG00000089060, ENSG00000184160, ENSG00000160325, ENSG00000158156, ENSG00000160867, ENSG00000104783, ENSG00000085117, ENSG00000171631, ENSG00000213523, ENSG00000138074, ENSG0000…	367	2066	9606	1.25424	0.936618	0.936618	10.9		INTERPRO	IPR000558:Histone H2B
ENSG00000107404		4	1.01464	calmodulin binding		INTERPRO	IPR018253:DnaJ domain, conserved site	7	1.341	0.000132818	ENSG00000135924, ENSG00000132002, ENSG00000086061, ENSG00000140403, ENSG00000164031, ENSG00000105993, ENSG00000162616	496	17	9674	8.03107	0.115264	0.115264	0.207474		SMART	SM00349:KRAB	9	3.7037	0.0377049	ENSG00000186230, ENSG00000090612, ENSG00000131845, ENSG00000256771, ENSG00000189298, ENSG00000178935, ENSG00000170954, ENSG00000256223, ENSG00000196268	140	150	5432	2.328	0.997097	0.94612	36.8728		UP_KEYWORDS	Cell membrane	70	17.5879	0.0123226	ENSG00000187764, ENSG00000072274, ENSG00000166762, ENSG00000136167, ENSG00000047617, ENSG00000136026, ENSG00000198948, ENSG00000168003, ENSG00000056736, ENSG00000023892, ENSG00000170425, ENSG00000118507, ENSG00000125848, ENSG00000176170, ENSG00000143546, ENSG00000164885, ENSG00000101187, ENSG00000198576, ENSG00000090020, ENSG00000033327, ENSG00000160326, ENSG00000184160, ENSG00000158156, ENSG0000…	383	1397	10033	1.3126	0.981317	0.981317	15.4138		GOTERM_MF_DIRECT	GO:0046982~protein heterodimerization activity
ENSG00000162576		3	3.3904	nucleosome assembly		GOTERM_MF_DIRECT	GO:0051082~unfolded protein binding	14	2.68199	0.000182725	ENSG00000115541, ENSG00000149257, ENSG00000135924, ENSG00000086061, ENSG00000096384, ENSG00000132002, ENSG00000173110, ENSG00000140403, ENSG00000126803, ENSG00000204388, ENSG00000113312, ENSG00000105993, ENSG00000162616, ENSG00000204390	474	80	9277	3.42505	0.118788	0.118788	0.274784		GOTERM_BP_DIRECT	GO:0006351~transcription, DNA-templated	34	13.9918	0.0386133	ENSG00000256771, ENSG00000103343, ENSG00000148308, ENSG00000189298, ENSG00000099381, ENSG00000080503, ENSG00000141026, ENSG00000170954, ENSG00000124788, ENSG00000123636, ENSG00000178935, ENSG00000164104, ENSG00000135164, ENSG00000198205, ENSG00000185730, ENSG00000245848, ENSG00000131931, ENSG00000188130, ENSG00000186230, ENSG00000105967, ENSG00000131845, ENSG00000198839, ENSG00000104881, ENSG0000…	205	1095	9233	1.39847	1	0.991506	47.5277		UP_KEYWORDS	Membrane	152	38.191	0.184108	ENSG00000072274, ENSG00000181830, ENSG00000136167, ENSG00000132429, ENSG00000136026, ENSG00000131899, ENSG00000168003, ENSG00000023892, ENSG00000012232, ENSG00000161638, ENSG00000125848, ENSG00000143546, ENSG00000124839, ENSG00000162073, ENSG00000156885, ENSG00000090020, ENSG00000183032, ENSG00000137331, ENSG00000160326, ENSG00000160325, ENSG00000089060, ENSG00000184160, ENSG00000175283, ENSG0000…	383	3734	10033	1.06635	1	0.95541	93.5884		GOTERM_BP_DIRECT	GO:0019731~antibacterial humoral response
ENSG00000175756		3	2.41927	chromatin silencing		GOTERM_MF_DIRECT	GO:0051087~chaperone binding	11	2.10728	0.00136663	ENSG00000115541, ENSG00000135924, ENSG00000132002, ENSG00000086061, ENSG00000100591, ENSG00000140403, ENSG00000168439, ENSG00000112208, ENSG00000105993, ENSG00000162616, ENSG00000151929	474	64	9277	3.36389	0.611848	0.376981	2.03815		INTERPRO	IPR013087:Zinc finger C2H2-type/integrase DNA-binding domain	14	5.76132	0.0422164	ENSG00000186230, ENSG00000131845, ENSG00000103343, ENSG00000256771, ENSG00000189298, ENSG00000170954, ENSG00000113916, ENSG00000256223, ENSG00000090612, ENSG00000178935, ENSG00000198205, ENSG00000185730, ENSG00000196268, ENSG00000204859	230	322	9674	1.82873	1	0.95788	46.3962																GOTERM_BP_DIRECT	GO:0002227~innate immune response in mucosa
ENSG00000221978		3	2.32242	regulation of transcription, DNA-templated		GOTERM_BP_DIRECT	GO:0006457~protein folding	16	3.06513	0.00182474	ENSG00000135924, ENSG00000114988, ENSG00000164070, ENSG00000140403, ENSG00000004478, ENSG00000113312, ENSG00000112208, ENSG00000105993, ENSG00000151929, ENSG00000115541, ENSG00000132002, ENSG00000096384, ENSG00000086061, ENSG00000091164, ENSG00000171497, ENSG00000162616	468	127	9233	2.4855	0.982563	0.555066	3.12798		UP_SEQ_FEATURE	zinc finger region:C2H2-type 6	11	4.52675	0.0436678	ENSG00000090612, ENSG00000131845, ENSG00000256771, ENSG00000189298, ENSG00000178935, ENSG00000170954, ENSG00000113916, ENSG00000198205, ENSG00000185730, ENSG00000204859, ENSG00000256223	231	233	9966	2.03679	1	0.996118	49.2919		Annotation Cluster 3	Enrichment Score: 1.2063371898536124													GOTERM_BP_DIRECT	GO:0006334~nucleosome assembly
ENSG00000242485		3	1.71219	carbohydrate transport		INTERPRO	IPR002939:Chaperone DnaJ, C-terminal	4	0.766284	0.00399255	ENSG00000132002, ENSG00000086061, ENSG00000140403, ENSG00000162616	496	7	9674	11.1452	0.97499	0.602326	6.06367		UP_KEYWORDS	Transcription regulation	41	16.8724	0.0507126	ENSG00000141448, ENSG00000256771, ENSG00000103343, ENSG00000080503, ENSG00000099381, ENSG00000189298, ENSG00000141026, ENSG00000170954, ENSG00000112282, ENSG00000134058, ENSG00000102804, ENSG00000124788, ENSG00000123636, ENSG00000178935, ENSG00000164104, ENSG00000135164, ENSG00000198205, ENSG00000185730, ENSG00000245848, ENSG00000131931, ENSG00000116830, ENSG00000188130, ENSG00000105967, ENSG0000…	234	1332	10033	1.31976	0.999998	0.765767	49.1618		Category	Term	Count	%	PValue	Genes	List Total	Pop Hits	Pop Total	Fold Enrichment	Bonferroni	Benjamini	FDR		UP_KEYWORDS	Chromosome
ENSG00000179403		3	1.12634	nucleic acid binding		INTERPRO	IPR008971:HSP40/DnaJ peptide-binding	4	0.766284	0.00399255	ENSG00000132002, ENSG00000086061, ENSG00000140403, ENSG00000162616	496	7	9674	11.1452	0.97499	0.602326	6.06367		INTERPRO	IPR007087:Zinc finger, C2H2	15	6.17284	0.0545055	ENSG00000186230, ENSG00000198839, ENSG00000131845, ENSG00000103343, ENSG00000256771, ENSG00000189298, ENSG00000170954, ENSG00000113916, ENSG00000256223, ENSG00000090612, ENSG00000178935, ENSG00000198205, ENSG00000185730, ENSG00000204859, ENSG00000196268	230	368	9674	1.71444	1	0.959275	55.5247		UP_KEYWORDS	Zinc-finger	49	12.3116	0.0378382	ENSG00000121417, ENSG00000101191, ENSG00000160113, ENSG00000196378, ENSG00000204569, ENSG00000136870, ENSG00000122435, ENSG00000165424, ENSG00000104221, ENSG00000112659, ENSG00000115875, ENSG00000124459, ENSG00000170604, ENSG00000109654, ENSG00000140836, ENSG00000121481, ENSG00000127152, ENSG00000131323, ENSG00000101236, ENSG00000198342, ENSG00000185591, ENSG00000115966, ENSG00000095015, ENSG0000…	383	976	10033	1.31516	0.999996	0.915952	40.5933		UP_KEYWORDS	Citrullination
ENSG00000197785		3	1.12019	protein ADP-ribosylation		SMART	SM00271:DnaJ	7	1.341	0.00439148	ENSG00000135924, ENSG00000132002, ENSG00000086061, ENSG00000140403, ENSG00000164031, ENSG00000105993, ENSG00000162616	281	31	5432	4.36506	0.597894	0.597894	5.39639		UP_KEYWORDS	Transcription	42	17.284	0.0558834	ENSG00000141448, ENSG00000256771, ENSG00000103343, ENSG00000148308, ENSG00000080503, ENSG00000099381, ENSG00000189298, ENSG00000141026, ENSG00000170954, ENSG00000112282, ENSG00000134058, ENSG00000102804, ENSG00000124788, ENSG00000123636, ENSG00000178935, ENSG00000164104, ENSG00000135164, ENSG00000198205, ENSG00000185730, ENSG00000245848, ENSG00000131931, ENSG00000116830, ENSG00000188130, ENSG0000…	234	1381	10033	1.30398	0.999999	0.730765	52.6461		UP_KEYWORDS	Zinc	63	15.8291	0.0424175	ENSG00000135596, ENSG00000121417, ENSG00000101191, ENSG00000160113, ENSG00000196378, ENSG00000204569, ENSG00000136870, ENSG00000122435, ENSG00000143546, ENSG00000165424, ENSG00000104221, ENSG00000112659, ENSG00000115875, ENSG00000124459, ENSG00000170604, ENSG00000109654, ENSG00000140836, ENSG00000121481, ENSG00000127152, ENSG00000159840, ENSG00000131323, ENSG00000110031, ENSG00000101236, ENSG0000…	383	1316	10033	1.25406	0.999999	0.901615	44.299		GOTERM_BP_DIRECT	GO:0050830~defense response to Gram-positive bacterium
ENSG00000189409		3	1.02292	regulation of gene expression		UP_SEQ_FEATURE	domain:J	7	1.341	0.00570761	ENSG00000135924, ENSG00000132002, ENSG00000086061, ENSG00000140403, ENSG00000164031, ENSG00000105993, ENSG00000162616	507	33	9966	4.16963	0.999661	0.9303	8.99712		SMART	SM00355:ZnF_C2H2	15	6.17284	0.0613836	ENSG00000186230, ENSG00000198839, ENSG00000131845, ENSG00000103343, ENSG00000256771, ENSG00000189298, ENSG00000170954, ENSG00000113916, ENSG00000256223, ENSG00000090612, ENSG00000178935, ENSG00000198205, ENSG00000185730, ENSG00000204859, ENSG00000196268	140	349	5432	1.66762	0.999934	0.959629	53.1499		GOTERM_MF_DIRECT	GO:0046872~metal ion binding	56	14.0704	0.0464741	ENSG00000117411, ENSG00000100034, ENSG00000158161, ENSG00000121417, ENSG00000012232, ENSG00000196378, ENSG00000161638, ENSG00000204569, ENSG00000136870, ENSG00000122435, ENSG00000124459, ENSG00000170604, ENSG00000109654, ENSG00000147576, ENSG00000127152, ENSG00000198342, ENSG00000185591, ENSG00000115966, ENSG00000204576, ENSG00000249471, ENSG00000102780, ENSG00000129197, ENSG00000083828, ENSG0000…	343	1195	9277	1.26746	1	0.994412	50.8914		UP_SEQ_FEATURE	cross-link:Glycyl lysine isopeptide (Lys-Gly) (interchain with G-Cter in ubiquitin)
ENSG00000248333		2	1.24152	lipidtransport		INTERPRO	IPR001623:DnaJ domain	7	1.341	0.00592269	ENSG00000135924, ENSG00000132002, ENSG00000086061, ENSG00000140403, ENSG00000164031, ENSG00000105993, ENSG00000162616	496	33	9674	4.13722	0.995818	0.665591	8.87001		UP_SEQ_FEATURE	zinc finger region:C2H2-type 7	10	4.11523	0.0642763	ENSG00000090612, ENSG00000131845, ENSG00000256771, ENSG00000189298, ENSG00000178935, ENSG00000170954, ENSG00000198205, ENSG00000185730, ENSG00000204859, ENSG00000256223	231	217	9966	1.98815	1	0.995941	63.5932		UP_KEYWORDS	Metal-binding	89	22.3618	0.200431	ENSG00000117411, ENSG00000136167, ENSG00000100034, ENSG00000158161, ENSG00000135596, ENSG00000121417, ENSG00000101191, ENSG00000160113, ENSG00000012232, ENSG00000196378, ENSG00000161638, ENSG00000204569, ENSG00000136870, ENSG00000122435, ENSG00000143546, ENSG00000165424, ENSG00000104221, ENSG00000196754, ENSG00000112659, ENSG00000115875, ENSG00000124459, ENSG00000109654, ENSG00000170604, ENSG0000…	383	2126	10033	1.09663	1	0.955923	95.1193		KEGG_PATHWAY	hsa05203:Viral carcinogenesis
ENSG00000189339		2	1.09799	proteinubiquitination		GOTERM_MF_DIRECT	GO:0001671~ATPase activator activity	4	0.766284	0.0607812	ENSG00000135924, ENSG00000132002, ENSG00000100591, ENSG00000105993	474	18	9277	4.34927	1	0.96449	61.101		UP_SEQ_FEATURE	zinc finger region:C2H2-type 10	8	3.29218	0.0694227	ENSG00000090612, ENSG00000131845, ENSG00000256771, ENSG00000170954, ENSG00000198205, ENSG00000204859, ENSG00000256223, ENSG00000196268	231	156	9966	2.21245	1	0.995334	66.5224
ENSG00000008128						GOTERM_BP_DIRECT	GO:0009408~response to heat	5	0.957854	0.106623	ENSG00000001084, ENSG00000086061, ENSG00000140403, ENSG00000126803, ENSG00000162616	468	36	9233	2.74009	1	0.999359	85.9393		UP_SEQ_FEATURE	zinc finger region:C2H2-type 2	12	4.93827	0.0746739	ENSG00000090612, ENSG00000198839, ENSG00000131845, ENSG00000256771, ENSG00000103343, ENSG00000189298, ENSG00000170954, ENSG00000113916, ENSG00000198205, ENSG00000185730, ENSG00000256223, ENSG00000196268	231	292	9966	1.77299	1	0.994822	69.2832		Annotation Cluster 4	Enrichment Score: 1.1983889946481627													Annotation Cluster 2	Enrichment Score: 2.419269575113082
ENSG00000268575						GOTERM_BP_DIRECT	GO:0032781~positive regulation of ATPase activity	4	0.766284	0.179085	ENSG00000135924, ENSG00000132002, ENSG00000100591, ENSG00000105993	468	29	9233	2.72119	1	0.999842	96.7731		UP_SEQ_FEATURE	zinc finger region:C2H2-type 3	12	4.93827	0.0846304	ENSG00000090612, ENSG00000131845, ENSG00000256771, ENSG00000103343, ENSG00000189298, ENSG00000170954, ENSG00000113916, ENSG00000198205, ENSG00000185730, ENSG00000204859, ENSG00000256223, ENSG00000196268	231	298	9966	1.7373	1	0.995902	73.9434		Category	Term	Count	%	PValue	Genes	List Total	Pop Hits	Pop Total	Fold Enrichment	Bonferroni	Benjamini	FDR		Category	Term
ENSG00000215790																				UP_SEQ_FEATURE	zinc finger region:C2H2-type 1	11	4.52675	0.0848472	ENSG00000090612, ENSG00000198839, ENSG00000131845, ENSG00000256771, ENSG00000103343, ENSG00000189298, ENSG00000178935, ENSG00000113916, ENSG00000198205, ENSG00000185730, ENSG00000204859	231	264	9966	1.79762	1	0.993829	74.0371		SMART	SM00046:DAGKc	3	0.753769	0.0564602	ENSG00000102780, ENSG00000063176, ENSG00000176170	195	11	5432	7.5972	0.999939	0.992193	50.6821		UP_KEYWORDS	Nucleosome core
ENSG00000008130						Annotation Cluster 3	Enrichment Score: 1.99427005806175													UP_SEQ_FEATURE	zinc finger region:C2H2-type 8	9	3.7037	0.0859108	ENSG00000090612, ENSG00000131845, ENSG00000256771, ENSG00000178935, ENSG00000170954, ENSG00000198205, ENSG00000185730, ENSG00000204859, ENSG00000256223	231	197	9966	1.97099	1	0.991658	74.4922		INTERPRO	IPR001206:Diacylglycerol kinase, catalytic domain	3	0.753769	0.0617418	ENSG00000102780, ENSG00000063176, ENSG00000176170	364	11	9674	7.24825	1	0.999951	62.2685		GOTERM_BP_DIRECT	GO:0006342~chromatin silencing
ENSG00000078369						Category	Term	Count	%	PValue	Genes	List Total	Pop Hits	Pop Total	Fold Enrichment	Bonferroni	Benjamini	FDR		GOTERM_MF_DIRECT	GO:0046872~metal ion binding	35	14.4033	0.0922618	ENSG00000162551, ENSG00000256771, ENSG00000103343, ENSG00000189298, ENSG00000123200, ENSG00000170954, ENSG00000153956, ENSG00000139793, ENSG00000175198, ENSG00000157106, ENSG00000104427, ENSG00000178935, ENSG00000120063, ENSG00000198205, ENSG00000185730, ENSG00000186230, ENSG00000198839, ENSG00000131845, ENSG00000132749, ENSG00000166289, ENSG00000100027, ENSG00000198265, ENSG00000113916, ENSG0000…	211	1195	9277	1.28773	1	0.991183	73.964		UP_SEQ_FEATURE	domain:DAGKc	3	0.753769	0.0638246	ENSG00000102780, ENSG00000063176, ENSG00000176170	382	11	9966	7.11518	1	0.999364	65.2365		UP_KEYWORDS	Citrullination
ENSG00000187730						UP_SEQ_FEATURE	metal ion-binding site:Zinc 1	8	1.53257	0.00416833	ENSG00000086061, ENSG00000147592, ENSG00000140403, ENSG00000114125, ENSG00000156256, ENSG00000110172, ENSG00000099219, ENSG00000188015	507	41	9966	3.83547	0.997065	0.997065	6.64865		UP_KEYWORDS	Metal-binding	58	23.8683	0.124707	ENSG00000070423, ENSG00000141448, ENSG00000110315, ENSG00000162551, ENSG00000165406, ENSG00000189298, ENSG00000170954, ENSG00000243156, ENSG00000172817, ENSG00000120063, ENSG00000185730, ENSG00000131931, ENSG00000169891, ENSG00000131845, ENSG00000166289, ENSG00000197056, ENSG00000113916, ENSG00000113658, ENSG00000071073, ENSG00000256223, ENSG00000111653, ENSG00000152583, ENSG00000059145, ENSG0000…	234	2126	10033	1.16971	1	0.812058	82.2971		INTERPRO	IPR016064:ATP-NAD kinase-like domain	3	0.753769	0.0722993	ENSG00000102780, ENSG00000063176, ENSG00000176170	364	12	9674	6.64423	1	0.999941	68.2647		SMART	SM00414:H2A
ENSG00000067606						UP_SEQ_FEATURE	metal ion-binding site:Zinc 2	8	1.53257	0.00547518	ENSG00000086061, ENSG00000147592, ENSG00000140403, ENSG00000114125, ENSG00000156256, ENSG00000110172, ENSG00000099219, ENSG00000188015	507	43	9966	3.65708	0.999531	0.978338	8.64609		UP_SEQ_FEATURE	zinc finger region:C2H2-type 4	10	4.11523	0.166785	ENSG00000090612, ENSG00000131845, ENSG00000256771, ENSG00000189298, ENSG00000170954, ENSG00000113916, ENSG00000198205, ENSG00000185730, ENSG00000204859, ENSG00000256223	231	268	9966	1.60981	1	0.998893	93.7657																INTERPRO	IPR002119:Histone H2A
ENSG00000182873						UP_SEQ_FEATURE	metal ion-binding site:Zinc 3	3	0.574713	0.0455858	ENSG00000114125, ENSG00000156256, ENSG00000110172	507	7	9966	8.42434	1	0.961484	53.6288		UP_SEQ_FEATURE	zinc finger region:C2H2-type 11	6	2.46914	0.205693	ENSG00000090612, ENSG00000131845, ENSG00000256771, ENSG00000170954, ENSG00000204859, ENSG00000196268	231	136	9966	1.90336	1	0.99943	96.9876		Annotation Cluster 5	Enrichment Score: 1.110399740887519
ENSG00000162585																				UP_SEQ_FEATURE	domain:KRAB	6	2.46914	0.230721	ENSG00000090612, ENSG00000131845, ENSG00000256771, ENSG00000189298, ENSG00000178935, ENSG00000256223	231	142	9966	1.82294	1	0.999712	98.1488		Category	Term	Count	%	PValue	Genes	List Total	Pop Hits	Pop Total	Fold Enrichment	Bonferroni	Benjamini	FDR		Annotation Cluster 3	Enrichment Score: 2.3224242893056557
ENSG00000157933						Annotation Cluster 4	Enrichment Score: 1.6569907661466776													UP_KEYWORDS	Nucleus	81	33.3333	0.296138	ENSG00000070423, ENSG00000141448, ENSG00000148308, ENSG00000080503, ENSG00000099381, ENSG00000189298, ENSG00000170954, ENSG00000160310, ENSG00000171222, ENSG00000243156, ENSG00000124788, ENSG00000164104, ENSG00000135164, ENSG00000120063, ENSG00000185730, ENSG00000181827, ENSG00000131931, ENSG00000116830, ENSG00000165417, ENSG00000105967, ENSG00000131845, ENSG00000132749, ENSG00000104881, ENSG0000…	234	3262	10033	1.06467	1	0.947036	98.9589		UP_SEQ_FEATURE	zinc finger region:C2H2-type 11	12	3.01508	0.0150251	ENSG00000140548, ENSG00000198464, ENSG00000112200, ENSG00000213762, ENSG00000196378, ENSG00000083828, ENSG00000102935, ENSG00000181894, ENSG00000124459, ENSG00000136870, ENSG00000121417, ENSG00000140836	382	136	9966	2.30197	1	1	21.5367		Category	Term
ENSG00000116151						Category	Term	Count	%	PValue	Genes	List Total	Pop Hits	Pop Total	Fold Enrichment	Bonferroni	Benjamini	FDR		UP_SEQ_FEATURE	zinc finger region:C2H2-type 16	3	1.23457	0.34685	ENSG00000090612, ENSG00000131845, ENSG00000196268	231	53	9966	2.44205	1	0.999951	99.8464		UP_SEQ_FEATURE	zinc finger region:C2H2-type 10	13	3.26633	0.0164072	ENSG00000140548, ENSG00000198464, ENSG00000213762, ENSG00000112200, ENSG00000101493, ENSG00000083828, ENSG00000196378, ENSG00000102935, ENSG00000198342, ENSG00000181894, ENSG00000124459, ENSG00000136870, ENSG00000121417	382	156	9966	2.17408	1	0.999902	23.282		UP_KEYWORDS	DNA-binding
ENSG00000157916						UP_KEYWORDS	Stress response	14	2.68199	0.000124424	ENSG00000115541, ENSG00000096384, ENSG00000149257, ENSG00000132002, ENSG00000100591, ENSG00000164070, ENSG00000173110, ENSG00000160207, ENSG00000110172, ENSG00000126803, ENSG00000204388, ENSG00000162616, ENSG00000204390, ENSG00000120694	513	77	10033	3.55591	0.0448772	0.0226961	0.171373		UP_SEQ_FEATURE	zinc finger region:C2H2-type 15	3	1.23457	0.452488	ENSG00000090612, ENSG00000131845, ENSG00000196268	231	66	9966	1.96104	1	0.999977	99.9895		UP_SEQ_FEATURE	zinc finger region:C2H2-type 8	15	3.76884	0.0189031	ENSG00000249471, ENSG00000112200, ENSG00000083828, ENSG00000197062, ENSG00000124459, ENSG00000121417, ENSG00000140548, ENSG00000198464, ENSG00000213762, ENSG00000101493, ENSG00000196378, ENSG00000102935, ENSG00000198342, ENSG00000181894, ENSG00000136870	382	197	9966	1.98647	1	0.999174	26.3421		GOTERM_MF_DIRECT	GO:0003700~transcription factor activity, sequence-specific DNA binding
ENSG00000157911						GOTERM_MF_DIRECT	GO:0051082~unfolded protein binding	14	2.68199	0.000182725	ENSG00000115541, ENSG00000149257, ENSG00000135924, ENSG00000086061, ENSG00000096384, ENSG00000132002, ENSG00000173110, ENSG00000140403, ENSG00000126803, ENSG00000204388, ENSG00000113312, ENSG00000105993, ENSG00000162616, ENSG00000204390	474	80	9277	3.42505	0.118788	0.118788	0.274784		UP_SEQ_FEATURE	zinc finger region:C2H2-type 12	4	1.64609	0.51514	ENSG00000090612, ENSG00000131845, ENSG00000170954, ENSG00000196268	231	118	9966	1.46247	1	0.999987	99.9983		UP_SEQ_FEATURE	zinc finger region:C2H2-type 6	16	4.0201	0.0340814	ENSG00000249471, ENSG00000112200, ENSG00000083828, ENSG00000197062, ENSG00000124459, ENSG00000121417, ENSG00000140548, ENSG00000198464, ENSG00000213762, ENSG00000101493, ENSG00000127152, ENSG00000196378, ENSG00000102935, ENSG00000198342, ENSG00000181894, ENSG00000136870	382	233	9966	1.79152	1	0.998419	42.6231		GOTERM_BP_DIRECT	GO:0006355~regulation of transcription, DNA-templated
ENSG00000149527						GOTERM_BP_DIRECT	GO:0042026~protein refolding	6	1.14943	0.000190829	ENSG00000135924, ENSG00000173110, ENSG00000140403, ENSG00000126803, ENSG00000204388, ENSG00000204390	468	12	9233	9.86432	0.344993	0.100375	0.331524		UP_SEQ_FEATURE	zinc finger region:C2H2-type 14	3	1.23457	0.526859	ENSG00000090612, ENSG00000131845, ENSG00000196268	231	76	9966	1.70301	1	0.999982	99.9989		INTERPRO	IPR007087:Zinc finger, C2H2	22	5.52764	0.0366405	ENSG00000249471, ENSG00000112200, ENSG00000083828, ENSG00000131116, ENSG00000197062, ENSG00000124459, ENSG00000121417, ENSG00000140836, ENSG00000140548, ENSG00000198464, ENSG00000213762, ENSG00000101493, ENSG00000127152, ENSG00000196378, ENSG00000102935, ENSG00000198342, ENSG00000185591, ENSG00000181894, ENSG00000115966, ENSG00000136870, ENSG00000142684, ENSG00000120738	364	368	9674	1.58884	1	0.999938	43.4981		GOTERM_BP_DIRECT	GO:0006351~transcription, DNA-templated
ENSG00000157881						INTERPRO	IPR018181:Heat shock protein 70, conserved site	6	1.14943	0.000314014	ENSG00000164070, ENSG00000173110, ENSG00000126803, ENSG00000204388, ENSG00000204390, ENSG00000120694	496	13	9674	9.00186	0.251412	0.13479	0.48987		UP_SEQ_FEATURE	zinc finger region:C2H2-type 13	3	1.23457	0.636839	ENSG00000090612, ENSG00000131845, ENSG00000196268	231	93	9966	1.39171	1	0.999998	100		UP_KEYWORDS	Zinc-finger	49	12.3116	0.0378382	ENSG00000121417, ENSG00000101191, ENSG00000160113, ENSG00000196378, ENSG00000204569, ENSG00000136870, ENSG00000122435, ENSG00000165424, ENSG00000104221, ENSG00000112659, ENSG00000115875, ENSG00000124459, ENSG00000170604, ENSG00000109654, ENSG00000140836, ENSG00000121481, ENSG00000127152, ENSG00000131323, ENSG00000101236, ENSG00000198342, ENSG00000185591, ENSG00000115966, ENSG00000095015, ENSG0000…	383	976	10033	1.31516	0.999996	0.915952	40.5933		UP_KEYWORDS	Transcription regulation
ENSG00000157873						INTERPRO	IPR013126:Heat shock protein 70 family	6	1.14943	0.000314014	ENSG00000164070, ENSG00000173110, ENSG00000126803, ENSG00000204388, ENSG00000204390, ENSG00000120694	496	13	9674	9.00186	0.251412	0.13479	0.48987																UP_SEQ_FEATURE	zinc finger region:C2H2-type 4	17	4.27136	0.0516994	ENSG00000249471, ENSG00000112200, ENSG00000083828, ENSG00000197062, ENSG00000124459, ENSG00000121417, ENSG00000140836, ENSG00000140548, ENSG00000198464, ENSG00000213762, ENSG00000101493, ENSG00000127152, ENSG00000196378, ENSG00000102935, ENSG00000198342, ENSG00000181894, ENSG00000136870	382	268	9966	1.6549	1	0.998615	57.2772		UP_KEYWORDS	Transcription
ENSG00000142611						GOTERM_MF_DIRECT	GO:0031072~heat shock protein binding	8	1.53257	0.00196987	ENSG00000096384, ENSG00000173110, ENSG00000140403, ENSG00000004478, ENSG00000204388, ENSG00000171497, ENSG00000105993, ENSG00000204390	474	36	9277	4.34927	0.74449	0.365445	2.92539		Annotation Cluster 2	Enrichment Score: 1.1854824093159173													INTERPRO	IPR013087:Zinc finger C2H2-type/integrase DNA-binding domain	19	4.77387	0.0592004	ENSG00000249471, ENSG00000083828, ENSG00000197062, ENSG00000124459, ENSG00000121417, ENSG00000140836, ENSG00000140548, ENSG00000198464, ENSG00000213762, ENSG00000101493, ENSG00000127152, ENSG00000196378, ENSG00000102935, ENSG00000198342, ENSG00000185591, ENSG00000181894, ENSG00000115966, ENSG00000136870, ENSG00000120738	364	322	9674	1.5682	1	0.999993	60.6748		UP_KEYWORDS	Nucleus
ENSG00000130762						KEGG_PATHWAY	hsa04915:Estrogen signaling pathway	9	1.72414	0.0217904	ENSG00000096384, ENSG00000160691, ENSG00000173110, ENSG00000121281, ENSG00000142875, ENSG00000004478, ENSG00000126803, ENSG00000204388, ENSG00000204390	183	82	4295	2.57597	0.992486	0.992486	24.4861		Category	Term	Count	%	PValue	Genes	List Total	Pop Hits	Pop Total	Fold Enrichment	Bonferroni	Benjamini	FDR		UP_SEQ_FEATURE	zinc finger region:C2H2-type 3	18	4.52261	0.0647089	ENSG00000249471, ENSG00000112200, ENSG00000197062, ENSG00000124459, ENSG00000121417, ENSG00000140836, ENSG00000140548, ENSG00000198464, ENSG00000213762, ENSG00000101493, ENSG00000127152, ENSG00000196378, ENSG00000102935, ENSG00000198342, ENSG00000185591, ENSG00000181894, ENSG00000136870, ENSG00000120738	382	298	9966	1.57585	1	0.998872	65.7588		UP_KEYWORDS	Zinc-finger
ENSG00000162591						KEGG_PATHWAY	hsa04141:Protein processing in endoplasmic reticulum	12	2.29885	0.0355201	ENSG00000096384, ENSG00000135924, ENSG00000132002, ENSG00000086061, ENSG00000164070, ENSG00000173110, ENSG00000137055, ENSG00000126803, ENSG00000204388, ENSG00000112208, ENSG00000204390, ENSG00000120694	183	141	4295	1.99744	0.999674	0.981947	36.9376		UP_SEQ_FEATURE	domain:PH	9	3.7037	0.0445007	ENSG00000129219, ENSG00000130294, ENSG00000116786, ENSG00000136828, ENSG00000100055, ENSG00000166289, ENSG00000185950, ENSG00000109458, ENSG00000187091	231	171	9966	2.27068	1	0.992182	49.9594		SMART	SM00355:ZnF_C2H2	19	4.77387	0.0719532	ENSG00000249471, ENSG00000112200, ENSG00000083828, ENSG00000197062, ENSG00000124459, ENSG00000121417, ENSG00000140836, ENSG00000140548, ENSG00000198464, ENSG00000213762, ENSG00000101493, ENSG00000127152, ENSG00000196378, ENSG00000102935, ENSG00000198342, ENSG00000185591, ENSG00000181894, ENSG00000136870, ENSG00000120738	195	349	5432	1.51654	0.999996	0.984342	59.6775
ENSG00000116213						KEGG_PATHWAY	hsa05134:Legionellosis	6	1.14943	0.0400761	ENSG00000173110, ENSG00000164305, ENSG00000126803, ENSG00000204388, ENSG00000165806, ENSG00000204390	183	45	4295	3.12933	0.999886	0.951524	40.6315		INTERPRO	IPR011993:Pleckstrin homology-like domain	13	5.34979	0.0543475	ENSG00000115109, ENSG00000130294, ENSG00000136828, ENSG00000116786, ENSG00000100055, ENSG00000171100, ENSG00000166289, ENSG00000185950, ENSG00000109458, ENSG00000187091, ENSG00000120899, ENSG00000129219, ENSG00000163629	230	301	9674	1.81658	1	0.97241	55.4172		UP_SEQ_FEATURE	zinc finger region:C2H2-type 7	14	3.51759	0.0735454	ENSG00000249471, ENSG00000083828, ENSG00000197062, ENSG00000124459, ENSG00000121417, ENSG00000140548, ENSG00000198464, ENSG00000213762, ENSG00000101493, ENSG00000196378, ENSG00000102935, ENSG00000198342, ENSG00000181894, ENSG00000136870	382	217	9966	1.68316	1	0.997733	70.5896		Annotation Cluster 4	Enrichment Score: 1.7121850347871908
ENSG00000078900						KEGG_PATHWAY	hsa04612:Antigen processing and presentation	6	1.14943	0.0587838	ENSG00000096384, ENSG00000173110, ENSG00000126803, ENSG00000231389, ENSG00000204388, ENSG00000204390	183	50	4295	2.81639	0.999999	0.965345	53.8051		INTERPRO	IPR001849:Pleckstrin homology domain	9	3.7037	0.0779837	ENSG00000129219, ENSG00000130294, ENSG00000116786, ENSG00000136828, ENSG00000100055, ENSG00000166289, ENSG00000185950, ENSG00000109458, ENSG00000187091	230	188	9674	2.01355	1	0.977492	69.0793		UP_SEQ_FEATURE	zinc finger region:C2H2-type 9	12	3.01508	0.0745735	ENSG00000140548, ENSG00000198464, ENSG00000249471, ENSG00000112200, ENSG00000213762, ENSG00000196378, ENSG00000083828, ENSG00000198342, ENSG00000181894, ENSG00000124459, ENSG00000136870, ENSG00000121417	382	176	9966	1.7788	1	0.996868	71.1081		Category	Term
ENSG00000227372						KEGG_PATHWAY	hsa05162:Measles	8	1.53257	0.0977711	ENSG00000010810, ENSG00000173110, ENSG00000126561, ENSG00000183735, ENSG00000126803, ENSG00000204388, ENSG00000204390, ENSG00000096968	183	93	4295	2.01892	1	0.977781	73.061		SMART	SM00233:PH	9	3.7037	0.096055	ENSG00000129219, ENSG00000130294, ENSG00000116786, ENSG00000136828, ENSG00000100055, ENSG00000166289, ENSG00000185950, ENSG00000109458, ENSG00000187091	140	183	5432	1.9082	1	0.978453	70.1418		UP_SEQ_FEATURE	zinc finger region:C2H2-type 12	9	2.26131	0.082255	ENSG00000198464, ENSG00000196378, ENSG00000102935, ENSG00000198342, ENSG00000181894, ENSG00000124459, ENSG00000136870, ENSG00000121417, ENSG00000140836	382	118	9966	1.98984	1	0.997489	74.7197		GOTERM_BP_DIRECT	GO:0008643~carbohydrate transport
ENSG00000130764						KEGG_PATHWAY	hsa05145:Toxoplasmosis	8	1.53257	0.115541	ENSG00000173110, ENSG00000160791, ENSG00000164305, ENSG00000126803, ENSG00000231389, ENSG00000204388, ENSG00000204390, ENSG00000096968	183	97	4295	1.93567	1	0.979633	79.095																UP_SEQ_FEATURE	zinc finger region:C2H2-type 2	17	4.27136	0.0940658	ENSG00000249471, ENSG00000112200, ENSG00000197062, ENSG00000124459, ENSG00000121417, ENSG00000140836, ENSG00000140548, ENSG00000198464, ENSG00000101493, ENSG00000127152, ENSG00000196378, ENSG00000102935, ENSG00000198342, ENSG00000185591, ENSG00000181894, ENSG00000136870, ENSG00000120738	382	292	9966	1.51888	1	0.997812	79.4572		UP_KEYWORDS	Sugar transport
ENSG00000116198						KEGG_PATHWAY	hsa04010:MAPK signaling pathway	13	2.49042	0.142958	ENSG00000099875, ENSG00000116717, ENSG00000169967, ENSG00000164305, ENSG00000204390, ENSG00000006062, ENSG00000107968, ENSG00000087095, ENSG00000173110, ENSG00000142875, ENSG00000126803, ENSG00000204388, ENSG00000108861	183	201	4295	1.51796	1	0.967442	86.0068		Annotation Cluster 3	Enrichment Score: 1.0479165821490257													INTERPRO	IPR015880:Zinc finger, C2H2-like	19	4.77387	0.10628	ENSG00000249471, ENSG00000112200, ENSG00000083828, ENSG00000197062, ENSG00000124459, ENSG00000121417, ENSG00000140836, ENSG00000140548, ENSG00000198464, ENSG00000213762, ENSG00000101493, ENSG00000127152, ENSG00000196378, ENSG00000102935, ENSG00000198342, ENSG00000185591, ENSG00000181894, ENSG00000136870, ENSG00000120738	364	349	9674	1.44688	1	0.99994	82.0657		INTERPRO	IPR020846:Major facilitator superfamily domain
ENSG00000169598						GOTERM_CC_DIRECT	GO:0072562~blood microparticle	6	1.14943	0.248014	ENSG00000124491, ENSG00000173110, ENSG00000159251, ENSG00000126803, ENSG00000204388, ENSG00000204390	478	68	9606	1.7732	1	0.998428	98.0815		Category	Term	Count	%	PValue	Genes	List Total	Pop Hits	Pop Total	Fold Enrichment	Bonferroni	Benjamini	FDR		UP_SEQ_FEATURE	zinc finger region:C2H2-type 5	15	3.76884	0.118682	ENSG00000249471, ENSG00000112200, ENSG00000083828, ENSG00000197062, ENSG00000124459, ENSG00000121417, ENSG00000140548, ENSG00000213762, ENSG00000101493, ENSG00000127152, ENSG00000196378, ENSG00000102935, ENSG00000198342, ENSG00000181894, ENSG00000136870	382	257	9966	1.5227	1	0.998353	86.7874
ENSG00000198912						KEGG_PATHWAY	hsa05164:Influenza A	8	1.53257	0.305407	ENSG00000132002, ENSG00000173110, ENSG00000183735, ENSG00000126803, ENSG00000231389, ENSG00000204388, ENSG00000204390, ENSG00000096968	183	129	4295	1.4555	1	0.970327	99.0397		UP_KEYWORDS	Pyridoxal phosphate	4	1.64609	0.0612967	ENSG00000135069, ENSG00000172296, ENSG00000116761, ENSG00000135094	234	39	10033	4.39755	1	0.70516	56.0567		SMART	SM00349:KRAB	8	2.01005	0.288322	ENSG00000198464, ENSG00000249471, ENSG00000196378, ENSG00000083828, ENSG00000198342, ENSG00000124459, ENSG00000136870, ENSG00000121417	195	150	5432	1.48568	1	0.99428	98.403		Annotation Cluster 5	Enrichment Score: 1.443151425745381
ENSG00000131697						GOTERM_CC_DIRECT	GO:0008180~COP9 signalosome	3	0.574713	0.425926	ENSG00000096384, ENSG00000173110, ENSG00000204390	478	29	9606	2.07892	1	0.999193	99.9546		INTERPRO	IPR015422:Pyridoxal phosphate-dependent transferase, major region, subdomain 2	3	1.23457	0.0872956	ENSG00000135069, ENSG00000172296, ENSG00000116761	230	21	9674	6.0087	1	0.98001	73.2995		GOTERM_MF_DIRECT	GO:0003676~nucleic acid binding	23	5.77889	0.298878	ENSG00000249471, ENSG00000165424, ENSG00000083828, ENSG00000099899, ENSG00000115875, ENSG00000134815, ENSG00000123136, ENSG00000197062, ENSG00000124459, ENSG00000121417, ENSG00000066651, ENSG00000140836, ENSG00000140548, ENSG00000198464, ENSG00000213762, ENSG00000101493, ENSG00000127152, ENSG00000196378, ENSG00000102935, ENSG00000198342, ENSG00000181894, ENSG00000115966, ENSG00000136870	343	524	9277	1.18716	1	0.999868	99.5038		Category	Term
ENSG00000069424						KEGG_PATHWAY	hsa05169:Epstein-Barr virus infection	8	1.53257	0.555128	ENSG00000132664, ENSG00000173110, ENSG00000142875, ENSG00000183735, ENSG00000126803, ENSG00000204388, ENSG00000204390, ENSG00000006062	183	165	4295	1.13794	1	0.986175	99.9967		INTERPRO	IPR015421:Pyridoxal phosphate-dependent transferase, major region, subdomain 1	3	1.23457	0.109636	ENSG00000135069, ENSG00000172296, ENSG00000116761	230	24	9674	5.25761	1	0.985926	81.339		UP_SEQ_FEATURE	domain:KRAB	8	2.01005	0.300318	ENSG00000198464, ENSG00000249471, ENSG00000196378, ENSG00000083828, ENSG00000198342, ENSG00000124459, ENSG00000136870, ENSG00000121417	382	142	9966	1.4698	1	0.999994	99.6725		SMART	SM00225:BTB
ENSG00000116254						KEGG_PATHWAY	hsa03040:Spliceosome	4	0.766284	0.825247	ENSG00000173110, ENSG00000126803, ENSG00000204388, ENSG00000204390	183	104	4295	0.90269	1	0.994278	100		INTERPRO	IPR015424:Pyridoxal phosphate-dependent transferase	3	1.23457	0.109636	ENSG00000135069, ENSG00000172296, ENSG00000116761	230	24	9674	5.25761	1	0.985926	81.339		UP_SEQ_FEATURE	zinc finger region:C2H2-type 1	13	3.26633	0.309478	ENSG00000140548, ENSG00000249471, ENSG00000112200, ENSG00000213762, ENSG00000101493, ENSG00000127152, ENSG00000196378, ENSG00000185591, ENSG00000181894, ENSG00000136870, ENSG00000121417, ENSG00000120738, ENSG00000140836	382	264	9966	1.28469	1	0.999995	99.7348		INTERPRO	IPR000210:BTB/POZ-like
ENSG00000116251						KEGG_PATHWAY	hsa04144:Endocytosis	7	1.341	0.896993	ENSG00000136738, ENSG00000173110, ENSG00000160791, ENSG00000126803, ENSG00000112335, ENSG00000204388, ENSG00000204390	183	213	4295	0.771313	1	0.997359	100																INTERPRO	IPR001909:Krueppel-associated box	8	2.01005	0.357134	ENSG00000198464, ENSG00000249471, ENSG00000196378, ENSG00000083828, ENSG00000198342, ENSG00000124459, ENSG00000136870, ENSG00000121417	364	154	9674	1.38062	1	0.999999	99.8837		INTERPRO	IPR011333:BTB/POZ fold
ENSG00000116237																				Annotation Cluster 4	Enrichment Score: 1.008220261294108																											UP_SEQ_FEATURE	domain:BTB
ENSG00000158292						Annotation Cluster 5	Enrichment Score: 1.4061025774238582													Category	Term	Count	%	PValue	Genes	List Total	Pop Hits	Pop Total	Fold Enrichment	Bonferroni	Benjamini	FDR		Annotation Cluster 6	Enrichment Score: 1.0805443009843807
ENSG00000097021						Category	Term	Count	%	PValue	Genes	List Total	Pop Hits	Pop Total	Fold Enrichment	Bonferroni	Benjamini	FDR		GOTERM_CC_DIRECT	GO:0000421~autophagosome membrane	3	1.23457	0.0406383	ENSG00000139112, ENSG00000126775, ENSG00000070540	224	14	9606	9.18941	0.999966	0.994168	41.6246		Category	Term	Count	%	PValue	Genes	List Total	Pop Hits	Pop Total	Fold Enrichment	Bonferroni	Benjamini	FDR		Annotation Cluster 6	Enrichment Score: 1.1263440550968065
ENSG00000215788						INTERPRO	IPR023210:NADP-dependent oxidoreductase domain	5	0.957854	0.00167531	ENSG00000085662, ENSG00000151632, ENSG00000169282, ENSG00000187134, ENSG00000023909	496	11	9674	8.86547	0.786887	0.402685	2.58766		KEGG_PATHWAY	hsa04140:Regulation of autophagy	3	1.23457	0.0488248	ENSG00000139112, ENSG00000126775, ENSG00000152348	82	19	4295	8.27022	0.999872	0.949548	45.9901		UP_SEQ_FEATURE	domain:LIM zinc-binding 3	4	1.00503	0.0340877	ENSG00000144791, ENSG00000159840, ENSG00000110031, ENSG00000173210	382	19	9966	5.49242	1	0.996031	42.629		Category	Term
ENSG00000162408						GOTERM_MF_DIRECT	GO:0004033~aldo-keto reductase (NADP) activity	4	0.766284	0.0120796	ENSG00000085662, ENSG00000116096, ENSG00000169282, ENSG00000187134	474	10	9277	7.82869	0.999777	0.813997	16.7227		GOTERM_BP_DIRECT	GO:0016236~macroautophagy	5	2.05761	0.0502019	ENSG00000139112, ENSG00000126775, ENSG00000083750, ENSG00000070540, ENSG00000152348	205	63	9233	3.57453	1	0.994894	56.9793		SMART	SM00132:LIM	5	1.25628	0.0855843	ENSG00000144791, ENSG00000159840, ENSG00000110031, ENSG00000173210, ENSG00000135596	195	47	5432	2.96345	1	0.976136	66.319		UP_SEQ_FEATURE	zinc finger region:C2H2-type 1
ENSG00000204859						INTERPRO	IPR001395:Aldo/keto reductase	4	0.766284	0.0121998	ENSG00000085662, ENSG00000151632, ENSG00000169282, ENSG00000187134	496	10	9674	7.80161	0.999988	0.715633	17.4636		UP_KEYWORDS	Autophagy	6	2.46914	0.0537095	ENSG00000172007, ENSG00000139112, ENSG00000189298, ENSG00000126775, ENSG00000070540, ENSG00000152348	234	88	10033	2.92337	0.999999	0.749842	51.209		INTERPRO	IPR001781:Zinc finger, LIM-type	5	1.25628	0.0986989	ENSG00000144791, ENSG00000159840, ENSG00000110031, ENSG00000173210, ENSG00000135596	364	47	9674	2.82733	1	0.999959	79.5925		UP_SEQ_FEATURE	zinc finger region:C2H2-type 2
ENSG00000162413						PIR_SUPERFAMILY	PIRSF000097:aldo-keto reductase	3	0.574713	0.0155807	ENSG00000085662, ENSG00000151632, ENSG00000187134	48	5	1132	14.15	0.521959	0.521959	13.8563		GOTERM_BP_DIRECT	GO:0000045~autophagosome assembly	3	1.23457	0.14148	ENSG00000139112, ENSG00000126775, ENSG00000070540	205	30	9233	4.5039	1	0.998576	91.7764		UP_KEYWORDS	LIM domain	5	1.25628	0.102767	ENSG00000144791, ENSG00000159840, ENSG00000110031, ENSG00000173210, ENSG00000135596	383	47	10033	2.78679	1	0.945018	76.8695		INTERPRO	IPR013087:Zinc finger C2H2-type/integrase DNA-binding domain
ENSG00000116273						INTERPRO	IPR018170:Aldo/keto reductase, conserved site	3	0.574713	0.0235679	ENSG00000085662, ENSG00000151632, ENSG00000187134	496	5	9674	11.7024	1	0.864538	31.1281		GOTERM_BP_DIRECT	GO:0006914~autophagy	5	2.05761	0.141861	ENSG00000172007, ENSG00000139112, ENSG00000189298, ENSG00000070540, ENSG00000152348	205	91	9233	2.47467	1	0.998285	91.836		UP_SEQ_FEATURE	domain:LIM zinc-binding 1	4	1.00503	0.105388	ENSG00000144791, ENSG00000159840, ENSG00000110031, ENSG00000173210	382	30	9966	3.47853	1	0.997999	83.2058		SMART	SM00355:ZnF_C2H2
ENSG00000041988						INTERPRO	IPR020471:Aldo/keto reductase subgroup	3	0.574713	0.0235679	ENSG00000085662, ENSG00000151632, ENSG00000187134	496	5	9674	11.7024	1	0.864538	31.1281		UP_KEYWORDS	Cytoplasmic vesicle	6	2.46914	0.815745	ENSG00000197405, ENSG00000139112, ENSG00000165406, ENSG00000157483, ENSG00000126775, ENSG00000070540	234	293	10033	0.878008	1	0.991969	100		UP_SEQ_FEATURE	domain:LIM zinc-binding 2	4	1.00503	0.105388	ENSG00000144791, ENSG00000159840, ENSG00000110031, ENSG00000173210	382	30	9966	3.47853	1	0.997999	83.2058		UP_SEQ_FEATURE	zinc finger region:C2H2-type 16
ENSG00000007923						GOTERM_BP_DIRECT	GO:0044598~doxorubicin metabolic process	3	0.574713	0.0334351	ENSG00000085662, ENSG00000151632, ENSG00000187134	468	6	9233	9.86432	1	0.996971	44.6624																														INTERPRO	IPR015880:Zinc finger, C2H2-like
ENSG00000171735						GOTERM_BP_DIRECT	GO:0044597~daunorubicin metabolic process	3	0.574713	0.0334351	ENSG00000085662, ENSG00000151632, ENSG00000187134	468	6	9233	9.86432	1	0.996971	44.6624		Annotation Cluster 5	Enrichment Score: 0.8711208754035338													Annotation Cluster 7	Enrichment Score: 1.0236874834943912													UP_SEQ_FEATURE	zinc finger region:C2H2-type 17
ENSG00000049245						GOTERM_MF_DIRECT	GO:0004032~alditol:NADP+ 1-oxidoreductase activity	3	0.574713	0.0339384	ENSG00000085662, ENSG00000151632, ENSG00000187134	474	6	9277	9.78586	1	0.929687	40.5418		Category	Term	Count	%	PValue	Genes	List Total	Pop Hits	Pop Total	Fold Enrichment	Bonferroni	Benjamini	FDR		Category	Term	Count	%	PValue	Genes	List Total	Pop Hits	Pop Total	Fold Enrichment	Bonferroni	Benjamini	FDR		UP_SEQ_FEATURE	zinc finger region:C2H2-type 13
ENSG00000049246						UP_SEQ_FEATURE	site:Lowers pKa of active site Tyr	3	0.574713	0.0455858	ENSG00000085662, ENSG00000151632, ENSG00000187134	507	7	9966	8.42434	1	0.961484	53.6288		UP_KEYWORDS	Pyridoxal phosphate	4	1.64609	0.0612967	ENSG00000135069, ENSG00000172296, ENSG00000116761, ENSG00000135094	234	39	10033	4.39755	1	0.70516	56.0567		UP_SEQ_FEATURE	domain:Fibronectin type-III	5	1.25628	0.0292767	ENSG00000100385, ENSG00000166669, ENSG00000065534, ENSG00000160712, ENSG00000125848	382	31	9966	4.2079	1	0.999749	37.8758		UP_SEQ_FEATURE	zinc finger region:C2H2-type 14
ENSG00000116288						UP_SEQ_FEATURE	nucleotide phosphate-binding region:NADP	6	1.14943	0.108254	ENSG00000085662, ENSG00000188566, ENSG00000065833, ENSG00000116096, ENSG00000151632, ENSG00000187134	507	50	9966	2.35882	1	0.990943	84.8495		KEGG_PATHWAY	hsa00260:Glycine, serine and threonine metabolism	3	1.23457	0.0910599	ENSG00000135069, ENSG00000116761, ENSG00000135094	82	27	4295	5.81978	1	0.942061	69.116		INTERPRO	IPR003961:Fibronectin, type III	9	2.26131	0.0785733	ENSG00000179403, ENSG00000100385, ENSG00000166669, ENSG00000142166, ENSG00000065534, ENSG00000160712, ENSG00000154175, ENSG00000117525, ENSG00000125848	364	119	9674	2.01002	1	0.999888	71.3931		UP_SEQ_FEATURE	zinc finger region:C2H2-type 3
ENSG00000142599						UP_KEYWORDS	NADP	9	1.72414	0.276521	ENSG00000085662, ENSG00000188566, ENSG00000198431, ENSG00000065833, ENSG00000116791, ENSG00000116096, ENSG00000151632, ENSG00000169282, ENSG00000187134	513	121	10033	1.45469	1	0.967043	98.8458		KEGG_PATHWAY	hsa01130:Biosynthesis of antibiotics	6	2.46914	0.205914	ENSG00000175198, ENSG00000135069, ENSG00000085231, ENSG00000116761, ENSG00000135094, ENSG00000112981	82	167	4295	1.88185	1	0.899019	94.1417		SMART	SM00060:FN3	5	1.25628	0.369097	ENSG00000179403, ENSG00000100385, ENSG00000065534, ENSG00000160712, ENSG00000154175	195	86	5432	1.61956	1	0.994072	99.6311		UP_SEQ_FEATURE	zinc finger region:C2H2-type 15
ENSG00000074800						GOTERM_MF_DIRECT	GO:0050661~NADP binding	3	0.574713	0.385348	ENSG00000188566, ENSG00000065833, ENSG00000116096	474	26	9277	2.25828	1	0.999339	99.9343		KEGG_PATHWAY	hsa01230:Biosynthesis of amino acids	3	1.23457	0.285146	ENSG00000135069, ENSG00000116761, ENSG00000135094	82	56	4295	2.80597	1	0.883041	98.3931																INTERPRO	IPR007087:Zinc finger, C2H2
ENSG00000142583						UP_SEQ_FEATURE	active site:Proton donor	8	1.53257	0.484048	ENSG00000085662, ENSG00000065833, ENSG00000151632, ENSG00000102543, ENSG00000092621, ENSG00000160191, ENSG00000080819, ENSG00000187134	507	129	9966	1.21903	1	0.999997	99.9982																Annotation Cluster 8	Enrichment Score: 1.0146398514597168													UP_SEQ_FEATURE	zinc finger region:C2H2-type 11
ENSG00000049239																				Annotation Cluster 6	Enrichment Score: 0.7676431746534194													Category	Term	Count	%	PValue	Genes	List Total	Pop Hits	Pop Total	Fold Enrichment	Bonferroni	Benjamini	FDR		UP_SEQ_FEATURE	zinc finger region:C2H2-type 12
ENSG00000171621						Annotation Cluster 6	Enrichment Score: 1.3120718011892192													Category	Term	Count	%	PValue	Genes	List Total	Pop Hits	Pop Total	Fold Enrichment	Bonferroni	Benjamini	FDR		KEGG_PATHWAY	hsa04020:Calcium signaling pathway	9	2.26131	0.0465633	ENSG00000196218, ENSG00000170425, ENSG00000043591, ENSG00000065534, ENSG00000058668, ENSG00000143772, ENSG00000108179, ENSG00000063176, ENSG00000176170	151	115	4295	2.22603	0.999972	0.999972	45.4998		INTERPRO	IPR001909:Krueppel-associated box
ENSG00000171608						Category	Term	Count	%	PValue	Genes	List Total	Pop Hits	Pop Total	Fold Enrichment	Bonferroni	Benjamini	FDR		GOTERM_BP_DIRECT	GO:0014066~regulation of phosphatidylinositol 3-kinase signaling	4	1.64609	0.121356	ENSG00000163629, ENSG00000185950, ENSG00000109458, ENSG00000121879	205	55	9233	3.27557	1	0.997876	87.9815		UP_SEQ_FEATURE	region of interest:Calmodulin-binding	5	1.25628	0.0702235	ENSG00000065534, ENSG00000143772, ENSG00000101400, ENSG00000104783, ENSG00000103540	382	41	9966	3.18159	1	0.998854	68.8539		UP_SEQ_FEATURE	zinc finger region:C2H2-type 4
ENSG00000171603						UP_KEYWORDS	Oxidoreductase	28	5.36398	0.0451227	ENSG00000072682, ENSG00000065833, ENSG00000116096, ENSG00000100292, ENSG00000151632, ENSG00000122884, ENSG00000107077, ENSG00000167693, ENSG00000169282, ENSG00000083444, ENSG00000159348, ENSG00000162882, ENSG00000198736, ENSG00000120658, ENSG00000085662, ENSG00000198431, ENSG00000115159, ENSG00000116791, ENSG00000070495, ENSG00000092621, ENSG00000080819, ENSG00000187134, ENSG00000069535, ENSG0000…	513	376	10033	1.45641	1	0.787513	47.0833		GOTERM_MF_DIRECT	GO:0016303~1-phosphatidylinositol-3-kinase activity	3	1.23457	0.139255	ENSG00000185950, ENSG00000109458, ENSG00000121879	211	29	9277	4.54829	1	0.979937	87.5654		UP_KEYWORDS	Calmodulin-binding	8	2.01005	0.121696	ENSG00000196218, ENSG00000065534, ENSG00000090020, ENSG00000058668, ENSG00000143772, ENSG00000101400, ENSG00000104783, ENSG00000176170	383	109	10033	1.92263	1	0.948966	82.6556		UP_SEQ_FEATURE	zinc finger region:C2H2-type 10
ENSG00000178585						GOTERM_BP_DIRECT	GO:0055114~oxidation-reduction process	28	5.36398	0.0479161	ENSG00000072682, ENSG00000065833, ENSG00000116096, ENSG00000151632, ENSG00000122884, ENSG00000107077, ENSG00000167693, ENSG00000169282, ENSG00000083444, ENSG00000159348, ENSG00000162882, ENSG00000198736, ENSG00000120658, ENSG00000085662, ENSG00000198431, ENSG00000115159, ENSG00000116791, ENSG00000070495, ENSG00000092621, ENSG00000203879, ENSG00000080819, ENSG00000187134, ENSG00000069535, ENSG0000…	468	381	9233	1.44987	1	0.99889	57.4451		GOTERM_BP_DIRECT	GO:0046854~phosphatidylinositol phosphorylation	4	1.64609	0.162382	ENSG00000157106, ENSG00000185950, ENSG00000109458, ENSG00000121879	205	63	9233	2.85962	1	0.998303	94.5077		GOTERM_MF_DIRECT	GO:0005516~calmodulin binding	8	2.01005	0.219603	ENSG00000196218, ENSG00000065534, ENSG00000090020, ENSG00000058668, ENSG00000143772, ENSG00000101400, ENSG00000104783, ENSG00000176170	343	133	9277	1.62687	1	0.999371	97.5406		UP_SEQ_FEATURE	zinc finger region:C2H2-type 5
ENSG00000130939						GOTERM_MF_DIRECT	GO:0016491~oxidoreductase activity	13	2.49042	0.0535683	ENSG00000159348, ENSG00000085662, ENSG00000069535, ENSG00000198431, ENSG00000188566, ENSG00000116791, ENSG00000151632, ENSG00000137767, ENSG00000203879, ENSG00000111275, ENSG00000140961, ENSG00000120658, ENSG00000187134	474	140	9277	1.81737	1	0.958203	56.3518		GOTERM_BP_DIRECT	GO:0036092~phosphatidylinositol-3-phosphate biosynthetic process	3	1.23457	0.18055	ENSG00000185950, ENSG00000109458, ENSG00000121879	205	35	9233	3.86049	1	0.998449	96.1647																SMART	SM00349:KRAB
ENSG00000054523																				GOTERM_BP_DIRECT	GO:0048015~phosphatidylinositol-mediated signaling	4	1.64609	0.218416	ENSG00000182578, ENSG00000185950, ENSG00000109458, ENSG00000121879	205	73	9233	2.46789	1	0.998398	98.2327		Annotation Cluster 9	Enrichment Score: 0.8690385283525779													UP_SEQ_FEATURE	zinc finger region:C2H2-type 8
ENSG00000142657						Annotation Cluster 7	Enrichment Score: 1.2263363806441203													GOTERM_MF_DIRECT	GO:0046934~phosphatidylinositol-4,5-bisphosphate 3-kinase activity	3	1.23457	0.229007	ENSG00000185950, ENSG00000109458, ENSG00000121879	211	40	9277	3.29751	1	0.987981	97.3098		Category	Term	Count	%	PValue	Genes	List Total	Pop Hits	Pop Total	Fold Enrichment	Bonferroni	Benjamini	FDR		UP_SEQ_FEATURE	zinc finger region:C2H2-type 9
ENSG00000241563						Category	Term	Count	%	PValue	Genes	List Total	Pop Hits	Pop Total	Fold Enrichment	Bonferroni	Benjamini	FDR																GOTERM_MF_DIRECT	GO:0001077~transcriptional activator activity, RNA polymerase II core promoter proximal region sequence-specific binding	11	2.76382	0.032581	ENSG00000179361, ENSG00000106004, ENSG00000127152, ENSG00000175197, ENSG00000170345, ENSG00000115966, ENSG00000175592, ENSG00000204103, ENSG00000153879, ENSG00000173153, ENSG00000120738	343	139	9277	2.14038	1	0.999269	39.0416		UP_KEYWORDS	Zinc
ENSG00000160049						UP_SEQ_FEATURE	zinc finger region:C2H2-type 1; degenerate	8	1.53257	0.00706703	ENSG00000167380, ENSG00000166704, ENSG00000074657, ENSG00000062370, ENSG00000197279, ENSG00000159917, ENSG00000198039, ENSG00000149050	507	45	9966	3.49454	0.99995	0.915849	11.0249		Annotation Cluster 7	Enrichment Score: 0.7380300713776564													GOTERM_BP_DIRECT	GO:0006366~transcription from RNA polymerase II promoter	16	4.0201	0.239685	ENSG00000106004, ENSG00000060069, ENSG00000145088, ENSG00000170345, ENSG00000175592, ENSG00000153879, ENSG00000140836, ENSG00000179361, ENSG00000137486, ENSG00000101493, ENSG00000127152, ENSG00000129315, ENSG00000115966, ENSG00000204103, ENSG00000141384, ENSG00000120738	346	328	9233	1.30171	1	0.999962	99.0635		UP_KEYWORDS	Zinc-finger
ENSG00000142655						UP_SEQ_FEATURE	zinc finger region:C2H2-type 9	18	3.44828	0.0080564	ENSG00000117000, ENSG00000197782, ENSG00000166704, ENSG00000074657, ENSG00000197124, ENSG00000131115, ENSG00000124613, ENSG00000159917, ENSG00000198039, ENSG00000130856, ENSG00000169981, ENSG00000167380, ENSG00000062370, ENSG00000105136, ENSG00000142528, ENSG00000159885, ENSG00000198185, ENSG00000149050	507	176	9966	2.01036	0.999988	0.895488	12.474		Category	Term	Count	%	PValue	Genes	List Total	Pop Hits	Pop Total	Fold Enrichment	Bonferroni	Benjamini	FDR		GOTERM_BP_DIRECT	GO:0045944~positive regulation of transcription from RNA polymerase II promoter	27	6.78392	0.316431	ENSG00000116128, ENSG00000170345, ENSG00000153879, ENSG00000137486, ENSG00000175197, ENSG00000187605, ENSG00000173210, ENSG00000122641, ENSG00000174775, ENSG00000173153, ENSG00000120738, ENSG00000135828, ENSG00000106004, ENSG00000157933, ENSG00000162302, ENSG00000145088, ENSG00000090020, ENSG00000175592, ENSG00000125378, ENSG00000179361, ENSG00000108465, ENSG00000127152, ENSG00000129315, ENSG0000…	346	623	9233	1.15649	1	0.999978	99.8473		UP_SEQ_FEATURE	zinc finger region:C2H2-type 6
ENSG00000130940						UP_SEQ_FEATURE	zinc finger region:C2H2-type 11	15	2.87356	0.00907866	ENSG00000117000, ENSG00000197782, ENSG00000166704, ENSG00000074657, ENSG00000131115, ENSG00000159917, ENSG00000198039, ENSG00000130856, ENSG00000169981, ENSG00000167380, ENSG00000062370, ENSG00000105136, ENSG00000142528, ENSG00000198185, ENSG00000149050	507	136	9966	2.16803	0.999997	0.880202	13.9479		UP_KEYWORDS	Bardet-Biedl syndrome	3	1.23457	0.040671	ENSG00000100360, ENSG00000138686, ENSG00000140463	234	14	10033	9.18773	0.99997	0.823947	41.7099																GOTERM_MF_DIRECT	GO:0046872~metal ion binding
ENSG00000120948						UP_SEQ_FEATURE	zinc finger region:C2H2-type 5	23	4.40613	0.0114404	ENSG00000117000, ENSG00000197782, ENSG00000166704, ENSG00000074657, ENSG00000197124, ENSG00000127124, ENSG00000131115, ENSG00000124613, ENSG00000159917, ENSG00000198039, ENSG00000148516, ENSG00000130856, ENSG00000169981, ENSG00000167380, ENSG00000162676, ENSG00000065029, ENSG00000062370, ENSG00000197279, ENSG00000105136, ENSG00000142528, ENSG00000159885, ENSG00000198185, ENSG00000149050	507	257	9966	1.75917	1	0.865724	17.2644		UP_KEYWORDS	Obesity	3	1.23457	0.161411	ENSG00000100360, ENSG00000138686, ENSG00000140463	234	31	10033	4.1493	1	0.865796	89.8561		Annotation Cluster 10	Enrichment Score: 0.8507571565861544													UP_SEQ_FEATURE	domain:KRAB
ENSG00000009724						UP_SEQ_FEATURE	zinc finger region:C2H2-type 14	10	1.91571	0.0144124	ENSG00000130856, ENSG00000117000, ENSG00000197782, ENSG00000167380, ENSG00000166704, ENSG00000062370, ENSG00000131115, ENSG00000142528, ENSG00000159917, ENSG00000198185	507	76	9966	2.58642	1	0.894789	21.2674		UP_KEYWORDS	Ciliopathy	4	1.64609	0.203568	ENSG00000100360, ENSG00000138686, ENSG00000165506, ENSG00000140463	234	67	10033	2.55977	1	0.907491	94.8117		Category	Term	Count	%	PValue	Genes	List Total	Pop Hits	Pop Total	Fold Enrichment	Bonferroni	Benjamini	FDR		UP_SEQ_FEATURE	zinc finger region:C2H2-type 7
ENSG00000116649						UP_SEQ_FEATURE	zinc finger region:C2H2-type 16	8	1.53257	0.0169692	ENSG00000130856, ENSG00000197782, ENSG00000167380, ENSG00000166704, ENSG00000062370, ENSG00000131115, ENSG00000142528, ENSG00000159917	507	53	9966	2.96706	1	0.9083	24.5649		GOTERM_CC_DIRECT	GO:0005813~centrosome	6	2.46914	0.835513	ENSG00000075702, ENSG00000100360, ENSG00000072864, ENSG00000138686, ENSG00000140463, ENSG00000131437	224	302	9606	0.851999	1	0.999999	100		SMART	SM00338:BRLZ	6	1.50754	0.0160543	ENSG00000175197, ENSG00000170345, ENSG00000115966, ENSG00000175592, ENSG00000204103, ENSG00000153879	195	42	5432	3.97949	0.932984	0.932984	17.8691		UP_SEQ_FEATURE	zinc finger region:C2H2-type 18
ENSG00000171824						UP_SEQ_FEATURE	zinc finger region:C2H2-type 10	15	2.87356	0.0272053	ENSG00000117000, ENSG00000197782, ENSG00000166704, ENSG00000197124, ENSG00000131115, ENSG00000159917, ENSG00000198039, ENSG00000130856, ENSG00000169981, ENSG00000167380, ENSG00000062370, ENSG00000105136, ENSG00000142528, ENSG00000198185, ENSG00000149050	507	156	9966	1.89008	1	0.959592	36.5111																INTERPRO	IPR004827:Basic-leucine zipper domain	6	1.50754	0.0236684	ENSG00000175197, ENSG00000170345, ENSG00000115966, ENSG00000175592, ENSG00000204103, ENSG00000153879	364	44	9674	3.62413	1	0.99991	30.6728		UP_KEYWORDS	Metal-binding
ENSG00000198793						UP_SEQ_FEATURE	zinc finger region:C2H2-type 7	19	3.63985	0.0275145	ENSG00000117000, ENSG00000197782, ENSG00000166704, ENSG00000074657, ENSG00000197124, ENSG00000131115, ENSG00000124613, ENSG00000159917, ENSG00000198039, ENSG00000130856, ENSG00000169981, ENSG00000167380, ENSG00000065029, ENSG00000062370, ENSG00000105136, ENSG00000142528, ENSG00000159885, ENSG00000198185, ENSG00000149050	507	217	9966	1.7211	1	0.950016	36.8427		Annotation Cluster 8	Enrichment Score: 0.7288815572160282													GOTERM_MF_DIRECT	GO:0001077~transcriptional activator activity, RNA polymerase II core promoter proximal region sequence-specific binding	11	2.76382	0.032581	ENSG00000179361, ENSG00000106004, ENSG00000127152, ENSG00000175197, ENSG00000170345, ENSG00000115966, ENSG00000175592, ENSG00000204103, ENSG00000153879, ENSG00000173153, ENSG00000120738	343	139	9277	2.14038	1	0.999269	39.0416		UP_SEQ_FEATURE	zinc finger region:C2H2-type 1; degenerate
ENSG00000171819						UP_SEQ_FEATURE	zinc finger region:C2H2-type 6	20	3.83142	0.0280647	ENSG00000117000, ENSG00000197782, ENSG00000166704, ENSG00000074657, ENSG00000197124, ENSG00000131115, ENSG00000124613, ENSG00000159917, ENSG00000198039, ENSG00000148516, ENSG00000130856, ENSG00000169981, ENSG00000167380, ENSG00000162676, ENSG00000065029, ENSG00000062370, ENSG00000197279, ENSG00000105136, ENSG00000198185, ENSG00000149050	507	233	9966	1.68728	1	0.941485	37.4286		Category	Term	Count	%	PValue	Genes	List Total	Pop Hits	Pop Total	Fold Enrichment	Bonferroni	Benjamini	FDR		UP_SEQ_FEATURE	domain:Leucine-zipper	7	1.75879	0.120062	ENSG00000175197, ENSG00000170345, ENSG00000115966, ENSG00000175592, ENSG00000204103, ENSG00000153879, ENSG00000112242	382	88	9966	2.07526	1	0.997983	87.1149		GOTERM_MF_DIRECT	GO:0003676~nucleic acid binding
ENSG00000120942						UP_SEQ_FEATURE	zinc finger region:C2H2-type 4	22	4.21456	0.0323652	ENSG00000117000, ENSG00000197782, ENSG00000166704, ENSG00000074657, ENSG00000197124, ENSG00000127124, ENSG00000131115, ENSG00000124613, ENSG00000159917, ENSG00000198039, ENSG00000130856, ENSG00000019549, ENSG00000169981, ENSG00000167380, ENSG00000162676, ENSG00000065029, ENSG00000197279, ENSG00000105136, ENSG00000142528, ENSG00000159885, ENSG00000198185, ENSG00000149050	507	268	9966	1.61362	1	0.943334	41.836		UP_SEQ_FEATURE	domain:SCAN box	3	1.23457	0.159826	ENSG00000103343, ENSG00000189298, ENSG00000171222	231	31	9966	4.17512	1	0.999266	92.925		UP_SEQ_FEATURE	DNA-binding region:Basic motif	6	1.50754	0.328096	ENSG00000123095, ENSG00000170345, ENSG00000115966, ENSG00000175592, ENSG00000204103, ENSG00000153879	382	99	9966	1.58115	1	0.999996	99.8289
ENSG00000116661						UP_SEQ_FEATURE	zinc finger region:C2H2-type 12	12	2.29885	0.0371114	ENSG00000130856, ENSG00000117000, ENSG00000197782, ENSG00000167380, ENSG00000166704, ENSG00000074657, ENSG00000062370, ENSG00000131115, ENSG00000142528, ENSG00000159917, ENSG00000198039, ENSG00000198185	507	118	9966	1.999	1	0.946761	46.3608		INTERPRO	IPR003309:Transcription regulator SCAN	3	1.23457	0.19194	ENSG00000103343, ENSG00000189298, ENSG00000171222	230	34	9674	3.71125	1	0.998409	95.4082		GOTERM_BP_DIRECT	GO:0051091~positive regulation of sequence-specific DNA binding transcription factor activity	4	1.00503	0.52641	ENSG00000157240, ENSG00000115966, ENSG00000175592, ENSG00000153879	346	74	9233	1.44243	1	0.999999	99.9997		Annotation Cluster 7	Enrichment Score: 1.1201893267184198
ENSG00000177000						INTERPRO	IPR013087:Zinc finger C2H2-type/integrase DNA-binding domain	25	4.78927	0.0400948	ENSG00000074657, ENSG00000197124, ENSG00000131115, ENSG00000127124, ENSG00000124613, ENSG00000159917, ENSG00000148516, ENSG00000130856, ENSG00000167380, ENSG00000169981, ENSG00000105136, ENSG00000197279, ENSG00000142528, ENSG00000149050, ENSG00000117000, ENSG00000236104, ENSG00000197782, ENSG00000166704, ENSG00000198039, ENSG00000019549, ENSG00000065029, ENSG00000162676, ENSG00000062370, ENSG0000…	496	322	9674	1.51429	1	0.932452	47.2624		INTERPRO	IPR008916:Retrovirus capsid, C-terminal	3	1.23457	0.19194	ENSG00000103343, ENSG00000189298, ENSG00000171222	230	34	9674	3.71125	1	0.998409	95.4082		GOTERM_MF_DIRECT	GO:0008134~transcription factor binding	8	2.01005	0.712058	ENSG00000137486, ENSG00000120149, ENSG00000175197, ENSG00000129315, ENSG00000170345, ENSG00000185591, ENSG00000204103, ENSG00000153879	343	221	9277	0.979064	1	0.999994	100		Category	Term
ENSG00000011021						UP_SEQ_FEATURE	zinc finger region:C2H2-type 8	17	3.2567	0.0427141	ENSG00000117000, ENSG00000197782, ENSG00000166704, ENSG00000074657, ENSG00000197124, ENSG00000131115, ENSG00000124613, ENSG00000159917, ENSG00000130856, ENSG00000169981, ENSG00000167380, ENSG00000062370, ENSG00000105136, ENSG00000142528, ENSG00000159885, ENSG00000198185, ENSG00000149050	507	197	9966	1.69627	1	0.959537	51.2765		SMART	SM00431:SCAN	3	1.23457	0.206299	ENSG00000103343, ENSG00000189298, ENSG00000171222	140	33	5432	3.52727	1	0.99911	93.705		GOTERM_BP_DIRECT	GO:0006357~regulation of transcription from RNA polymerase II promoter	9	2.26131	0.855011	ENSG00000140548, ENSG00000148297, ENSG00000170345, ENSG00000058668, ENSG00000115966, ENSG00000122641, ENSG00000175592, ENSG00000204103, ENSG00000153879	346	290	9233	0.828154	1	1	100		GOTERM_BP_DIRECT	GO:0006471~protein ADP-ribosylation
ENSG00000175206						UP_SEQ_FEATURE	zinc finger region:C2H2-type 13	10	1.91571	0.0460223	ENSG00000130856, ENSG00000117000, ENSG00000197782, ENSG00000167380, ENSG00000166704, ENSG00000062370, ENSG00000131115, ENSG00000142528, ENSG00000159917, ENSG00000198185	507	93	9966	2.11363	1	0.949696	53.977																														GOTERM_MF_DIRECT	GO:0003950~NAD+ ADP-ribosyltransferase activity
ENSG00000083444						UP_SEQ_FEATURE	zinc finger region:C2H2-type 15	8	1.53257	0.0490935	ENSG00000130856, ENSG00000197782, ENSG00000167380, ENSG00000166704, ENSG00000062370, ENSG00000131115, ENSG00000142528, ENSG00000159917	507	66	9966	2.38264	1	0.9465	56.3575		Annotation Cluster 9	Enrichment Score: 0.7194528132739035													Annotation Cluster 11	Enrichment Score: 0.7563513702416056													UP_KEYWORDS	NAD
ENSG00000116688						UP_SEQ_FEATURE	zinc finger region:C2H2-type 2; degenerate	5	0.957854	0.0511632	ENSG00000167380, ENSG00000166704, ENSG00000074657, ENSG00000062370, ENSG00000142528	507	28	9966	3.51014	1	0.940384	57.896		Category	Term	Count	%	PValue	Genes	List Total	Pop Hits	Pop Total	Fold Enrichment	Bonferroni	Benjamini	FDR		Category	Term	Count	%	PValue	Genes	List Total	Pop Hits	Pop Total	Fold Enrichment	Bonferroni	Benjamini	FDR
ENSG00000116691						INTERPRO	IPR001909:Krueppel-associated box	14	2.68199	0.051902	ENSG00000197782, ENSG00000166704, ENSG00000197124, ENSG00000131115, ENSG00000159917, ENSG00000198039, ENSG00000167380, ENSG00000062370, ENSG00000221926, ENSG00000105136, ENSG00000142528, ENSG00000198185, ENSG00000149050, ENSG00000159885	496	154	9674	1.77309	1	0.953637	56.5415		GOTERM_BP_DIRECT	GO:0035058~nonmotile primary cilium assembly	3	1.23457	0.0475735	ENSG00000138686, ENSG00000140463, ENSG00000131437	205	16	9233	8.44482	1	0.99553	54.9876		GOTERM_BP_DIRECT	GO:0032755~positive regulation of interleukin-6 production	5	1.25628	0.027191	ENSG00000170425, ENSG00000127666, ENSG00000160712, ENSG00000172936, ENSG00000187796	346	31	9233	4.30403	1	0.990499	37.4934		Annotation Cluster 8	Enrichment Score: 1.0229182711459177
ENSG00000120949						UP_SEQ_FEATURE	zinc finger region:C2H2-type 17	6	1.14943	0.055058	ENSG00000130856, ENSG00000197782, ENSG00000167380, ENSG00000062370, ENSG00000131115, ENSG00000142528	507	41	9966	2.87661	1	0.940602	60.6541		UP_KEYWORDS	Cilium	6	2.46914	0.0650592	ENSG00000138686, ENSG00000140463, ENSG00000137941, ENSG00000197557, ENSG00000131437, ENSG00000102218	234	93	10033	2.7662	1	0.700635	58.292		GOTERM_BP_DIRECT	GO:0032760~positive regulation of tumor necrosis factor production	3	0.753769	0.404887	ENSG00000127666, ENSG00000172936, ENSG00000187796	346	37	9233	2.16365	1	0.999995	99.9856		Category	Term
ENSG00000028137						UP_SEQ_FEATURE	domain:KRAB	13	2.49042	0.0570957	ENSG00000197782, ENSG00000166704, ENSG00000197124, ENSG00000131115, ENSG00000159917, ENSG00000198039, ENSG00000167380, ENSG00000062370, ENSG00000105136, ENSG00000142528, ENSG00000198185, ENSG00000149050, ENSG00000159885	507	142	9966	1.79957	1	0.94099	62.0285		GOTERM_BP_DIRECT	GO:0042384~cilium assembly	5	2.05761	0.0838975	ENSG00000138686, ENSG00000140463, ENSG00000197557, ENSG00000131437, ENSG00000112981	205	75	9233	3.0026	1	0.997852	76.1892		GOTERM_BP_DIRECT	GO:0043123~positive regulation of I-kappaB kinase/NF-kappaB signaling	6	1.50754	0.488863	ENSG00000177054, ENSG00000127666, ENSG00000152661, ENSG00000172936, ENSG00000167191, ENSG00000187796	346	123	9233	1.30171	1	0.999999	99.9989		GOTERM_BP_DIRECT	GO:0045815~positive regulation of gene expression, epigenetic
ENSG00000048707						SMART	SM00349:KRAB	13	2.49042	0.0849969	ENSG00000197782, ENSG00000166704, ENSG00000197124, ENSG00000131115, ENSG00000159917, ENSG00000198039, ENSG00000167380, ENSG00000062370, ENSG00000105136, ENSG00000142528, ENSG00000198185, ENSG00000149050, ENSG00000159885	281	150	5432	1.67535	1	0.953326	67.3601		GOTERM_CC_DIRECT	GO:0005929~cilium	5	2.05761	0.122866	ENSG00000100360, ENSG00000140463, ENSG00000137941, ENSG00000197557, ENSG00000131437	224	82	9606	2.61487	1	0.999705	81.7481																GOTERM_BP_DIRECT	GO:0006362~transcription elongation from RNA polymerase I promoter
ENSG00000162496						INTERPRO	IPR015880:Zinc finger, C2H2-like	25	4.78927	0.0857921	ENSG00000074657, ENSG00000197124, ENSG00000131115, ENSG00000127124, ENSG00000124613, ENSG00000159917, ENSG00000148516, ENSG00000130856, ENSG00000167380, ENSG00000169981, ENSG00000105136, ENSG00000197279, ENSG00000142528, ENSG00000149050, ENSG00000117000, ENSG00000236104, ENSG00000197782, ENSG00000166704, ENSG00000198039, ENSG00000019549, ENSG00000065029, ENSG00000162676, ENSG00000062370, ENSG0000…	496	349	9674	1.39714	1	0.980516	75.4023		GOTERM_BP_DIRECT	GO:0001947~heart looping	3	1.23457	0.156892	ENSG00000138686, ENSG00000140463, ENSG00000131437	205	32	9233	4.22241	1	0.99819	93.8874		Annotation Cluster 12	Enrichment Score: 0.680880682816975													GOTERM_BP_DIRECT	GO:0006363~termination of RNA polymerase I transcription
ENSG00000162493						SMART	SM00355:ZnF_C2H2	25	4.78927	0.0876024	ENSG00000074657, ENSG00000197124, ENSG00000131115, ENSG00000127124, ENSG00000124613, ENSG00000159917, ENSG00000148516, ENSG00000130856, ENSG00000167380, ENSG00000169981, ENSG00000105136, ENSG00000197279, ENSG00000142528, ENSG00000149050, ENSG00000117000, ENSG00000236104, ENSG00000197782, ENSG00000166704, ENSG00000198039, ENSG00000019549, ENSG00000065029, ENSG00000162676, ENSG00000062370, ENSG0000…	281	349	5432	1.38474	1	0.933536	68.5124		UP_KEYWORDS	Cilium biogenesis/degradation	4	1.64609	0.316128	ENSG00000138686, ENSG00000140463, ENSG00000197557, ENSG00000131437	234	85	10033	2.0177	1	0.939504	99.2842		Category	Term	Count	%	PValue	Genes	List Total	Pop Hits	Pop Total	Fold Enrichment	Bonferroni	Benjamini	FDR		GOTERM_BP_DIRECT	GO:0006361~transcription initiation from RNA polymerase I promoter
ENSG00000116731						INTERPRO	IPR007087:Zinc finger, C2H2	26	4.98084	0.0905818	ENSG00000074657, ENSG00000197124, ENSG00000131115, ENSG00000127124, ENSG00000124613, ENSG00000159917, ENSG00000148516, ENSG00000130856, ENSG00000167380, ENSG00000169981, ENSG00000105136, ENSG00000197279, ENSG00000142528, ENSG00000149050, ENSG00000117000, ENSG00000236104, ENSG00000197782, ENSG00000166704, ENSG00000003756, ENSG00000198039, ENSG00000019549, ENSG00000065029, ENSG00000162676, ENSG0000…	496	368	9674	1.378	1	0.973948	77.3419		UP_KEYWORDS	Cell projection	12	4.93827	0.454373	ENSG00000100360, ENSG00000171100, ENSG00000163629, ENSG00000119723, ENSG00000107201, ENSG00000138686, ENSG00000140463, ENSG00000137941, ENSG00000197557, ENSG00000131437, ENSG00000102218, ENSG00000120899	234	443	10033	1.16143	1	0.940152	99.962		KEGG_PATHWAY	hsa00982:Drug metabolism - cytochrome P450	4	1.00503	0.0853195	ENSG00000213366, ENSG00000138356, ENSG00000130649, ENSG00000134184	151	30	4295	3.79249	1	0.999945	67.8646
ENSG00000189337						UP_KEYWORDS	Zinc-finger	60	11.4943	0.0943704	ENSG00000130779, ENSG00000156256, ENSG00000107077, ENSG00000124613, ENSG00000159917, ENSG00000134318, ENSG00000169981, ENSG00000175556, ENSG00000110042, ENSG00000114125, ENSG00000221926, ENSG00000142528, ENSG00000124789, ENSG00000106443, ENSG00000113580, ENSG00000149050, ENSG00000171132, ENSG00000197782, ENSG00000177030, ENSG00000166704, ENSG00000003756, ENSG00000121440, ENSG00000152503, ENSG0000…	513	976	10033	1.20231	1	0.883701	74.4967		GOTERM_BP_DIRECT	GO:0060271~cilium morphogenesis	3	1.23457	0.557496	ENSG00000138686, ENSG00000140463, ENSG00000131437	205	84	9233	1.60854	1	0.999976	99.9998		KEGG_PATHWAY	hsa00980:Metabolism of xenobiotics by cytochrome P450	3	0.753769	0.295186	ENSG00000213366, ENSG00000130649, ENSG00000134184	151	31	4295	2.75262	1	0.97439	98.8357		Annotation Cluster 9	Enrichment Score: 0.9923011329868013
ENSG00000171729						UP_SEQ_FEATURE	zinc finger region:C2H2-type 3	21	4.02299	0.123276	ENSG00000236104, ENSG00000117000, ENSG00000197782, ENSG00000074657, ENSG00000197124, ENSG00000131115, ENSG00000124613, ENSG00000159917, ENSG00000198039, ENSG00000148516, ENSG00000130856, ENSG00000019549, ENSG00000169981, ENSG00000167380, ENSG00000162676, ENSG00000065029, ENSG00000197279, ENSG00000105136, ENSG00000142528, ENSG00000159885, ENSG00000198185	507	298	9966	1.38521	1	0.994739	88.5476		GOTERM_CC_DIRECT	GO:0005813~centrosome	6	2.46914	0.835513	ENSG00000075702, ENSG00000100360, ENSG00000072864, ENSG00000138686, ENSG00000140463, ENSG00000131437	224	302	9606	0.851999	1	0.999999	100		KEGG_PATHWAY	hsa05204:Chemical carcinogenesis	3	0.753769	0.359927	ENSG00000213366, ENSG00000130649, ENSG00000134184	151	36	4295	2.37031	1	0.980284	99.6585		Category	Term
ENSG00000142634						UP_SEQ_FEATURE	zinc finger region:C2H2-type 19	4	0.766284	0.15525	ENSG00000130856, ENSG00000167380, ENSG00000131115, ENSG00000142528	507	27	9966	2.91212	1	0.997967	93.7892																														GOTERM_BP_DIRECT	GO:0043401~steroid hormone mediated signaling pathway
ENSG00000132906						UP_SEQ_FEATURE	zinc finger region:C2H2-type 2	20	3.83142	0.160238	ENSG00000236104, ENSG00000117000, ENSG00000197782, ENSG00000197124, ENSG00000127124, ENSG00000131115, ENSG00000124613, ENSG00000159917, ENSG00000198039, ENSG00000148516, ENSG00000130856, ENSG00000019549, ENSG00000169981, ENSG00000162676, ENSG00000065029, ENSG00000197279, ENSG00000105136, ENSG00000159885, ENSG00000198185, ENSG00000149050	507	292	9966	1.34636	1	0.998072	94.3664		Annotation Cluster 10	Enrichment Score: 0.7134357694046392													Annotation Cluster 13	Enrichment Score: 0.6729121123783174													GOTERM_MF_DIRECT	GO:0003707~steroid hormone receptor activity
ENSG00000116138						GOTERM_MF_DIRECT	GO:0003676~nucleic acid binding	33	6.32184	0.164797	ENSG00000130779, ENSG00000074657, ENSG00000198042, ENSG00000131115, ENSG00000197124, ENSG00000151923, ENSG00000124613, ENSG00000159917, ENSG00000148516, ENSG00000130856, ENSG00000167380, ENSG00000141664, ENSG00000221926, ENSG00000197279, ENSG00000105136, ENSG00000142528, ENSG00000107864, ENSG00000120658, ENSG00000149050, ENSG00000197782, ENSG00000166704, ENSG00000003756, ENSG00000172183, ENSG0000…	474	524	9277	1.23257	1	0.991712	93.3566		Category	Term	Count	%	PValue	Genes	List Total	Pop Hits	Pop Total	Fold Enrichment	Bonferroni	Benjamini	FDR		Category	Term	Count	%	PValue	Genes	List Total	Pop Hits	Pop Total	Fold Enrichment	Bonferroni	Benjamini	FDR		INTERPRO	IPR001723:Steroid hormone receptor
ENSG00000116771						UP_SEQ_FEATURE	zinc finger region:C2H2-type 18	4	0.766284	0.193533	ENSG00000130856, ENSG00000167380, ENSG00000131115, ENSG00000142528	507	30	9966	2.62091	1	0.999072	97.1067		UP_KEYWORDS	Innate immunity	8	3.29218	0.120545	ENSG00000167207, ENSG00000163568, ENSG00000182578, ENSG00000107201, ENSG00000112936, ENSG00000164104, ENSG00000197381, ENSG00000198001	234	178	10033	1.92701	1	0.816754	81.171		INTERPRO	IPR007087:Zinc finger, C2H2	22	5.52764	0.0366405	ENSG00000249471, ENSG00000112200, ENSG00000083828, ENSG00000131116, ENSG00000197062, ENSG00000124459, ENSG00000121417, ENSG00000140836, ENSG00000140548, ENSG00000198464, ENSG00000213762, ENSG00000101493, ENSG00000127152, ENSG00000196378, ENSG00000102935, ENSG00000198342, ENSG00000185591, ENSG00000181894, ENSG00000115966, ENSG00000136870, ENSG00000142684, ENSG00000120738	364	368	9674	1.58884	1	0.999938	43.4981		SMART	SM00399:ZnF_C4
ENSG00000235084						UP_SEQ_FEATURE	zinc finger region:C2H2-type 1	16	3.06513	0.365893	ENSG00000117000, ENSG00000197782, ENSG00000197124, ENSG00000127124, ENSG00000131115, ENSG00000124613, ENSG00000148516, ENSG00000019549, ENSG00000130856, ENSG00000169981, ENSG00000162676, ENSG00000065029, ENSG00000105136, ENSG00000142528, ENSG00000159885, ENSG00000198185	507	264	9966	1.19132	1	0.999979	99.9449		INTERPRO	IPR011029:Death-like domain	4	1.64609	0.135444	ENSG00000167207, ENSG00000163568, ENSG00000107201, ENSG00000198001	230	54	9674	3.11562	1	0.993175	87.8027		INTERPRO	IPR013087:Zinc finger C2H2-type/integrase DNA-binding domain	19	4.77387	0.0592004	ENSG00000249471, ENSG00000083828, ENSG00000197062, ENSG00000124459, ENSG00000121417, ENSG00000140836, ENSG00000140548, ENSG00000198464, ENSG00000213762, ENSG00000101493, ENSG00000127152, ENSG00000196378, ENSG00000102935, ENSG00000198342, ENSG00000185591, ENSG00000181894, ENSG00000115966, ENSG00000136870, ENSG00000120738	364	322	9674	1.5682	1	0.999993	60.6748		SMART	SM00430:HOLI
ENSG00000197312						UP_KEYWORDS	DNA-binding	57	10.9195	0.411356	ENSG00000203883, ENSG00000064393, ENSG00000102908, ENSG00000164002, ENSG00000124613, ENSG00000164975, ENSG00000159917, ENSG00000152804, ENSG00000169981, ENSG00000108788, ENSG00000142528, ENSG00000124789, ENSG00000117595, ENSG00000113580, ENSG00000149050, ENSG00000197782, ENSG00000177030, ENSG00000166704, ENSG00000125398, ENSG00000187736, ENSG00000019549, ENSG00000125686, ENSG00000177200, ENSG0000…	513	1055	10033	1.05666	1	0.979978	99.9328		UP_KEYWORDS	Immunity	11	4.52675	0.140759	ENSG00000167207, ENSG00000163568, ENSG00000165406, ENSG00000182578, ENSG00000107201, ENSG00000112936, ENSG00000164104, ENSG00000197381, ENSG00000113916, ENSG00000198001, ENSG00000120899	234	291	10033	1.62074	1	0.836875	86.0827		UP_KEYWORDS	Repressor	22	5.52764	0.0757207	ENSG00000174744, ENSG00000144791, ENSG00000102098, ENSG00000120149, ENSG00000141582, ENSG00000123095, ENSG00000115875, ENSG00000005436, ENSG00000170604, ENSG00000140836, ENSG00000160113, ENSG00000121481, ENSG00000127152, ENSG00000166669, ENSG00000170515, ENSG00000175197, ENSG00000102935, ENSG00000085185, ENSG00000061273, ENSG00000185591, ENSG00000121671, ENSG00000204103	383	395	10033	1.45901	1	0.9397	65.4605		INTERPRO	IPR001628:Zinc finger, nuclear hormone receptor-type
ENSG00000116786						GOTERM_BP_DIRECT	GO:0006355~regulation of transcription, DNA-templated	43	8.23755	0.50331	ENSG00000074657, ENSG00000114933, ENSG00000131115, ENSG00000197124, ENSG00000151445, ENSG00000124613, ENSG00000020577, ENSG00000164975, ENSG00000159917, ENSG00000173917, ENSG00000130856, ENSG00000167380, ENSG00000169981, ENSG00000087095, ENSG00000221926, ENSG00000121931, ENSG00000108788, ENSG00000197279, ENSG00000105136, ENSG00000142528, ENSG00000113580, ENSG00000149050, ENSG00000174373, ENSG0000…	468	821	9233	1.03329	1	0.999998	99.9995		GOTERM_BP_DIRECT	GO:0045087~innate immune response	8	3.29218	0.253255	ENSG00000167207, ENSG00000163568, ENSG00000182578, ENSG00000107201, ENSG00000164104, ENSG00000197381, ENSG00000198001, ENSG00000120899	205	232	9233	1.55307	1	0.998913	99.1625		GOTERM_BP_DIRECT	GO:0006355~regulation of transcription, DNA-templated	35	8.79397	0.29312	ENSG00000249471, ENSG00000102098, ENSG00000213523, ENSG00000083828, ENSG00000123095, ENSG00000158161, ENSG00000197062, ENSG00000130024, ENSG00000121417, ENSG00000171700, ENSG00000213762, ENSG00000196378, ENSG00000166669, ENSG00000175197, ENSG00000085185, ENSG00000181894, ENSG00000136870, ENSG00000173153, ENSG00000104221, ENSG00000144791, ENSG00000162302, ENSG00000145088, ENSG00000124459, ENSG0000…	346	821	9233	1.13761	1	0.999969	99.7296		INTERPRO	IPR000536:Nuclear hormone receptor, ligand-binding, core
ENSG00000233954						GOTERM_BP_DIRECT	GO:0006351~transcription, DNA-templated	53	10.1533	0.711957	ENSG00000186260, ENSG00000156256, ENSG00000064393, ENSG00000114933, ENSG00000107077, ENSG00000124613, ENSG00000151445, ENSG00000159917, ENSG00000152804, ENSG00000169981, ENSG00000108788, ENSG00000117595, ENSG00000113580, ENSG00000149050, ENSG00000197782, ENSG00000166704, ENSG00000019549, ENSG00000082014, ENSG00000177200, ENSG00000050344, ENSG00000198185, ENSG00000159885, ENSG00000074657, ENSG0000…	468	1095	9233	0.954902	1	1	100		GOTERM_MF_DIRECT	GO:0003690~double-stranded DNA binding	3	1.23457	0.465458	ENSG00000163568, ENSG00000107201, ENSG00000164104	211	69	9277	1.9116	1	0.999086	99.9835		GOTERM_MF_DIRECT	GO:0003700~transcription factor activity, sequence-specific DNA binding	25	6.28141	0.29417	ENSG00000102098, ENSG00000083828, ENSG00000170345, ENSG00000197062, ENSG00000121417, ENSG00000160113, ENSG00000213762, ENSG00000175197, ENSG00000136870, ENSG00000173153, ENSG00000112242, ENSG00000120738, ENSG00000106004, ENSG00000112200, ENSG00000175592, ENSG00000124459, ENSG00000005436, ENSG00000140836, ENSG00000198464, ENSG00000101493, ENSG00000170515, ENSG00000185591, ENSG00000115966, ENSG0000…	343	576	9277	1.1739	1	0.99989	99.4516		UP_SEQ_FEATURE	zinc finger region:NR C4-type
ENSG00000065526																																		UP_KEYWORDS	Transcription regulation	55	13.8191	0.336704	ENSG00000158161, ENSG00000153879, ENSG00000121417, ENSG00000160113, ENSG00000166669, ENSG00000196378, ENSG00000175197, ENSG00000136870, ENSG00000104221, ENSG00000145088, ENSG00000124459, ENSG00000170604, ENSG00000005436, ENSG00000140836, ENSG00000121481, ENSG00000127152, ENSG00000167565, ENSG00000110031, ENSG00000198342, ENSG00000129315, ENSG00000185591, ENSG00000121671, ENSG00000115966, ENSG0000…	383	1332	10033	1.08166	1	0.974283	99.6083		UP_SEQ_FEATURE	DNA-binding region:Nuclear receptor
ENSG00000116809						Annotation Cluster 8	Enrichment Score: 1.1927338661631315													Annotation Cluster 11	Enrichment Score: 0.7088396389368666													GOTERM_MF_DIRECT	GO:0003677~DNA binding	38	9.54774	0.360294	ENSG00000164080, ENSG00000249471, ENSG00000002016, ENSG00000102098, ENSG00000123095, ENSG00000170345, ENSG00000197062, ENSG00000153879, ENSG00000140548, ENSG00000213762, ENSG00000004142, ENSG00000160113, ENSG00000196378, ENSG00000187605, ENSG00000175197, ENSG00000102935, ENSG00000204569, ENSG00000181894, ENSG00000136870, ENSG00000112242, ENSG00000173153, ENSG00000120738, ENSG00000100479, ENSG0000…	343	940	9277	1.09338	1	0.999815	99.8739		INTERPRO	IPR013088:Zinc finger, NHR/GATA-type
ENSG00000173641						Category	Term	Count	%	PValue	Genes	List Total	Pop Hits	Pop Total	Fold Enrichment	Bonferroni	Benjamini	FDR		Category	Term	Count	%	PValue	Genes	List Total	Pop Hits	Pop Total	Fold Enrichment	Bonferroni	Benjamini	FDR		UP_KEYWORDS	Transcription	56	14.0704	0.378933	ENSG00000158161, ENSG00000153879, ENSG00000121417, ENSG00000160113, ENSG00000166669, ENSG00000196378, ENSG00000175197, ENSG00000136870, ENSG00000104221, ENSG00000145088, ENSG00000124459, ENSG00000170604, ENSG00000005436, ENSG00000140836, ENSG00000121481, ENSG00000127152, ENSG00000167565, ENSG00000110031, ENSG00000198342, ENSG00000129315, ENSG00000185591, ENSG00000121671, ENSG00000115966, ENSG0000…	383	1381	10033	1.06225	1	0.973759	99.8389		UP_SEQ_FEATURE	region of interest:Ligand-binding
ENSG00000186510						SMART	SM00220:S_TKc	24	4.5977	0.0101328	ENSG00000080823, ENSG00000171132, ENSG00000099875, ENSG00000102096, ENSG00000169967, ENSG00000167258, ENSG00000064393, ENSG00000113240, ENSG00000148660, ENSG00000136643, ENSG00000176444, ENSG00000105287, ENSG00000006062, ENSG00000107968, ENSG00000136021, ENSG00000134318, ENSG00000087095, ENSG00000117266, ENSG00000105723, ENSG00000142875, ENSG00000183735, ENSG00000101049, ENSG00000115170, ENSG0000…	281	267	5432	1.73761	0.878543	0.651493	12.0473		INTERPRO	IPR015753:Proline-rich Peptides	3	1.23457	0.00164769	ENSG00000176809, ENSG00000238083, ENSG00000176681	230	3	9674	42.0609	0.571563	0.571563	2.35573		GOTERM_BP_DIRECT	GO:0006351~transcription, DNA-templated	44	11.0553	0.392908	ENSG00000249471, ENSG00000102098, ENSG00000213523, ENSG00000083828, ENSG00000120149, ENSG00000123095, ENSG00000197062, ENSG00000158161, ENSG00000130024, ENSG00000121417, ENSG00000140548, ENSG00000101191, ENSG00000148297, ENSG00000213762, ENSG00000160113, ENSG00000166669, ENSG00000196378, ENSG00000175197, ENSG00000102935, ENSG00000085185, ENSG00000173210, ENSG00000204569, ENSG00000181894, ENSG0000…	346	1095	9233	1.07227	1	0.999994	99.9798		GOTERM_BP_DIRECT	GO:0006367~transcription initiation from RNA polymerase II promoter
ENSG00000142627						GOTERM_MF_DIRECT	GO:0004674~protein serine/threonine kinase activity	24	4.5977	0.0131524	ENSG00000080823, ENSG00000171132, ENSG00000099875, ENSG00000102096, ENSG00000181409, ENSG00000169967, ENSG00000064393, ENSG00000113240, ENSG00000148660, ENSG00000136643, ENSG00000176444, ENSG00000105287, ENSG00000090061, ENSG00000006062, ENSG00000107968, ENSG00000134318, ENSG00000087095, ENSG00000117266, ENSG00000105723, ENSG00000142875, ENSG00000183735, ENSG00000101049, ENSG00000115170, ENSG0000…	474	275	9277	1.70808	0.999895	0.729864	18.074		UP_SEQ_FEATURE	repeat:LRR 6	5	2.05761	0.137184	ENSG00000176809, ENSG00000238083, ENSG00000167207, ENSG00000128606, ENSG00000176681	231	86	9966	2.50831	1	0.998972	89.3984		UP_KEYWORDS	DNA-binding	38	9.54774	0.729419	ENSG00000164080, ENSG00000249471, ENSG00000002016, ENSG00000083828, ENSG00000120149, ENSG00000123095, ENSG00000170345, ENSG00000102977, ENSG00000153879, ENSG00000121417, ENSG00000140548, ENSG00000213762, ENSG00000160113, ENSG00000196378, ENSG00000187605, ENSG00000175197, ENSG00000102935, ENSG00000204569, ENSG00000181894, ENSG00000136870, ENSG00000112242, ENSG00000173153, ENSG00000142684, ENSG0000…	383	1055	10033	0.943546	1	0.99539	100
ENSG00000132881						INTERPRO	IPR017441:Protein kinase, ATP binding site	25	4.78927	0.0136392	ENSG00000080823, ENSG00000171132, ENSG00000099875, ENSG00000102096, ENSG00000181409, ENSG00000169967, ENSG00000167258, ENSG00000064393, ENSG00000113240, ENSG00000148660, ENSG00000176444, ENSG00000105287, ENSG00000006062, ENSG00000010810, ENSG00000134318, ENSG00000087095, ENSG00000117266, ENSG00000105723, ENSG00000142875, ENSG00000183735, ENSG00000101049, ENSG00000164078, ENSG00000115170, ENSG0000…	496	290	9674	1.68138	0.999997	0.718095	19.3242		UP_SEQ_FEATURE	repeat:LRR 5	5	2.05761	0.162991	ENSG00000176809, ENSG00000238083, ENSG00000167207, ENSG00000128606, ENSG00000176681	231	92	9966	2.34472	1	0.999075	93.3197																Annotation Cluster 10	Enrichment Score: 0.9311989423284107
ENSG00000037637						UP_KEYWORDS	Serine/threonine-protein kinase	24	4.5977	0.0197606	ENSG00000080823, ENSG00000171132, ENSG00000099875, ENSG00000102096, ENSG00000181409, ENSG00000169967, ENSG00000167258, ENSG00000064393, ENSG00000113240, ENSG00000148660, ENSG00000176444, ENSG00000136643, ENSG00000105287, ENSG00000006062, ENSG00000107968, ENSG00000134318, ENSG00000087095, ENSG00000117266, ENSG00000105723, ENSG00000142875, ENSG00000183735, ENSG00000101049, ENSG00000115170, ENSG0000…	513	285	10033	1.64695	0.999367	0.770749	24.0513		UP_SEQ_FEATURE	repeat:LRR 4	5	2.05761	0.19984	ENSG00000176809, ENSG00000238083, ENSG00000167207, ENSG00000128606, ENSG00000176681	231	100	9966	2.15714	1	0.999479	96.6317		Annotation Cluster 14	Enrichment Score: 0.6723947888687184													Category	Term
ENSG00000055070						INTERPRO	IPR000719:Protein kinase, catalytic domain	28	5.36398	0.0236928	ENSG00000080823, ENSG00000102096, ENSG00000169967, ENSG00000064393, ENSG00000113240, ENSG00000148660, ENSG00000176444, ENSG00000136643, ENSG00000006062, ENSG00000107968, ENSG00000136021, ENSG00000134318, ENSG00000087095, ENSG00000117266, ENSG00000142875, ENSG00000164543, ENSG00000096968, ENSG00000171132, ENSG00000181409, ENSG00000099875, ENSG00000167258, ENSG00000105287, ENSG00000010810, ENSG0000…	496	353	9674	1.54706	1	0.841549	31.2658		INTERPRO	IPR001611:Leucine-rich repeat	5	2.05761	0.242498	ENSG00000176809, ENSG00000238083, ENSG00000167207, ENSG00000128606, ENSG00000176681	230	106	9674	1.984	1	0.998884	98.1956		Category	Term	Count	%	PValue	Genes	List Total	Pop Hits	Pop Total	Fold Enrichment	Bonferroni	Benjamini	FDR		GOTERM_BP_DIRECT	GO:0032012~regulation of ARF protein signal transduction
ENSG00000157191						GOTERM_MF_DIRECT	GO:0005524~ATP binding	68	13.0268	0.0277025	ENSG00000115657, ENSG00000064393, ENSG00000113240, ENSG00000176444, ENSG00000125485, ENSG00000006062, ENSG00000107968, ENSG00000136021, ENSG00000134318, ENSG00000117266, ENSG00000142875, ENSG00000054523, ENSG00000114770, ENSG00000017260, ENSG00000126803, ENSG00000171132, ENSG00000119778, ENSG00000164070, ENSG00000004478, ENSG00000090060, ENSG00000163808, ENSG00000070669, ENSG00000010810, ENSG0000…	474	1047	9277	1.27113	1	0.911971	34.4931		INTERPRO	IPR003591:Leucine-rich repeat, typical subtype	4	1.64609	0.242653	ENSG00000176809, ENSG00000238083, ENSG00000128606, ENSG00000176681	230	72	9674	2.33671	1	0.998487	98.2009		UP_SEQ_FEATURE	topological domain:Extracellular	54	13.5678	0.0329049	ENSG00000187764, ENSG00000072274, ENSG00000100385, ENSG00000166762, ENSG00000047617, ENSG00000132329, ENSG00000198948, ENSG00000168003, ENSG00000056736, ENSG00000170425, ENSG00000161638, ENSG00000125848, ENSG00000090020, ENSG00000137331, ENSG00000160326, ENSG00000089060, ENSG00000184160, ENSG00000132514, ENSG00000160867, ENSG00000043591, ENSG00000170537, ENSG00000109066, ENSG00000162894, ENSG0000…	382	1080	9966	1.30445	1	0.999429	41.4932		SMART	SM00222:Sec7
ENSG00000080947						INTERPRO	IPR008271:Serine/threonine-protein kinase, active site	20	3.83142	0.0300293	ENSG00000080823, ENSG00000171132, ENSG00000099875, ENSG00000102096, ENSG00000167258, ENSG00000064393, ENSG00000113240, ENSG00000148660, ENSG00000176444, ENSG00000105287, ENSG00000006062, ENSG00000107968, ENSG00000134318, ENSG00000087095, ENSG00000117266, ENSG00000142875, ENSG00000105723, ENSG00000101049, ENSG00000115170, ENSG00000164543	496	233	9674	1.67417	1	0.884952	37.9194		UP_SEQ_FEATURE	repeat:LRR 3	5	2.05761	0.264172	ENSG00000176809, ENSG00000238083, ENSG00000167207, ENSG00000128606, ENSG00000176681	231	113	9966	1.90898	1	0.99985	99.0586		UP_SEQ_FEATURE	transmembrane region	99	24.8744	0.0505722	ENSG00000072274, ENSG00000181830, ENSG00000132429, ENSG00000136026, ENSG00000168003, ENSG00000012232, ENSG00000161638, ENSG00000125848, ENSG00000162073, ENSG00000090020, ENSG00000183032, ENSG00000137331, ENSG00000160326, ENSG00000089060, ENSG00000184160, ENSG00000160325, ENSG00000175283, ENSG00000158156, ENSG00000160867, ENSG00000104783, ENSG00000085117, ENSG00000171631, ENSG00000138074, ENSG0000…	382	2206	9966	1.17081	1	0.999282	56.4563		INTERPRO	IPR023394:SEC7-like, alpha orthogonal bundle
ENSG00000219481						UP_SEQ_FEATURE	domain:Protein kinase	26	4.98084	0.0461531	ENSG00000080823, ENSG00000102096, ENSG00000169967, ENSG00000064393, ENSG00000113240, ENSG00000176444, ENSG00000148660, ENSG00000006062, ENSG00000136021, ENSG00000107968, ENSG00000134318, ENSG00000087095, ENSG00000117266, ENSG00000142875, ENSG00000164543, ENSG00000171132, ENSG00000099875, ENSG00000181409, ENSG00000167258, ENSG00000105287, ENSG00000010810, ENSG00000105723, ENSG00000183735, ENSG0000…	507	345	9966	1.48138	1	0.943187	54.0808		SMART	SM00369:LRR_TYP	4	1.64609	0.279855	ENSG00000176809, ENSG00000238083, ENSG00000128606, ENSG00000176681	140	72	5432	2.15556	1	0.999198	98.0346		UP_KEYWORDS	Transmembrane	108	27.1357	0.0926524	ENSG00000072274, ENSG00000181830, ENSG00000132429, ENSG00000136026, ENSG00000168003, ENSG00000012232, ENSG00000161638, ENSG00000125848, ENSG00000162073, ENSG00000090020, ENSG00000183032, ENSG00000137331, ENSG00000160326, ENSG00000089060, ENSG00000184160, ENSG00000160325, ENSG00000175283, ENSG00000158156, ENSG00000160867, ENSG00000104783, ENSG00000085117, ENSG00000171631, ENSG00000163818, ENSG0000…	383	2507	10033	1.1285	1	0.941419	73.0902		INTERPRO	IPR000904:SEC7-like
ENSG00000215908						INTERPRO	IPR011009:Protein kinase-like domain	28	5.36398	0.0564266	ENSG00000080823, ENSG00000102096, ENSG00000169967, ENSG00000064393, ENSG00000113240, ENSG00000148660, ENSG00000176444, ENSG00000136643, ENSG00000006062, ENSG00000107968, ENSG00000136021, ENSG00000134318, ENSG00000087095, ENSG00000117266, ENSG00000142875, ENSG00000164543, ENSG00000096968, ENSG00000171132, ENSG00000181409, ENSG00000099875, ENSG00000167258, ENSG00000105287, ENSG00000010810, ENSG0000…	496	383	9674	1.42588	1	0.95715	59.6736		UP_KEYWORDS	Leucine-rich repeat	5	2.05761	0.288535	ENSG00000176809, ENSG00000238083, ENSG00000167207, ENSG00000128606, ENSG00000176681	234	117	10033	1.83231	1	0.952721	98.8029		UP_KEYWORDS	Transmembrane helix	107	26.8844	0.104211	ENSG00000072274, ENSG00000181830, ENSG00000132429, ENSG00000136026, ENSG00000168003, ENSG00000012232, ENSG00000161638, ENSG00000125848, ENSG00000162073, ENSG00000090020, ENSG00000183032, ENSG00000137331, ENSG00000160326, ENSG00000089060, ENSG00000184160, ENSG00000160325, ENSG00000175283, ENSG00000158156, ENSG00000160867, ENSG00000104783, ENSG00000085117, ENSG00000171631, ENSG00000163818, ENSG0000…	383	2496	10033	1.12298	1	0.933954	77.3672		UP_SEQ_FEATURE	domain:SEC7
ENSG00000186301						GOTERM_BP_DIRECT	GO:0006468~protein phosphorylation	25	4.78927	0.0643216	ENSG00000080823, ENSG00000171132, ENSG00000099875, ENSG00000102096, ENSG00000181409, ENSG00000169967, ENSG00000064393, ENSG00000106617, ENSG00000146674, ENSG00000136643, ENSG00000176444, ENSG00000105287, ENSG00000090061, ENSG00000010810, ENSG00000107968, ENSG00000136021, ENSG00000134318, ENSG00000087095, ENSG00000117266, ENSG00000105723, ENSG00000142875, ENSG00000101049, ENSG00000115170, ENSG0000…	468	341	9233	1.44638	1	0.998352	68.5512		UP_SEQ_FEATURE	repeat:LRR 1	5	2.05761	0.300306	ENSG00000176809, ENSG00000238083, ENSG00000167207, ENSG00000128606, ENSG00000176681	231	120	9966	1.79762	1	0.999861	99.5623		UP_SEQ_FEATURE	topological domain:Cytoplasmic	66	16.5829	0.128944	ENSG00000187764, ENSG00000072274, ENSG00000117411, ENSG00000100385, ENSG00000166762, ENSG00000047617, ENSG00000132329, ENSG00000198948, ENSG00000168003, ENSG00000056736, ENSG00000170425, ENSG00000012232, ENSG00000161638, ENSG00000125848, ENSG00000090020, ENSG00000137331, ENSG00000160326, ENSG00000089060, ENSG00000184160, ENSG00000132514, ENSG00000175283, ENSG00000136840, ENSG00000160867, ENSG0000…	382	1485	9966	1.15951	1	0.99733	89.048		GOTERM_MF_DIRECT	GO:0005086~ARF guanyl-nucleotide exchange factor activity
ENSG00000236698						GOTERM_MF_DIRECT	GO:0004672~protein kinase activity	21	4.02299	0.064662	ENSG00000080823, ENSG00000171132, ENSG00000099875, ENSG00000102096, ENSG00000181409, ENSG00000169967, ENSG00000167258, ENSG00000064393, ENSG00000176444, ENSG00000136643, ENSG00000105287, ENSG00000125398, ENSG00000006062, ENSG00000107968, ENSG00000136021, ENSG00000087095, ENSG00000117266, ENSG00000183735, ENSG00000115170, ENSG00000164543, ENSG00000096968	474	273	9277	1.50552	1	0.96327	63.4521		UP_SEQ_FEATURE	repeat:LRR 2	5	2.05761	0.300306	ENSG00000176809, ENSG00000238083, ENSG00000167207, ENSG00000128606, ENSG00000176681	231	120	9966	1.79762	1	0.999861	99.5623		GOTERM_CC_DIRECT	GO:0016021~integral component of membrane	97	24.3719	0.15349	ENSG00000072274, ENSG00000181830, ENSG00000132429, ENSG00000136026, ENSG00000168003, ENSG00000012232, ENSG00000161638, ENSG00000162073, ENSG00000090020, ENSG00000183032, ENSG00000137331, ENSG00000160326, ENSG00000089060, ENSG00000184160, ENSG00000160325, ENSG00000175283, ENSG00000158156, ENSG00000160867, ENSG00000104783, ENSG00000085117, ENSG00000171631, ENSG00000163818, ENSG00000138074, ENSG0000…	367	2292	9606	1.10773	1	0.972351	89.479		KEGG_PATHWAY	hsa04144:Endocytosis
ENSG00000058453						UP_KEYWORDS	ATP-binding	61	11.6858	0.0738523	ENSG00000115657, ENSG00000064393, ENSG00000113240, ENSG00000176444, ENSG00000125485, ENSG00000006062, ENSG00000107968, ENSG00000134318, ENSG00000117266, ENSG00000142875, ENSG00000054523, ENSG00000114770, ENSG00000017260, ENSG00000126803, ENSG00000171132, ENSG00000164070, ENSG00000119778, ENSG00000090060, ENSG00000163808, ENSG00000070669, ENSG00000010810, ENSG00000096384, ENSG00000001084, ENSG0000…	513	978	10033	1.21984	1	0.867631	65.2693		UP_SEQ_FEATURE	repeat:LRR 10	3	1.23457	0.338406	ENSG00000176809, ENSG00000238083, ENSG00000176681	231	52	9966	2.48901	1	0.999952	99.8132		UP_KEYWORDS	Membrane	152	38.191	0.184108	ENSG00000072274, ENSG00000181830, ENSG00000136167, ENSG00000132429, ENSG00000136026, ENSG00000131899, ENSG00000168003, ENSG00000023892, ENSG00000012232, ENSG00000161638, ENSG00000125848, ENSG00000143546, ENSG00000124839, ENSG00000162073, ENSG00000156885, ENSG00000090020, ENSG00000183032, ENSG00000137331, ENSG00000160326, ENSG00000160325, ENSG00000089060, ENSG00000184160, ENSG00000175283, ENSG0000…	383	3734	10033	1.06635	1	0.95541	93.5884
ENSG00000186715						UP_KEYWORDS	Nucleotide-binding	75	14.3678	0.0885067	ENSG00000115657, ENSG00000064393, ENSG00000113240, ENSG00000176444, ENSG00000125485, ENSG00000006062, ENSG00000107968, ENSG00000134318, ENSG00000117266, ENSG00000122644, ENSG00000142875, ENSG00000054523, ENSG00000114770, ENSG00000017260, ENSG00000126803, ENSG00000127824, ENSG00000148824, ENSG00000124253, ENSG00000143622, ENSG00000171132, ENSG00000134594, ENSG00000119778, ENSG00000164070, ENSG0000…	513	1244	10033	1.17911	1	0.882018	72.1239		UP_SEQ_FEATURE	repeat:LRR 9	3	1.23457	0.388482	ENSG00000176809, ENSG00000238083, ENSG00000176681	231	58	9966	2.23153	1	0.999972	99.9436		UP_SEQ_FEATURE	glycosylation site:N-linked (GlcNAc...)	77	19.3467	0.207279	ENSG00000187764, ENSG00000072274, ENSG00000179403, ENSG00000117411, ENSG00000244414, ENSG00000100385, ENSG00000047617, ENSG00000132429, ENSG00000198948, ENSG00000168003, ENSG00000056736, ENSG00000012232, ENSG00000170425, ENSG00000161638, ENSG00000122641, ENSG00000125848, ENSG00000119777, ENSG00000221988, ENSG00000101187, ENSG00000090020, ENSG00000137331, ENSG00000160326, ENSG00000089060, ENSG0000…	382	1818	9966	1.10498	1	0.999905	97.5798		Annotation Cluster 11	Enrichment Score: 0.8512564857924331
ENSG00000117122						UP_SEQ_FEATURE	binding site:ATP	27	5.17241	0.143701	ENSG00000080823, ENSG00000102096, ENSG00000169967, ENSG00000064393, ENSG00000113240, ENSG00000176444, ENSG00000136643, ENSG00000148660, ENSG00000006062, ENSG00000107968, ENSG00000134318, ENSG00000087095, ENSG00000117266, ENSG00000142875, ENSG00000164543, ENSG00000096968, ENSG00000171132, ENSG00000099875, ENSG00000181409, ENSG00000167258, ENSG00000105287, ENSG00000010810, ENSG00000105723, ENSG0000…	507	411	9966	1.29132	1	0.99756	92.2325		UP_SEQ_FEATURE	repeat:LRR 8	3	1.23457	0.420934	ENSG00000176809, ENSG00000238083, ENSG00000176681	231	62	9966	2.08756	1	0.999971	99.9754		GOTERM_CC_DIRECT	GO:0005887~integral component of plasma membrane	33	8.29146	0.244202	ENSG00000187764, ENSG00000072274, ENSG00000100385, ENSG00000138074, ENSG00000132329, ENSG00000155850, ENSG00000056736, ENSG00000196218, ENSG00000170425, ENSG00000162736, ENSG00000184916, ENSG00000108932, ENSG00000058668, ENSG00000196083, ENSG00000125848, ENSG00000112759, ENSG00000152661, ENSG00000142166, ENSG00000153563, ENSG00000175591, ENSG00000090020, ENSG00000101187, ENSG00000160326, ENSG0000…	367	740	9606	1.16724	1	0.983602	97.7257		Category	Term
ENSG00000159363						UP_SEQ_FEATURE	active site:Proton acceptor	31	5.9387	0.178075	ENSG00000080823, ENSG00000102096, ENSG00000169967, ENSG00000065833, ENSG00000064393, ENSG00000113240, ENSG00000148660, ENSG00000176444, ENSG00000136643, ENSG00000006062, ENSG00000107968, ENSG00000134318, ENSG00000087095, ENSG00000088002, ENSG00000117266, ENSG00000142875, ENSG00000164543, ENSG00000096968, ENSG00000171132, ENSG00000181409, ENSG00000099875, ENSG00000198431, ENSG00000167258, ENSG0000…	507	495	9966	1.23103	1	0.998524	96.0444		UP_SEQ_FEATURE	repeat:LRR 7	3	1.23457	0.505265	ENSG00000176809, ENSG00000238083, ENSG00000176681	231	73	9966	1.77299	1	0.999986	99.9978		UP_KEYWORDS	Glycoprotein	77	19.3467	0.493209	ENSG00000187764, ENSG00000072274, ENSG00000179403, ENSG00000117411, ENSG00000244414, ENSG00000100385, ENSG00000047617, ENSG00000132429, ENSG00000198948, ENSG00000168003, ENSG00000056736, ENSG00000012232, ENSG00000170425, ENSG00000161638, ENSG00000122641, ENSG00000125848, ENSG00000119777, ENSG00000221988, ENSG00000101187, ENSG00000090020, ENSG00000137331, ENSG00000160326, ENSG00000089060, ENSG0000…	383	1982	10033	1.0177	1	0.976752	99.9896		GOTERM_BP_DIRECT	GO:0000723~telomere maintenance
ENSG00000117118						UP_KEYWORDS	Kinase	33	6.32184	0.251398	ENSG00000080823, ENSG00000102096, ENSG00000169967, ENSG00000147443, ENSG00000064393, ENSG00000113240, ENSG00000106617, ENSG00000136643, ENSG00000148660, ENSG00000100865, ENSG00000176444, ENSG00000006062, ENSG00000107968, ENSG00000134318, ENSG00000087095, ENSG00000117266, ENSG00000115020, ENSG00000142875, ENSG00000164543, ENSG00000096968, ENSG00000171132, ENSG00000181409, ENSG00000159921, ENSG0000…	513	550	10033	1.17345	1	0.964522	98.1522																UP_KEYWORDS	Disulfide bond	56	14.0704	0.504303	ENSG00000187764, ENSG00000072274, ENSG00000179403, ENSG00000117411, ENSG00000100385, ENSG00000244414, ENSG00000132329, ENSG00000198948, ENSG00000168003, ENSG00000170425, ENSG00000012232, ENSG00000161638, ENSG00000122641, ENSG00000125848, ENSG00000221988, ENSG00000101187, ENSG00000184160, ENSG00000132514, ENSG00000136840, ENSG00000160867, ENSG00000043591, ENSG00000115828, ENSG00000162894, ENSG0000…	383	1434	10033	1.02299	1	0.973575	99.9923		GOTERM_MF_DIRECT	GO:0042162~telomeric DNA binding
ENSG00000117115						UP_SEQ_FEATURE	nucleotide phosphate-binding region:ATP	40	7.66284	0.262555	ENSG00000080823, ENSG00000115657, ENSG00000102096, ENSG00000138778, ENSG00000169967, ENSG00000064393, ENSG00000113240, ENSG00000125485, ENSG00000136643, ENSG00000176444, ENSG00000148660, ENSG00000006062, ENSG00000107968, ENSG00000134318, ENSG00000087095, ENSG00000138160, ENSG00000117266, ENSG00000142875, ENSG00000054523, ENSG00000129250, ENSG00000164543, ENSG00000096968, ENSG00000171132, ENSG0000…	507	690	9966	1.13952	1	0.999797	99.3372		Annotation Cluster 12	Enrichment Score: 0.7067659905920051													UP_SEQ_FEATURE	disulfide bond	46	11.5578	0.551417	ENSG00000164687, ENSG00000187764, ENSG00000072274, ENSG00000117411, ENSG00000100385, ENSG00000244414, ENSG00000134470, ENSG00000157240, ENSG00000105852, ENSG00000132329, ENSG00000196189, ENSG00000198948, ENSG00000168003, ENSG00000006327, ENSG00000170425, ENSG00000012232, ENSG00000184916, ENSG00000143502, ENSG00000161638, ENSG00000122641, ENSG00000196083, ENSG00000049130, ENSG00000152661, ENSG0000…	382	1188	9966	1.01018	1	0.999999	99.9997		UP_KEYWORDS	Telomere
ENSG00000074964						GOTERM_BP_DIRECT	GO:0046777~protein autophosphorylation	9	1.72414	0.3361	ENSG00000099875, ENSG00000102096, ENSG00000087095, ENSG00000167258, ENSG00000113240, ENSG00000176444, ENSG00000148660, ENSG00000105287, ENSG00000096968	468	130	9233	1.36583	1	0.999967	99.9197		Category	Term	Count	%	PValue	Genes	List Total	Pop Hits	Pop Total	Fold Enrichment	Bonferroni	Benjamini	FDR		UP_SEQ_FEATURE	signal peptide	47	11.809	0.958003	ENSG00000187764, ENSG00000179403, ENSG00000100385, ENSG00000244414, ENSG00000134470, ENSG00000157240, ENSG00000154175, ENSG00000105852, ENSG00000132329, ENSG00000196189, ENSG00000198948, ENSG00000056736, ENSG00000006327, ENSG00000162736, ENSG00000184916, ENSG00000143502, ENSG00000167191, ENSG00000161638, ENSG00000107362, ENSG00000122641, ENSG00000125848, ENSG00000196083, ENSG00000049130, ENSG0000…	382	1493	9966	0.821288	1	1	100
ENSG00000159423						UP_KEYWORDS	Transferase	55	10.5364	0.765442	ENSG00000105509, ENSG00000064393, ENSG00000113240, ENSG00000176444, ENSG00000100865, ENSG00000006062, ENSG00000107968, ENSG00000134318, ENSG00000128294, ENSG00000117266, ENSG00000142875, ENSG00000173273, ENSG00000174951, ENSG00000198756, ENSG00000171132, ENSG00000111846, ENSG00000119682, ENSG00000090060, ENSG00000124491, ENSG00000010810, ENSG00000105723, ENSG00000183735, ENSG00000135454, ENSG0000…	513	1149	10033	0.936173	1	0.995505	100		KEGG_PATHWAY	hsa04068:FoxO signaling pathway	6	2.46914	0.055442	ENSG00000188130, ENSG00000139112, ENSG00000185950, ENSG00000157764, ENSG00000113916, ENSG00000121879	82	110	4295	2.85698	0.999963	0.92211	50.4364		UP_KEYWORDS	Signal	53	13.3166	0.991063	ENSG00000187764, ENSG00000179403, ENSG00000100385, ENSG00000244414, ENSG00000132329, ENSG00000198948, ENSG00000056736, ENSG00000161638, ENSG00000122641, ENSG00000125848, ENSG00000221988, ENSG00000089060, ENSG00000160867, ENSG00000132000, ENSG00000115828, ENSG00000118292, ENSG00000162894, ENSG00000085117, ENSG00000134470, ENSG00000157240, ENSG00000154175, ENSG00000105852, ENSG00000196189, ENSG0000…	383	1797	10033	0.772609	1	0.999983	100		Annotation Cluster 12	Enrichment Score: 0.8200579248140158
ENSG00000272084																				KEGG_PATHWAY	hsa05164:Influenza A	6	2.46914	0.0950132	ENSG00000150782, ENSG00000188130, ENSG00000107201, ENSG00000159110, ENSG00000198001, ENSG00000121879	82	129	4295	2.43619	1	0.922146	70.7289																Category	Term
ENSG00000127481						Annotation Cluster 9	Enrichment Score: 1.1873908450041206													KEGG_PATHWAY	hsa05162:Measles	5	2.05761	0.0974032	ENSG00000072694, ENSG00000107201, ENSG00000159110, ENSG00000198001, ENSG00000121879	82	93	4295	2.81602	1	0.869737	71.6662		Annotation Cluster 15	Enrichment Score: 0.6589075871033099													GOTERM_BP_DIRECT	GO:0019886~antigen processing and presentation of exogenous peptide antigen via MHC class II
ENSG00000127463						Category	Term	Count	%	PValue	Genes	List Total	Pop Hits	Pop Total	Fold Enrichment	Bonferroni	Benjamini	FDR		KEGG_PATHWAY	hsa05160:Hepatitis C	5	2.05761	0.10034	ENSG00000188130, ENSG00000107201, ENSG00000159110, ENSG00000157764, ENSG00000121879	82	94	4295	2.78607	1	0.849339	72.7802		Category	Term	Count	%	PValue	Genes	List Total	Pop Hits	Pop Total	Fold Enrichment	Bonferroni	Benjamini	FDR		GOTERM_CC_DIRECT	GO:0030669~clathrin-coated endocytic vesicle membrane
ENSG00000053372						INTERPRO	IPR013026:Tetratricopeptide repeat-containing domain	11	2.10728	0.00804806	ENSG00000104450, ENSG00000072682, ENSG00000175556, ENSG00000152778, ENSG00000168439, ENSG00000122884, ENSG00000004478, ENSG00000171497, ENSG00000113312, ENSG00000170921, ENSG00000119041	496	81	9674	2.6487	0.999419	0.711114	11.8693		KEGG_PATHWAY	hsa04620:Toll-like receptor signaling pathway	4	1.64609	0.140282	ENSG00000188130, ENSG00000159110, ENSG00000198001, ENSG00000121879	82	69	4295	3.03641	1	0.914533	84.4337		KEGG_PATHWAY	hsa05161:Hepatitis B	8	2.01005	0.105791	ENSG00000127666, ENSG00000142166, ENSG00000172936, ENSG00000170345, ENSG00000115966, ENSG00000095015, ENSG00000112242, ENSG00000174775	151	115	4295	1.97869	1	0.997866	75.9095		GOTERM_CC_DIRECT	GO:0032588~trans-Golgi network membrane
ENSG00000162482						INTERPRO	IPR019734:Tetratricopeptide repeat	11	2.10728	0.0103286	ENSG00000104450, ENSG00000072682, ENSG00000175556, ENSG00000152778, ENSG00000168439, ENSG00000122884, ENSG00000004478, ENSG00000171497, ENSG00000113312, ENSG00000170921, ENSG00000119041	496	84	9674	2.5541	0.99993	0.69777	14.9848		KEGG_PATHWAY	hsa04722:Neurotrophin signaling pathway	5	2.05761	0.152587	ENSG00000188130, ENSG00000109458, ENSG00000157764, ENSG00000198001, ENSG00000121879	82	110	4295	2.38082	1	0.897688	86.9642		BIOCARTA	h_p38mapkPathway:p38 MAPK Signaling Pathway	4	1.00503	0.165612	ENSG00000175197, ENSG00000115966, ENSG00000095015, ENSG00000174775	49	38	1287	2.76477	1	0.999868	88.4339
ENSG00000053371						UP_KEYWORDS	TPR repeat	12	2.29885	0.0156918	ENSG00000104450, ENSG00000072682, ENSG00000175556, ENSG00000152778, ENSG00000168439, ENSG00000122884, ENSG00000004478, ENSG00000171497, ENSG00000113312, ENSG00000081791, ENSG00000170921, ENSG00000119041	513	103	10033	2.27854	0.99708	0.767541	19.5886		KEGG_PATHWAY	hsa04380:Osteoclast differentiation	5	2.05761	0.163375	ENSG00000072694, ENSG00000188130, ENSG00000182578, ENSG00000159110, ENSG00000121879	82	113	4295	2.31761	1	0.897788	88.8657		BIOCARTA	h_mapkPathway:MAPKinase Signaling Pathway	6	1.50754	0.212648	ENSG00000162302, ENSG00000170345, ENSG00000185591, ENSG00000115966, ENSG00000095015, ENSG00000174775	49	86	1287	1.83246	1	0.980387	94.2062		Annotation Cluster 13	Enrichment Score: 0.7541792281801306
ENSG00000077549						UP_SEQ_FEATURE	repeat:TPR 3	10	1.91571	0.0362393	ENSG00000104450, ENSG00000175556, ENSG00000152778, ENSG00000168439, ENSG00000004478, ENSG00000171497, ENSG00000113312, ENSG00000081791, ENSG00000170921, ENSG00000119041	507	89	9966	2.20863	1	0.95174	45.555		KEGG_PATHWAY	hsa05205:Proteoglycans in cancer	6	2.46914	0.195891	ENSG00000100985, ENSG00000188130, ENSG00000155760, ENSG00000109458, ENSG00000157764, ENSG00000121879	82	164	4295	1.91627	1	0.899302	93.164		BIOCARTA	h_at1rPathway:Angiotensin II mediated activation of JNK Pathway via Pyk2 dependent signaling	3	0.753769	0.337034	ENSG00000115966, ENSG00000095015, ENSG00000174775	49	32	1287	2.46237	1	0.982673	99.2531		Category	Term
ENSG00000169914						SMART	SM00028:TPR	9	1.72414	0.0463929	ENSG00000104450, ENSG00000175556, ENSG00000152778, ENSG00000168439, ENSG00000004478, ENSG00000171497, ENSG00000113312, ENSG00000170921, ENSG00000119041	281	78	5432	2.2305	0.999946	0.962287	45.0508		KEGG_PATHWAY	hsa05142:Chagas disease (American trypanosomiasis)	4	1.64609	0.210398	ENSG00000188130, ENSG00000198821, ENSG00000198001, ENSG00000121879	82	84	4295	2.49419	1	0.891986	94.5361		KEGG_PATHWAY	hsa04010:MAPK signaling pathway	9	2.26131	0.40419	ENSG00000160867, ENSG00000137486, ENSG00000068078, ENSG00000162302, ENSG00000175197, ENSG00000170345, ENSG00000115966, ENSG00000095015, ENSG00000174775	151	201	4295	1.2736	1	0.980325	99.8628		SMART	SM00558:JmjC
ENSG00000188257						UP_SEQ_FEATURE	repeat:TPR 1	10	1.91571	0.054418	ENSG00000104450, ENSG00000175556, ENSG00000152778, ENSG00000168439, ENSG00000004478, ENSG00000171497, ENSG00000113312, ENSG00000081791, ENSG00000170921, ENSG00000119041	507	96	9966	2.04758	1	0.944594	60.2128		KEGG_PATHWAY	hsa04015:Rap1 signaling pathway	6	2.46914	0.212692	ENSG00000188130, ENSG00000182578, ENSG00000105738, ENSG00000157764, ENSG00000121879, ENSG00000109756	82	169	4295	1.85958	1	0.882376	94.7282																INTERPRO	IPR003347:JmjC domain
ENSG00000127472						UP_SEQ_FEATURE	repeat:TPR 2	10	1.91571	0.054418	ENSG00000104450, ENSG00000175556, ENSG00000152778, ENSG00000168439, ENSG00000004478, ENSG00000171497, ENSG00000113312, ENSG00000081791, ENSG00000170921, ENSG00000119041	507	96	9966	2.04758	1	0.944594	60.2128		KEGG_PATHWAY	hsa05211:Renal cell carcinoma	3	1.23457	0.313242	ENSG00000109458, ENSG00000157764, ENSG00000121879	82	60	4295	2.6189	1	0.893766	99.0189		Annotation Cluster 16	Enrichment Score: 0.6585533304424632													UP_SEQ_FEATURE	domain:JmjC
ENSG00000162545						INTERPRO	IPR001440:Tetratricopeptide TPR-1	4	0.766284	0.079518	ENSG00000104450, ENSG00000168439, ENSG00000004478, ENSG00000113312	496	20	9674	3.90081	1	0.978067	72.626		KEGG_PATHWAY	hsa04914:Progesterone-mediated oocyte maturation	3	1.23457	0.375458	ENSG00000188130, ENSG00000157764, ENSG00000121879	82	69	4295	2.27731	1	0.916114	99.6951		Category	Term	Count	%	PValue	Genes	List Total	Pop Hits	Pop Total	Fold Enrichment	Bonferroni	Benjamini	FDR		UP_SEQ_FEATURE	metal ion-binding site:Iron; catalytic
ENSG00000090432						INTERPRO	IPR011990:Tetratricopeptide-like helical	12	2.29885	0.0885566	ENSG00000104450, ENSG00000072682, ENSG00000175556, ENSG00000152778, ENSG00000168439, ENSG00000122884, ENSG00000004478, ENSG00000171497, ENSG00000113312, ENSG00000081791, ENSG00000170921, ENSG00000119041	496	136	9674	1.72094	1	0.979474	76.54		KEGG_PATHWAY	hsa04012:ErbB signaling pathway	3	1.23457	0.402422	ENSG00000109458, ENSG00000157764, ENSG00000121879	82	73	4295	2.15252	1	0.922699	99.8229		SMART	SM00233:PH	11	2.76382	0.118153	ENSG00000023892, ENSG00000102780, ENSG00000170667, ENSG00000181649, ENSG00000106070, ENSG00000033327, ENSG00000149970, ENSG00000101400, ENSG00000101311, ENSG00000153317, ENSG00000169499	195	183	5432	1.67443	1	0.984999	78.3326		GOTERM_MF_DIRECT	GO:0005506~iron ion binding
ENSG00000158825						UP_SEQ_FEATURE	repeat:TPR 7	5	0.957854	0.107773	ENSG00000104450, ENSG00000152778, ENSG00000168439, ENSG00000081791, ENSG00000119041	507	36	9966	2.73011	1	0.991966	84.7145		KEGG_PATHWAY	hsa05145:Toxoplasmosis	3	1.23457	0.5509	ENSG00000188130, ENSG00000198001, ENSG00000121879	82	97	4295	1.61994	1	0.955623	99.9947		INTERPRO	IPR001849:Pleckstrin homology domain	11	2.76382	0.169174	ENSG00000023892, ENSG00000102780, ENSG00000170667, ENSG00000181649, ENSG00000106070, ENSG00000033327, ENSG00000149970, ENSG00000101400, ENSG00000101311, ENSG00000153317, ENSG00000169499	364	188	9674	1.55503	1	0.999994	94.1251		UP_KEYWORDS	Dioxygenase
ENSG00000158828						UP_SEQ_FEATURE	repeat:TPR 8	4	0.766284	0.16774	ENSG00000104450, ENSG00000152778, ENSG00000168439, ENSG00000119041	507	28	9966	2.80811	1	0.998352	95.1405		KEGG_PATHWAY	hsa05169:Epstein-Barr virus infection	4	1.64609	0.608321	ENSG00000188130, ENSG00000107201, ENSG00000068024, ENSG00000121879	82	165	4295	1.26977	1	0.969663	99.999		INTERPRO	IPR011993:Pleckstrin homology-like domain	15	3.76884	0.241129	ENSG00000102780, ENSG00000170667, ENSG00000095203, ENSG00000106070, ENSG00000033327, ENSG00000149970, ENSG00000104643, ENSG00000101311, ENSG00000153317, ENSG00000160796, ENSG00000169499, ENSG00000023892, ENSG00000181649, ENSG00000136205, ENSG00000101400	364	301	9674	1.32443	1	1	98.53		UP_KEYWORDS	Iron
ENSG00000244038						UP_SEQ_FEATURE	repeat:TPR 6	5	0.957854	0.172725	ENSG00000104450, ENSG00000152778, ENSG00000168439, ENSG00000081791, ENSG00000119041	507	43	9966	2.28567	1	0.998429	95.5983																UP_SEQ_FEATURE	domain:PH	8	2.01005	0.481679	ENSG00000023892, ENSG00000102780, ENSG00000181649, ENSG00000106070, ENSG00000033327, ENSG00000149970, ENSG00000101311, ENSG00000153317	382	171	9966	1.22054	1	0.999999	99.9973		UP_KEYWORDS	Oxidoreductase
ENSG00000117245						UP_SEQ_FEATURE	repeat:TPR 4	6	1.14943	0.19663	ENSG00000104450, ENSG00000175556, ENSG00000152778, ENSG00000168439, ENSG00000081791, ENSG00000119041	507	61	9966	1.93346	1	0.998699	97.2844		Annotation Cluster 13	Enrichment Score: 0.6559099774084499																											GOTERM_BP_DIRECT	GO:0055114~oxidation-reduction process
ENSG00000127483						UP_SEQ_FEATURE	repeat:TPR 5	5	0.957854	0.203913	ENSG00000104450, ENSG00000152778, ENSG00000168439, ENSG00000081791, ENSG00000119041	507	46	9966	2.13661	1	0.998856	97.6626		Category	Term	Count	%	PValue	Genes	List Total	Pop Hits	Pop Total	Fold Enrichment	Bonferroni	Benjamini	FDR		Annotation Cluster 17	Enrichment Score: 0.6488086045303103
ENSG00000075151						UP_SEQ_FEATURE	repeat:TPR 9	3	0.574713	0.26998	ENSG00000104450, ENSG00000168439, ENSG00000119041	507	20	9966	2.94852	1	0.999818	99.439		KEGG_PATHWAY	hsa04650:Natural killer cell mediated cytotoxicity	5	2.05761	0.0479203	ENSG00000159110, ENSG00000157764, ENSG00000198821, ENSG00000121879, ENSG00000120899	82	73	4295	3.58754	0.999848	0.987662	45.3547		Category	Term	Count	%	PValue	Genes	List Total	Pop Hits	Pop Total	Fold Enrichment	Bonferroni	Benjamini	FDR		Annotation Cluster 14	Enrichment Score: 0.7120048828888627
ENSG00000117298																				GOTERM_BP_DIRECT	GO:0043524~negative regulation of neuron apoptotic process	4	1.64609	0.332277	ENSG00000197405, ENSG00000157764, ENSG00000121879, ENSG00000120899	205	92	9233	1.95822	1	0.999633	99.8659		UP_SEQ_FEATURE	zinc finger region:C2H2-type 12	9	2.26131	0.082255	ENSG00000198464, ENSG00000196378, ENSG00000102935, ENSG00000198342, ENSG00000181894, ENSG00000124459, ENSG00000136870, ENSG00000121417, ENSG00000140836	382	118	9966	1.98984	1	0.997489	74.7197		Category	Term
ENSG00000187952						Annotation Cluster 10	Enrichment Score: 0.9524524603337354													KEGG_PATHWAY	hsa04062:Chemokine signaling pathway	3	1.23457	0.676472	ENSG00000157764, ENSG00000121879, ENSG00000120899	82	122	4295	1.28798	1	0.979443	99.9999		UP_SEQ_FEATURE	zinc finger region:C2H2-type 1; degenerate	5	1.25628	0.0919777	ENSG00000083828, ENSG00000102935, ENSG00000198342, ENSG00000197062, ENSG00000124459	382	45	9966	2.89878	1	0.998225	78.6853		UP_KEYWORDS	Xeroderma pigmentosum
ENSG00000142794						Category	Term	Count	%	PValue	Genes	List Total	Pop Hits	Pop Total	Fold Enrichment	Bonferroni	Benjamini	FDR																UP_SEQ_FEATURE	zinc finger region:C2H2-type 16	5	1.25628	0.143612	ENSG00000102935, ENSG00000198342, ENSG00000124459, ENSG00000136870, ENSG00000140836	382	53	9966	2.46123	1	0.998352	91.6567		KEGG_PATHWAY	hsa03420:Nucleotide excision repair
ENSG00000162551						UP_KEYWORDS	Postsynaptic cell membrane	10	1.91571	0.0217868	ENSG00000214575, ENSG00000107186, ENSG00000162946, ENSG00000169684, ENSG00000171992, ENSG00000107864, ENSG00000177707, ENSG00000123096, ENSG00000148943, ENSG00000101463	513	81	10033	2.41451	0.999705	0.741975	26.1869		Annotation Cluster 14	Enrichment Score: 0.6487869304102702													UP_SEQ_FEATURE	zinc finger region:C2H2-type 15	5	1.25628	0.244969	ENSG00000102935, ENSG00000198342, ENSG00000124459, ENSG00000136870, ENSG00000140836	382	66	9966	1.97644	1	0.99996	98.891		GOTERM_BP_DIRECT	GO:0006281~DNA repair
ENSG00000076864						GOTERM_CC_DIRECT	GO:0045211~postsynaptic membrane	11	2.10728	0.0297474	ENSG00000214575, ENSG00000107186, ENSG00000162946, ENSG00000169684, ENSG00000171992, ENSG00000107864, ENSG00000177707, ENSG00000169860, ENSG00000123096, ENSG00000148943, ENSG00000101463	478	102	9606	2.16724	0.999991	0.979256	34.2212		Category	Term	Count	%	PValue	Genes	List Total	Pop Hits	Pop Total	Fold Enrichment	Bonferroni	Benjamini	FDR		UP_SEQ_FEATURE	zinc finger region:C2H2-type 14	5	1.25628	0.33104	ENSG00000102935, ENSG00000198342, ENSG00000124459, ENSG00000136870, ENSG00000140836	382	76	9966	1.71638	1	0.999995	99.8405		UP_KEYWORDS	DNA repair
ENSG00000090686						UP_KEYWORDS	Synapse	16	3.06513	0.0354028	ENSG00000162946, ENSG00000169684, ENSG00000020577, ENSG00000123096, ENSG00000148943, ENSG00000101463, ENSG00000214575, ENSG00000067715, ENSG00000092531, ENSG00000107186, ENSG00000124785, ENSG00000171992, ENSG00000177707, ENSG00000107864, ENSG00000205726, ENSG00000171914	513	176	10033	1.77795	0.999998	0.810347	39.1554		KEGG_PATHWAY	hsa05205:Proteoglycans in cancer	6	2.46914	0.195891	ENSG00000100985, ENSG00000188130, ENSG00000155760, ENSG00000109458, ENSG00000157764, ENSG00000121879	82	164	4295	1.91627	1	0.899302	93.164		UP_SEQ_FEATURE	zinc finger region:C2H2-type 17	3	0.753769	0.468462	ENSG00000102935, ENSG00000124459, ENSG00000140836	382	41	9966	1.90895	1	1	99.996		UP_KEYWORDS	DNA damage
ENSG00000142798						GOTERM_CC_DIRECT	GO:0014069~postsynaptic density	11	2.10728	0.107719	ENSG00000214575, ENSG00000010810, ENSG00000107186, ENSG00000134569, ENSG00000162946, ENSG00000171992, ENSG00000148660, ENSG00000107864, ENSG00000169860, ENSG00000148943, ENSG00000101463	478	129	9606	1.71363	1	0.981483	79.4204		KEGG_PATHWAY	hsa04670:Leukocyte transendothelial migration	4	1.64609	0.235325	ENSG00000100985, ENSG00000188130, ENSG00000121879, ENSG00000120899	82	89	4295	2.35407	1	0.876078	96.3182		UP_SEQ_FEATURE	zinc finger region:C2H2-type 13	4	1.00503	0.696049	ENSG00000198342, ENSG00000124459, ENSG00000136870, ENSG00000140836	382	93	9966	1.12211	1	1	100
ENSG00000218510						UP_KEYWORDS	Cell junction	22	4.21456	0.36222	ENSG00000143537, ENSG00000162946, ENSG00000169684, ENSG00000028203, ENSG00000020577, ENSG00000123096, ENSG00000150764, ENSG00000148943, ENSG00000101463, ENSG00000182253, ENSG00000214575, ENSG00000067715, ENSG00000092531, ENSG00000130052, ENSG00000107186, ENSG00000124785, ENSG00000171992, ENSG00000205726, ENSG00000177707, ENSG00000107864, ENSG00000135269, ENSG00000171914	513	376	10033	1.14432	1	0.974979	99.797		KEGG_PATHWAY	hsa04668:TNF signaling pathway	4	1.64609	0.245446	ENSG00000100985, ENSG00000167207, ENSG00000188130, ENSG00000121879	82	91	4295	2.30233	1	0.866874	96.875																Annotation Cluster 15	Enrichment Score: 0.6955754472605237
ENSG00000070831						GOTERM_CC_DIRECT	GO:0045202~synapse	7	1.341	0.368757	ENSG00000214575, ENSG00000124785, ENSG00000205726, ENSG00000020577, ENSG00000107864, ENSG00000204178, ENSG00000171914	478	99	9606	1.42095	1	0.9989	99.8307																Annotation Cluster 18	Enrichment Score: 0.6402614119723593													Category	Term
ENSG00000162552						GOTERM_CC_DIRECT	GO:0030054~cell junction	12	2.29885	0.651852	ENSG00000214575, ENSG00000067715, ENSG00000162946, ENSG00000169684, ENSG00000124785, ENSG00000149196, ENSG00000205726, ENSG00000020577, ENSG00000107864, ENSG00000123096, ENSG00000135269, ENSG00000101463	478	240	9606	1.00481	1	0.998853	100		Annotation Cluster 15	Enrichment Score: 0.6430997798057094													Category	Term	Count	%	PValue	Genes	List Total	Pop Hits	Pop Total	Fold Enrichment	Bonferroni	Benjamini	FDR		KEGG_PATHWAY	hsa00563:Glycosylphosphatidylinositol(GPI)-anchor biosynthesis
ENSG00000184677																				Category	Term	Count	%	PValue	Genes	List Total	Pop Hits	Pop Total	Fold Enrichment	Bonferroni	Benjamini	FDR		UP_KEYWORDS	Signal-anchor	14	3.51759	0.12716	ENSG00000072274, ENSG00000117411, ENSG00000137331, ENSG00000136026, ENSG00000132514, ENSG00000168003, ENSG00000221890, ENSG00000136840, ENSG00000012232, ENSG00000154511, ENSG00000115526, ENSG00000115525, ENSG00000174684, ENSG00000158470	383	240	10033	1.52809	1	0.934687	84.0571		UP_KEYWORDS	GPI-anchor biosynthesis
ENSG00000173372						Annotation Cluster 11	Enrichment Score: 0.9057216693655692													UP_KEYWORDS	Nucleotide-binding	40	16.4609	0.030277	ENSG00000108406, ENSG00000167207, ENSG00000130294, ENSG00000013441, ENSG00000254838, ENSG00000160179, ENSG00000080503, ENSG00000072401, ENSG00000198001, ENSG00000083750, ENSG00000157764, ENSG00000134058, ENSG00000198113, ENSG00000175198, ENSG00000155111, ENSG00000145725, ENSG00000100416, ENSG00000157106, ENSG00000182578, ENSG00000137941, ENSG00000157483, ENSG00000120063, ENSG00000125249, ENSG0000…	234	1244	10033	1.37865	0.999555	0.786345	32.9449		UP_KEYWORDS	Glycosyltransferase	9	2.26131	0.130603	ENSG00000100564, ENSG00000198805, ENSG00000117411, ENSG00000012232, ENSG00000136840, ENSG00000115525, ENSG00000183696, ENSG00000174684, ENSG00000158470	383	132	10033	1.78608	1	0.92883	84.8854		GOTERM_BP_DIRECT	GO:0006506~GPI anchor biosynthetic process
ENSG00000173369						Category	Term	Count	%	PValue	Genes	List Total	Pop Hits	Pop Total	Fold Enrichment	Bonferroni	Benjamini	FDR		UP_KEYWORDS	ATP-binding	32	13.1687	0.0453724	ENSG00000108406, ENSG00000167207, ENSG00000130294, ENSG00000013441, ENSG00000160179, ENSG00000080503, ENSG00000072401, ENSG00000157764, ENSG00000198001, ENSG00000134058, ENSG00000198113, ENSG00000175198, ENSG00000155111, ENSG00000145725, ENSG00000100416, ENSG00000157106, ENSG00000182578, ENSG00000137941, ENSG00000157483, ENSG00000005882, ENSG00000116830, ENSG00000188130, ENSG00000107201, ENSG0000…	234	978	10033	1.4029	0.999991	0.767035	45.3161		GOTERM_BP_DIRECT	GO:0006486~protein glycosylation	5	1.25628	0.216541	ENSG00000140650, ENSG00000117411, ENSG00000136840, ENSG00000115525, ENSG00000174684	346	64	9233	2.08476	1	0.999958	98.4387		UP_KEYWORDS	Glycosyltransferase
ENSG00000133216						UP_KEYWORDS	Zinc	82	15.7088	0.0392218	ENSG00000130779, ENSG00000170385, ENSG00000156256, ENSG00000107077, ENSG00000124613, ENSG00000160191, ENSG00000159917, ENSG00000134318, ENSG00000169981, ENSG00000175556, ENSG00000114125, ENSG00000110042, ENSG00000221926, ENSG00000173273, ENSG00000124789, ENSG00000142528, ENSG00000106443, ENSG00000135269, ENSG00000113580, ENSG00000149050, ENSG00000171132, ENSG00000177030, ENSG00000197782, ENSG0000…	513	1316	10033	1.21863	1	0.806113	42.3932		UP_SEQ_FEATURE	nucleotide phosphate-binding region:ATP	24	9.87654	0.0474825	ENSG00000108406, ENSG00000167207, ENSG00000116830, ENSG00000005882, ENSG00000188130, ENSG00000130294, ENSG00000013441, ENSG00000160179, ENSG00000080503, ENSG00000107201, ENSG00000198265, ENSG00000157764, ENSG00000198001, ENSG00000131437, ENSG00000134058, ENSG00000198113, ENSG00000120899, ENSG00000155111, ENSG00000100416, ENSG00000176208, ENSG00000182578, ENSG00000157483, ENSG00000011566, ENSG0000…	231	690	9966	1.50062	1	0.989287	52.2825		UP_SEQ_FEATURE	topological domain:Lumenal	10	2.51256	0.764031	ENSG00000175283, ENSG00000117411, ENSG00000114850, ENSG00000012232, ENSG00000136840, ENSG00000115526, ENSG00000115525, ENSG00000174684, ENSG00000058799, ENSG00000158470	382	284	9966	0.918627	1	1	100
ENSG00000004487						UP_KEYWORDS	Zinc-finger	60	11.4943	0.0943704	ENSG00000130779, ENSG00000156256, ENSG00000107077, ENSG00000124613, ENSG00000159917, ENSG00000134318, ENSG00000169981, ENSG00000175556, ENSG00000110042, ENSG00000114125, ENSG00000221926, ENSG00000142528, ENSG00000124789, ENSG00000106443, ENSG00000113580, ENSG00000149050, ENSG00000171132, ENSG00000197782, ENSG00000177030, ENSG00000166704, ENSG00000003756, ENSG00000121440, ENSG00000152503, ENSG0000…	513	976	10033	1.20231	1	0.883701	74.4967		GOTERM_MF_DIRECT	GO:0005524~ATP binding	32	13.1687	0.0706257	ENSG00000108406, ENSG00000167207, ENSG00000130294, ENSG00000013441, ENSG00000160179, ENSG00000080503, ENSG00000072401, ENSG00000157764, ENSG00000198001, ENSG00000134058, ENSG00000198113, ENSG00000175198, ENSG00000155111, ENSG00000145725, ENSG00000100416, ENSG00000157106, ENSG00000182578, ENSG00000137941, ENSG00000157483, ENSG00000005882, ENSG00000116830, ENSG00000188130, ENSG00000107201, ENSG0000…	211	1047	9277	1.34378	1	0.996745	63.8764																Annotation Cluster 16	Enrichment Score: 0.6562153303375866
ENSG00000169641						UP_KEYWORDS	Metal-binding	116	22.2222	0.24976	ENSG00000181523, ENSG00000124299, ENSG00000156256, ENSG00000107077, ENSG00000164002, ENSG00000124613, ENSG00000160191, ENSG00000159917, ENSG00000083444, ENSG00000134318, ENSG00000175556, ENSG00000124789, ENSG00000113580, ENSG00000149050, ENSG00000171132, ENSG00000114988, ENSG00000166704, ENSG00000172183, ENSG00000198018, ENSG00000152503, ENSG00000124491, ENSG00000019549, ENSG00000086061, ENSG0000…	513	2126	10033	1.06711	1	0.970828	98.0957		UP_KEYWORDS	Transferase	34	13.9918	0.114881	ENSG00000013441, ENSG00000099381, ENSG00000072401, ENSG00000169902, ENSG00000127995, ENSG00000157764, ENSG00000198001, ENSG00000160310, ENSG00000170340, ENSG00000134058, ENSG00000135069, ENSG00000145725, ENSG00000100416, ENSG00000155111, ENSG00000157106, ENSG00000172296, ENSG00000130066, ENSG00000182578, ENSG00000185432, ENSG00000005882, ENSG00000188130, ENSG00000166169, ENSG00000071073, ENSG0000…	234	1149	10033	1.26874	1	0.834997	79.5325		Annotation Cluster 19	Enrichment Score: 0.6140648663454651													Category	Term
ENSG00000125944						GOTERM_MF_DIRECT	GO:0046872~metal ion binding	67	12.8352	0.257767	ENSG00000130779, ENSG00000181523, ENSG00000164002, ENSG00000124613, ENSG00000160191, ENSG00000159917, ENSG00000134318, ENSG00000169981, ENSG00000017260, ENSG00000142528, ENSG00000149050, ENSG00000171132, ENSG00000114988, ENSG00000177030, ENSG00000100234, ENSG00000197782, ENSG00000166704, ENSG00000146674, ENSG00000172183, ENSG00000198018, ENSG00000010810, ENSG00000124491, ENSG00000019549, ENSG0000…	474	1195	9277	1.09733	1	0.998711	98.8763		GOTERM_MF_DIRECT	GO:0004672~protein kinase activity	10	4.11523	0.166402	ENSG00000155111, ENSG00000157106, ENSG00000005882, ENSG00000188130, ENSG00000013441, ENSG00000157764, ENSG00000198001, ENSG00000134058, ENSG00000123815, ENSG00000011566	211	273	9277	1.61051	1	0.980813	92.0357		Category	Term	Count	%	PValue	Genes	List Total	Pop Hits	Pop Total	Fold Enrichment	Bonferroni	Benjamini	FDR		GOTERM_BP_DIRECT	GO:0007018~microtubule-based movement
ENSG00000088280																				GOTERM_MF_DIRECT	GO:0004674~protein serine/threonine kinase activity	10	4.11523	0.171601	ENSG00000155111, ENSG00000157106, ENSG00000188130, ENSG00000013441, ENSG00000157764, ENSG00000198001, ENSG00000134058, ENSG00000123815, ENSG00000121879, ENSG00000011566	211	275	9277	1.59879	1	0.974789	92.699		INTERPRO	IPR000157:Toll/interleukin-1 receptor homology (TIR) domain	3	0.753769	0.119297	ENSG00000127666, ENSG00000172936, ENSG00000196083	364	16	9674	4.98317	1	0.999949	85.6704		GOTERM_MF_DIRECT	GO:0003777~microtubule motor activity
ENSG00000117318						Annotation Cluster 12	Enrichment Score: 0.898749482596528													GOTERM_MF_DIRECT	GO:0016301~kinase activity	8	3.29218	0.173463	ENSG00000198964, ENSG00000157764, ENSG00000198001, ENSG00000134058, ENSG00000123815, ENSG00000121879, ENSG00000100288, ENSG00000011566	211	202	9277	1.74126	1	0.971193	92.9239		UP_SEQ_FEATURE	domain:TIR	3	0.753769	0.123044	ENSG00000127666, ENSG00000172936, ENSG00000196083	382	16	9966	4.89169	1	0.997152	87.797		UP_KEYWORDS	Microtubule
ENSG00000142676						Category	Term	Count	%	PValue	Genes	List Total	Pop Hits	Pop Total	Fold Enrichment	Bonferroni	Benjamini	FDR		INTERPRO	IPR011009:Protein kinase-like domain	13	5.34979	0.197399	ENSG00000188130, ENSG00000013441, ENSG00000198001, ENSG00000157764, ENSG00000134058, ENSG00000123815, ENSG00000121879, ENSG00000120899, ENSG00000155111, ENSG00000157106, ENSG00000182578, ENSG00000011566, ENSG00000100288	230	383	9674	1.42765	1	0.998125	95.8369		GOTERM_BP_DIRECT	GO:0051092~positive regulation of NF-kappaB transcription factor activity	7	1.75879	0.193063	ENSG00000143546, ENSG00000163481, ENSG00000127666, ENSG00000162302, ENSG00000172936, ENSG00000196083, ENSG00000176170	346	104	9233	1.7961	1	0.999964	97.4174		GOTERM_CC_DIRECT	GO:0005874~microtubule
ENSG00000011007						UP_SEQ_FEATURE	domain:CS	3	0.574713	0.088373	ENSG00000129295, ENSG00000110172, ENSG00000116161	507	10	9966	5.89704	1	0.982339	78.2153		UP_KEYWORDS	Kinase	17	6.99588	0.208905	ENSG00000005882, ENSG00000188130, ENSG00000013441, ENSG00000198001, ENSG00000157764, ENSG00000134058, ENSG00000123815, ENSG00000121879, ENSG00000120899, ENSG00000145725, ENSG00000155111, ENSG00000157106, ENSG00000198964, ENSG00000182578, ENSG00000085231, ENSG00000011566, ENSG00000100288	234	550	10033	1.32526	1	0.895884	95.2459		UP_KEYWORDS	Immunity	15	3.76884	0.219013	ENSG00000143546, ENSG00000127666, ENSG00000153563, ENSG00000187796, ENSG00000196189, ENSG00000135046, ENSG00000132514, ENSG00000185745, ENSG00000172936, ENSG00000143502, ENSG00000131323, ENSG00000196083, ENSG00000171793, ENSG00000104783, ENSG00000162894	383	291	10033	1.3503	1	0.952732	96.4469		UP_KEYWORDS	Motor protein
ENSG00000236810						INTERPRO	IPR007052:CS-like domain	3	0.574713	0.10588	ENSG00000129295, ENSG00000110172, ENSG00000116161	496	11	9674	5.31928	1	0.971508	82.6211		UP_KEYWORDS	Serine/threonine-protein kinase	9	3.7037	0.341788	ENSG00000155111, ENSG00000157106, ENSG00000188130, ENSG00000013441, ENSG00000157764, ENSG00000198001, ENSG00000134058, ENSG00000121879, ENSG00000011566	234	285	10033	1.35398	1	0.945849	99.5646		UP_KEYWORDS	Inflammatory response	6	1.50754	0.222548	ENSG00000143546, ENSG00000127666, ENSG00000162302, ENSG00000172936, ENSG00000196083, ENSG00000135046	383	85	10033	1.84912	1	0.949855	96.658		GOTERM_MF_DIRECT	GO:0016887~ATPase activity
ENSG00000011009						INTERPRO	IPR008978:HSP20-like chaperone	3	0.574713	0.21509	ENSG00000129295, ENSG00000110172, ENSG00000116161	496	17	9674	3.44189	1	0.996236	97.7333		GOTERM_BP_DIRECT	GO:0006468~protein phosphorylation	10	4.11523	0.343116	ENSG00000155111, ENSG00000005882, ENSG00000159256, ENSG00000157764, ENSG00000113658, ENSG00000134058, ENSG00000123815, ENSG00000121879, ENSG00000120899, ENSG00000011566	205	341	9233	1.32079	1	0.999663	99.8974		UP_KEYWORDS	Innate immunity	9	2.26131	0.367107	ENSG00000143546, ENSG00000132514, ENSG00000127666, ENSG00000185745, ENSG00000143502, ENSG00000172936, ENSG00000187796, ENSG00000196083, ENSG00000135046	383	178	10033	1.32451	1	0.974551	99.7921
ENSG00000117308																				UP_SEQ_FEATURE	binding site:ATP	12	4.93827	0.350056	ENSG00000175198, ENSG00000155111, ENSG00000005882, ENSG00000188130, ENSG00000013441, ENSG00000182578, ENSG00000157764, ENSG00000198001, ENSG00000134058, ENSG00000120899, ENSG00000100288, ENSG00000011566	231	411	9966	1.25965	1	0.999941	99.8574		GOTERM_BP_DIRECT	GO:0006954~inflammatory response	10	2.51256	0.491138	ENSG00000143546, ENSG00000127666, ENSG00000138356, ENSG00000162302, ENSG00000172936, ENSG00000170345, ENSG00000196083, ENSG00000095585, ENSG00000135046, ENSG00000176170	346	232	9233	1.15021	1	0.999999	99.999		Annotation Cluster 17	Enrichment Score: 0.6481367237032244
ENSG00000117305						Annotation Cluster 13	Enrichment Score: 0.8903818687416427													UP_SEQ_FEATURE	domain:Protein kinase	10	4.11523	0.398056	ENSG00000155111, ENSG00000188130, ENSG00000013441, ENSG00000182578, ENSG00000157764, ENSG00000198001, ENSG00000134058, ENSG00000123815, ENSG00000120899, ENSG00000011566	231	345	9966	1.25052	1	0.999964	99.9556		GOTERM_BP_DIRECT	GO:0045087~innate immune response	10	2.51256	0.491138	ENSG00000143546, ENSG00000132514, ENSG00000127666, ENSG00000131323, ENSG00000143502, ENSG00000172936, ENSG00000187796, ENSG00000102879, ENSG00000196083, ENSG00000135046	346	232	9233	1.15021	1	0.999999	99.999		Category	Term
ENSG00000179163						Category	Term	Count	%	PValue	Genes	List Total	Pop Hits	Pop Total	Fold Enrichment	Bonferroni	Benjamini	FDR		INTERPRO	IPR001245:Serine-threonine/tyrosine-protein kinase catalytic domain	4	1.64609	0.473064	ENSG00000182578, ENSG00000157764, ENSG00000198001, ENSG00000120899	230	108	9674	1.55781	1	0.999976	99.9905																KEGG_PATHWAY	hsa05221:Acute myeloid leukemia
ENSG00000189266						INTERPRO	IPR002219:Protein kinase C-like, phorbol ester/diacylglycerol binding	6	1.14943	0.103942	ENSG00000171132, ENSG00000134318, ENSG00000180448, ENSG00000105287, ENSG00000165650, ENSG00000214944	496	49	9674	2.38825	1	0.97643	82.0229		INTERPRO	IPR017441:Protein kinase, ATP binding site	8	3.29218	0.53368	ENSG00000155111, ENSG00000188130, ENSG00000013441, ENSG00000182578, ENSG00000157764, ENSG00000134058, ENSG00000120899, ENSG00000011566	230	290	9674	1.1603	1	0.99999	99.9984		Annotation Cluster 20	Enrichment Score: 0.6125820564605138													KEGG_PATHWAY	hsa04012:ErbB signaling pathway
ENSG00000188529						SMART	SM00109:C1	6	1.14943	0.106001	ENSG00000171132, ENSG00000134318, ENSG00000180448, ENSG00000105287, ENSG00000165650, ENSG00000214944	281	49	5432	2.36706	1	0.944938	75.6428		INTERPRO	IPR000719:Protein kinase, catalytic domain	9	3.7037	0.601038	ENSG00000155111, ENSG00000188130, ENSG00000013441, ENSG00000182578, ENSG00000157764, ENSG00000198001, ENSG00000134058, ENSG00000120899, ENSG00000011566	230	353	9674	1.07237	1	0.999998	99.9998		Category	Term	Count	%	PValue	Genes	List Total	Pop Hits	Pop Total	Fold Enrichment	Bonferroni	Benjamini	FDR		KEGG_PATHWAY	hsa04750:Inflammatory mediator regulation of TRP channels
ENSG00000001461						UP_SEQ_FEATURE	zinc finger region:Phorbol-ester/DAG-type	4	0.766284	0.193533	ENSG00000134318, ENSG00000180448, ENSG00000165650, ENSG00000214944	507	30	9966	2.62091	1	0.999072	97.1067		SMART	SM00220:S_TKc	7	2.88066	0.686707	ENSG00000155111, ENSG00000188130, ENSG00000013441, ENSG00000157764, ENSG00000198001, ENSG00000134058, ENSG00000011566	140	267	5432	1.01723	1	0.999999	99.9999		UP_SEQ_FEATURE	domain:GST N-terminal	3	0.753769	0.110342	ENSG00000213366, ENSG00000169583, ENSG00000134184	382	15	9966	5.2178	1	0.997998	84.6355		KEGG_PATHWAY	hsa04930:Type II diabetes mellitus
ENSG00000117602																				UP_SEQ_FEATURE	active site:Proton acceptor	10	4.11523	0.813437	ENSG00000155111, ENSG00000188130, ENSG00000013441, ENSG00000182578, ENSG00000157764, ENSG00000198001, ENSG00000134058, ENSG00000120899, ENSG00000100288, ENSG00000011566	231	495	9966	0.871573	1	1	100		INTERPRO	IPR004045:Glutathione S-transferase, N-terminal	3	0.753769	0.144973	ENSG00000213366, ENSG00000169583, ENSG00000134184	364	18	9674	4.42949	1	0.999985	90.886		KEGG_PATHWAY	hsa05230:Central carbon metabolism in cancer
ENSG00000133226						Annotation Cluster 14	Enrichment Score: 0.8663748933319034													INTERPRO	IPR008271:Serine/threonine-protein kinase, active site	4	1.64609	0.917693	ENSG00000155111, ENSG00000013441, ENSG00000157764, ENSG00000134058	230	233	9674	0.722075	1	1	100		GOTERM_MF_DIRECT	GO:0004364~glutathione transferase activity	3	0.753769	0.207336	ENSG00000213366, ENSG00000169583, ENSG00000134184	343	23	9277	3.52782	1	0.999499	96.8951		KEGG_PATHWAY	hsa05206:MicroRNAs in cancer
ENSG00000169504						Category	Term	Count	%	PValue	Genes	List Total	Pop Hits	Pop Total	Fold Enrichment	Bonferroni	Benjamini	FDR																UP_SEQ_FEATURE	domain:GST C-terminal	3	0.753769	0.24756	ENSG00000213366, ENSG00000169583, ENSG00000134184	382	25	9966	3.13068	1	0.999951	98.9505		KEGG_PATHWAY	hsa05160:Hepatitis C
ENSG00000020633						GOTERM_BP_DIRECT	GO:0017158~regulation of calcium ion-dependent exocytosis	4	0.766284	0.0118176	ENSG00000067715, ENSG00000103528, ENSG00000272636, ENSG00000181031	468	10	9233	7.89145	1	0.962912	18.6859		Annotation Cluster 16	Enrichment Score: 0.6286565598617084													INTERPRO	IPR010987:Glutathione S-transferase, C-terminal-like	3	0.753769	0.28319	ENSG00000213366, ENSG00000169583, ENSG00000134184	364	28	9674	2.84753	1	1	99.3854		KEGG_PATHWAY	hsa05200:Pathways in cancer
ENSG00000117614						GOTERM_BP_DIRECT	GO:0048791~calcium ion-regulated exocytosis of neurotransmitter	4	0.766284	0.0118176	ENSG00000067715, ENSG00000103528, ENSG00000272636, ENSG00000181031	468	10	9233	7.89145	1	0.962912	18.6859		Category	Term	Count	%	PValue	Genes	List Total	Pop Hits	Pop Total	Fold Enrichment	Bonferroni	Benjamini	FDR		GOTERM_BP_DIRECT	GO:0006749~glutathione metabolic process	3	0.753769	0.364645	ENSG00000213366, ENSG00000169583, ENSG00000134184	346	34	9233	2.35456	1	0.99999	99.9561		KEGG_PATHWAY	hsa04915:Estrogen signaling pathway
ENSG00000117616						INTERPRO	IPR001565:Synaptotagmin	3	0.574713	0.0595985	ENSG00000067715, ENSG00000103528, ENSG00000272636	496	8	9674	7.31401	1	0.957042	61.7419		INTERPRO	IPR014352:FERM/acyl-CoA-binding protein, 3-helical bundle	3	1.23457	0.183339	ENSG00000115109, ENSG00000163629, ENSG00000120899	230	33	9674	3.82372	1	0.998506	94.6488		INTERPRO	IPR012336:Thioredoxin-like fold	4	1.00503	0.607564	ENSG00000213366, ENSG00000176153, ENSG00000169583, ENSG00000134184	364	83	9674	1.28082	1	1	99.9999		KEGG_PATHWAY	hsa05231:Choline metabolism in cancer
ENSG00000187010						GOTERM_MF_DIRECT	GO:0030276~clathrin binding	4	0.766284	0.0989409	ENSG00000067715, ENSG00000103528, ENSG00000272636, ENSG00000181031	474	22	9277	3.5585	1	0.967714	79.1694		UP_SEQ_FEATURE	domain:FERM	3	1.23457	0.184634	ENSG00000115109, ENSG00000163629, ENSG00000120899	231	34	9966	3.80672	1	0.999291	95.515																KEGG_PATHWAY	hsa05220:Chronic myeloid leukemia
ENSG00000183726						GOTERM_MF_DIRECT	GO:0005544~calcium-dependent phospholipid binding	4	0.766284	0.144351	ENSG00000067715, ENSG00000103528, ENSG00000272636, ENSG00000181031	474	26	9277	3.01104	1	0.988835	90.438		INTERPRO	IPR019748:FERM central domain	3	1.23457	0.200592	ENSG00000115109, ENSG00000163629, ENSG00000120899	230	35	9674	3.60522	1	0.997658	96.07		Annotation Cluster 21	Enrichment Score: 0.5775538187806227													KEGG_PATHWAY	hsa04912:GnRH signaling pathway
ENSG00000188672						GOTERM_BP_DIRECT	GO:0006906~vesicle fusion	4	0.766284	0.21857	ENSG00000067715, ENSG00000103528, ENSG00000272636, ENSG00000181031	468	32	9233	2.46608	1	0.999852	98.6314		INTERPRO	IPR000299:FERM domain	3	1.23457	0.200592	ENSG00000115109, ENSG00000163629, ENSG00000120899	230	35	9674	3.60522	1	0.997658	96.07		Category	Term	Count	%	PValue	Genes	List Total	Pop Hits	Pop Total	Fold Enrichment	Bonferroni	Benjamini	FDR		KEGG_PATHWAY	hsa04722:Neurotrophin signaling pathway
ENSG00000204178						GOTERM_MF_DIRECT	GO:0019905~syntaxin binding	4	0.766284	0.32002	ENSG00000103528, ENSG00000092531, ENSG00000272636, ENSG00000181031	474	39	9277	2.00736	1	0.998735	99.6995		INTERPRO	IPR019749:Band 4.1 domain	3	1.23457	0.209289	ENSG00000115109, ENSG00000163629, ENSG00000120899	230	36	9674	3.50507	1	0.997606	96.6449		KEGG_PATHWAY	hsa05161:Hepatitis B	8	2.01005	0.105791	ENSG00000127666, ENSG00000142166, ENSG00000172936, ENSG00000170345, ENSG00000115966, ENSG00000095015, ENSG00000112242, ENSG00000174775	151	115	4295	1.97869	1	0.997866	75.9095		KEGG_PATHWAY	hsa05213:Endometrial cancer
ENSG00000157978						UP_SEQ_FEATURE	domain:C2 2	3	0.574713	0.327281	ENSG00000067715, ENSG00000103528, ENSG00000272636	507	23	9966	2.56393	1	0.999965	99.854		SMART	SM00295:B41	3	1.23457	0.234757	ENSG00000115109, ENSG00000163629, ENSG00000120899	140	36	5432	3.23333	1	0.998862	95.9337		KEGG_PATHWAY	hsa05168:Herpes simplex infection	9	2.26131	0.114776	ENSG00000135828, ENSG00000127666, ENSG00000142166, ENSG00000185745, ENSG00000131323, ENSG00000172936, ENSG00000115875, ENSG00000170345, ENSG00000141384	151	140	4295	1.82852	1	0.988555	78.8154		KEGG_PATHWAY	hsa04910:Insulin signaling pathway
ENSG00000117643						UP_SEQ_FEATURE	domain:C2 1	3	0.574713	0.327281	ENSG00000067715, ENSG00000103528, ENSG00000272636	507	23	9966	2.56393	1	0.999965	99.854		GOTERM_CC_DIRECT	GO:0005856~cytoskeleton	7	2.88066	0.594082	ENSG00000167207, ENSG00000115109, ENSG00000243156, ENSG00000163629, ENSG00000157483, ENSG00000070540, ENSG00000120899	224	268	9606	1.1201	1	0.999992	99.9992		KEGG_PATHWAY	hsa04620:Toll-like receptor signaling pathway	5	1.25628	0.219998	ENSG00000127666, ENSG00000142166, ENSG00000131323, ENSG00000172936, ENSG00000170345	151	69	4295	2.06114	1	0.973854	95.769		KEGG_PATHWAY	hsa04660:T cell receptor signaling pathway
ENSG00000127423						SMART	SM00239:C2	5	0.957854	0.467986	ENSG00000171132, ENSG00000067715, ENSG00000103528, ENSG00000272636, ENSG00000205726	281	68	5432	1.42139	1	0.999295	99.9649																KEGG_PATHWAY	hsa05133:Pertussis	4	1.00503	0.340015	ENSG00000127666, ENSG00000172936, ENSG00000170345, ENSG00000161638	151	59	4295	1.92839	1	0.977832	99.4956		KEGG_PATHWAY	hsa04630:Jak-STAT signaling pathway
ENSG00000117632						INTERPRO	IPR000008:C2 calcium-dependent membrane targeting	5	0.957854	0.707853	ENSG00000171132, ENSG00000067715, ENSG00000103528, ENSG00000272636, ENSG00000205726	496	93	9674	1.0486	1	1	100		Annotation Cluster 17	Enrichment Score: 0.5947909195530979													KEGG_PATHWAY	hsa05164:Influenza A	6	1.50754	0.471973	ENSG00000135828, ENSG00000132661, ENSG00000127666, ENSG00000142166, ENSG00000172936, ENSG00000115966	151	129	4295	1.32296	1	0.977565	99.9705		KEGG_PATHWAY	hsa04931:Insulin resistance
ENSG00000158006																				Category	Term	Count	%	PValue	Genes	List Total	Pop Hits	Pop Total	Fold Enrichment	Bonferroni	Benjamini	FDR		KEGG_PATHWAY	hsa05142:Chagas disease (American trypanosomiasis)	3	0.753769	0.798991	ENSG00000127666, ENSG00000172936, ENSG00000170345	151	84	4295	1.01585	1	0.995242	100		KEGG_PATHWAY	hsa04664:Fc epsilon RI signaling pathway
ENSG00000158008						Annotation Cluster 15	Enrichment Score: 0.8490013631649554													GOTERM_MF_DIRECT	GO:0004386~helicase activity	4	1.64609	0.159657	ENSG00000108406, ENSG00000080503, ENSG00000107201, ENSG00000198265	211	61	9277	2.88307	1	0.981698	91.0914																KEGG_PATHWAY	hsa04917:Prolactin signaling pathway
ENSG00000197245						Category	Term	Count	%	PValue	Genes	List Total	Pop Hits	Pop Total	Fold Enrichment	Bonferroni	Benjamini	FDR		UP_KEYWORDS	Helicase	5	2.05761	0.207659	ENSG00000108406, ENSG00000116830, ENSG00000080503, ENSG00000107201, ENSG00000198265	234	101	10033	2.12258	1	0.903378	95.1477		Annotation Cluster 22	Enrichment Score: 0.577393224107639													KEGG_PATHWAY	hsa05214:Glioma
ENSG00000142684						GOTERM_MF_DIRECT	GO:0004791~thioredoxin-disulfide reductase activity	3	0.574713	0.0339384	ENSG00000198431, ENSG00000091164, ENSG00000167693	474	6	9277	9.78586	1	0.929687	40.5418		UP_SEQ_FEATURE	domain:Helicase C-terminal	4	1.64609	0.249801	ENSG00000108406, ENSG00000116830, ENSG00000080503, ENSG00000107201	231	75	9966	2.30095	1	0.999812	98.7366		Category	Term	Count	%	PValue	Genes	List Total	Pop Hits	Pop Total	Fold Enrichment	Bonferroni	Benjamini	FDR		KEGG_PATHWAY	hsa05205:Proteoglycans in cancer
ENSG00000142675						GOTERM_CC_DIRECT	GO:0005623~cell	7	1.341	0.0713091	ENSG00000198431, ENSG00000138778, ENSG00000169981, ENSG00000091164, ENSG00000167693, ENSG00000211448, ENSG00000137077	478	59	9606	2.3843	1	0.996642	64.1608		INTERPRO	IPR001650:Helicase, C-terminal	4	1.64609	0.274663	ENSG00000108406, ENSG00000116830, ENSG00000080503, ENSG00000107201	230	77	9674	2.18498	1	0.999236	99.0364		KEGG_PATHWAY	hsa05160:Hepatitis C	7	1.75879	0.109106	ENSG00000135828, ENSG00000131467, ENSG00000127666, ENSG00000142166, ENSG00000185745, ENSG00000131323, ENSG00000174775	151	94	4295	2.11815	1	0.993801	77.0218		KEGG_PATHWAY	hsa04014:Ras signaling pathway
ENSG00000130695						INTERPRO	IPR012336:Thioredoxin-like fold	8	1.53257	0.131619	ENSG00000198431, ENSG00000155962, ENSG00000185437, ENSG00000091164, ENSG00000144224, ENSG00000211445, ENSG00000167693, ENSG00000211448	496	83	9674	1.87991	1	0.984964	88.9931		UP_SEQ_FEATURE	domain:Helicase ATP-binding	4	1.64609	0.27481	ENSG00000108406, ENSG00000116830, ENSG00000080503, ENSG00000107201	231	79	9966	2.18445	1	0.999743	99.2456		GOTERM_BP_DIRECT	GO:0051607~defense response to virus	7	1.75879	0.216561	ENSG00000135828, ENSG00000127666, ENSG00000142166, ENSG00000185745, ENSG00000153563, ENSG00000187796, ENSG00000141682	346	108	9233	1.72958	1	0.999948	98.4394		GOTERM_BP_DIRECT	GO:0030168~platelet activation
ENSG00000142669						GOTERM_BP_DIRECT	GO:0098869~cellular oxidant detoxification	5	0.957854	0.17106	ENSG00000198431, ENSG00000155962, ENSG00000091164, ENSG00000211445, ENSG00000167693	468	43	9233	2.29403	1	0.999857	96.1779		INTERPRO	IPR014001:Helicase, superfamily 1/2, ATP-binding domain	4	1.64609	0.281122	ENSG00000108406, ENSG00000116830, ENSG00000080503, ENSG00000107201	230	78	9674	2.15697	1	0.999149	99.1532		GOTERM_BP_DIRECT	GO:0060337~type I interferon signaling pathway	4	1.00503	0.266385	ENSG00000135828, ENSG00000142166, ENSG00000185745, ENSG00000120738	346	48	9233	2.22375	1	0.999959	99.4908		KEGG_PATHWAY	hsa05215:Prostate cancer
ENSG00000169442						GOTERM_BP_DIRECT	GO:0045454~cell redox homeostasis	5	0.957854	0.349032	ENSG00000001084, ENSG00000198431, ENSG00000091164, ENSG00000167693, ENSG00000211448	468	59	9233	1.67192	1	0.999971	99.943		SMART	SM00487:DEXDc	4	1.64609	0.315069	ENSG00000108406, ENSG00000116830, ENSG00000080503, ENSG00000107201	140	77	5432	2.01558	1	0.999246	98.9214		UP_KEYWORDS	Antiviral defense	3	0.753769	0.778912	ENSG00000135828, ENSG00000127666, ENSG00000185745	383	74	10033	1.06199	1	0.996423	100		KEGG_PATHWAY	hsa04062:Chemokine signaling pathway
ENSG00000117682						INTERPRO	IPR013766:Thioredoxin domain	3	0.574713	0.423471	ENSG00000091164, ENSG00000167693, ENSG00000211448	496	28	9674	2.08972	1	0.999918	99.9818		SMART	SM00490:HELICc	4	1.64609	0.315069	ENSG00000108406, ENSG00000116830, ENSG00000080503, ENSG00000107201	140	77	5432	2.01558	1	0.999246	98.9214																KEGG_PATHWAY	hsa04919:Thyroid hormone signaling pathway
ENSG00000198830																																		Annotation Cluster 23	Enrichment Score: 0.5475066452027179
ENSG00000117676						Annotation Cluster 16	Enrichment Score: 0.8367019769399309													Annotation Cluster 18	Enrichment Score: 0.5693086182367517													Category	Term	Count	%	PValue	Genes	List Total	Pop Hits	Pop Total	Fold Enrichment	Bonferroni	Benjamini	FDR		Annotation Cluster 18	Enrichment Score: 0.6370839148851924
ENSG00000117713						Category	Term	Count	%	PValue	Genes	List Total	Pop Hits	Pop Total	Fold Enrichment	Bonferroni	Benjamini	FDR		Category	Term	Count	%	PValue	Genes	List Total	Pop Hits	Pop Total	Fold Enrichment	Bonferroni	Benjamini	FDR		KEGG_PATHWAY	hsa05161:Hepatitis B	8	2.01005	0.105791	ENSG00000127666, ENSG00000142166, ENSG00000172936, ENSG00000170345, ENSG00000115966, ENSG00000095015, ENSG00000112242, ENSG00000174775	151	115	4295	1.97869	1	0.997866	75.9095		Category	Term
ENSG00000060642						GOTERM_CC_DIRECT	GO:0046658~anchored component of plasma membrane	4	0.766284	0.019135	ENSG00000117281, ENSG00000124785, ENSG00000117091, ENSG00000147257	478	12	9606	6.69874	0.999412	0.999412	23.5079		BIOCARTA	h_mapkPathway:MAPKinase Signaling Pathway	5	2.05761	0.173804	ENSG00000188130, ENSG00000157764, ENSG00000011566, ENSG00000109756, ENSG00000245848	34	86	1287	2.20075	1	0.999029	88.3918		BIOCARTA	h_bcrPathway:BCR Signaling Pathway	4	1.00503	0.121615	ENSG00000170345, ENSG00000095585, ENSG00000095015, ENSG00000174775	49	33	1287	3.18367	1	0.999932	78.6662		UP_KEYWORDS	Kelch repeat
ENSG00000204160						UP_SEQ_FEATURE	propeptide:Removed in mature form	10	1.91571	0.196256	ENSG00000117281, ENSG00000130303, ENSG00000160013, ENSG00000124785, ENSG00000159251, ENSG00000117091, ENSG00000080371, ENSG00000147257, ENSG00000172602, ENSG00000176533	507	127	9966	1.54778	1	0.998861	97.2635		KEGG_PATHWAY	hsa04015:Rap1 signaling pathway	6	2.46914	0.212692	ENSG00000188130, ENSG00000182578, ENSG00000105738, ENSG00000157764, ENSG00000121879, ENSG00000109756	82	169	4295	1.85958	1	0.882376	94.7282		BIOCARTA	h_keratinocytePathway:Keratinocyte Differentiation	4	1.00503	0.184412	ENSG00000170345, ENSG00000185591, ENSG00000095015, ENSG00000174775	49	40	1287	2.62653	1	0.993449	91.1841		PIR_SUPERFAMILY	PIRSF037037:kelch-like protein, gigaxonin type
ENSG00000175793						UP_KEYWORDS	GPI-anchor	5	0.957854	0.319918	ENSG00000117281, ENSG00000130303, ENSG00000124785, ENSG00000117091, ENSG00000147257	513	56	10033	1.74621	1	0.971465	99.508		KEGG_PATHWAY	hsa04010:MAPK signaling pathway	5	2.05761	0.529986	ENSG00000188130, ENSG00000157764, ENSG00000153956, ENSG00000011566, ENSG00000109756	82	201	4295	1.30294	1	0.953646	99.9908		BIOCARTA	h_gleevecPathway:Inhibition of Cellular Proliferation by Gleevec	3	0.753769	0.210466	ENSG00000170345, ENSG00000095015, ENSG00000174775	49	23	1287	3.42591	1	0.987371	94.012		INTERPRO	IPR017096:Kelch-like protein, gigaxonin
ENSG00000142751						GOTERM_CC_DIRECT	GO:0031225~anchored component of membrane	4	0.766284	0.374542	ENSG00000130303, ENSG00000124785, ENSG00000117091, ENSG00000147257	478	44	9606	1.82693	1	0.998759	99.851																BIOCARTA	h_mapkPathway:MAPKinase Signaling Pathway	6	1.50754	0.212648	ENSG00000162302, ENSG00000170345, ENSG00000185591, ENSG00000115966, ENSG00000095015, ENSG00000174775	49	86	1287	1.83246	1	0.980387	94.2062		SMART	SM00612:Kelch
ENSG00000198746																				Annotation Cluster 19	Enrichment Score: 0.4913898417647564													BIOCARTA	h_egfPathway:EGF Signaling Pathway	3	0.753769	0.252564	ENSG00000170345, ENSG00000095015, ENSG00000174775	49	26	1287	3.03061	1	0.986545	96.8827		SMART	SM00875:SM00875
ENSG00000090273						Annotation Cluster 17	Enrichment Score: 0.7736364792684027													Category	Term	Count	%	PValue	Genes	List Total	Pop Hits	Pop Total	Fold Enrichment	Bonferroni	Benjamini	FDR		BIOCARTA	h_pdgfPathway:PDGF Signaling Pathway	3	0.753769	0.280814	ENSG00000170345, ENSG00000095015, ENSG00000174775	49	28	1287	2.81414	1	0.982846	98.0302		INTERPRO	IPR006652:Kelch repeat type 1
ENSG00000090020						Category	Term	Count	%	PValue	Genes	List Total	Pop Hits	Pop Total	Fold Enrichment	Bonferroni	Benjamini	FDR		UP_KEYWORDS	Cilium	6	2.46914	0.0650592	ENSG00000138686, ENSG00000140463, ENSG00000137941, ENSG00000197557, ENSG00000131437, ENSG00000102218	234	93	10033	2.7662	1	0.700635	58.292		BIOCARTA	h_fcer1Pathway:Fc Epsilon Receptor I Signaling in Mast Cells	3	0.753769	0.40549	ENSG00000170345, ENSG00000095015, ENSG00000174775	49	37	1287	2.12962	1	0.986098	99.7961		INTERPRO	IPR011705:BTB/Kelch-associated
ENSG00000214973						UP_SEQ_FEATURE	domain:Kinesin-motor	5	0.957854	0.0456147	ENSG00000138778, ENSG00000138160, ENSG00000054523, ENSG00000129250, ENSG00000163808	507	27	9966	3.64015	1	0.955114	53.652		GOTERM_CC_DIRECT	GO:0036064~ciliary basal body	3	1.23457	0.447717	ENSG00000138686, ENSG00000140463, ENSG00000102218	224	65	9606	1.97926	1	0.999973	99.9548		BIOCARTA	h_tcrPathway:T Cell Receptor Signaling Pathway	3	0.753769	0.470609	ENSG00000170345, ENSG00000095015, ENSG00000174775	49	42	1287	1.87609	1	0.992947	99.9488		GOTERM_CC_DIRECT	GO:0031463~Cul3-RING ubiquitin ligase complex
ENSG00000225159						INTERPRO	IPR001752:Kinesin, motor domain	5	0.957854	0.0467094	ENSG00000138778, ENSG00000138160, ENSG00000054523, ENSG00000129250, ENSG00000163808	496	27	9674	3.61186	1	0.947149	52.667		GOTERM_BP_DIRECT	GO:0007601~visual perception	3	1.23457	0.482194	ENSG00000138686, ENSG00000140463, ENSG00000102218	205	73	9233	1.85092	1	0.999935	99.9979		KEGG_PATHWAY	hsa04915:Estrogen signaling pathway	4	1.00503	0.551113	ENSG00000170345, ENSG00000185591, ENSG00000115966, ENSG00000174775	151	82	4295	1.3875	1	0.986404	99.9963
ENSG00000142784						SMART	SM00129:KISc	5	0.957854	0.0475862	ENSG00000138778, ENSG00000138160, ENSG00000054523, ENSG00000129250, ENSG00000163808	281	27	5432	3.57981	0.999959	0.91979	45.9112		GOTERM_BP_DIRECT	GO:0015031~protein transport	6	2.46914	0.770738	ENSG00000086827, ENSG00000171100, ENSG00000138686, ENSG00000140463, ENSG00000102218, ENSG00000152348	205	289	9233	0.935066	1	1	100		KEGG_PATHWAY	hsa05231:Choline metabolism in cancer	4	1.00503	0.55943	ENSG00000102780, ENSG00000170345, ENSG00000185591, ENSG00000174775	151	83	4295	1.37078	1	0.983401	99.9971		Annotation Cluster 19	Enrichment Score: 0.6267650769617703
ENSG00000186501						GOTERM_CC_DIRECT	GO:0005871~kinesin complex	5	0.957854	0.0654715	ENSG00000138778, ENSG00000162946, ENSG00000138160, ENSG00000054523, ENSG00000129250	478	31	9606	3.24133	1	0.998522	60.9064																GOTERM_BP_DIRECT	GO:0038095~Fc-epsilon receptor signaling pathway	5	1.25628	0.60734	ENSG00000131467, ENSG00000170345, ENSG00000033327, ENSG00000095015, ENSG00000174775	346	112	9233	1.19129	1	1	100		Category	Term
ENSG00000142733						GOTERM_MF_DIRECT	GO:0008017~microtubule binding	13	2.49042	0.06915	ENSG00000130779, ENSG00000142655, ENSG00000138778, ENSG00000074054, ENSG00000147642, ENSG00000163808, ENSG00000138160, ENSG00000054523, ENSG00000115355, ENSG00000198836, ENSG00000129250, ENSG00000068615, ENSG00000134709	474	146	9277	1.74269	1	0.96333	66.0055		Annotation Cluster 20	Enrichment Score: 0.4866050821102508																											KEGG_PATHWAY	hsa05160:Hepatitis C
ENSG00000142748						INTERPRO	IPR019821:Kinesin, motor region, conserved site	4	0.766284	0.133461	ENSG00000138778, ENSG00000138160, ENSG00000054523, ENSG00000129250	496	25	9674	3.12065	1	0.983874	89.3526		Category	Term	Count	%	PValue	Genes	List Total	Pop Hits	Pop Total	Fold Enrichment	Bonferroni	Benjamini	FDR		Annotation Cluster 24	Enrichment Score: 0.5019038873492193													KEGG_PATHWAY	hsa04622:RIG-I-like receptor signaling pathway
ENSG00000181773						GOTERM_MF_DIRECT	GO:0003777~microtubule motor activity	5	0.957854	0.144934	ENSG00000138778, ENSG00000138160, ENSG00000054523, ENSG00000129250, ENSG00000163808	474	40	9277	2.44647	1	0.986886	90.5357		GOTERM_BP_DIRECT	GO:0016042~lipid catabolic process	3	1.23457	0.220985	ENSG00000129219, ENSG00000133321, ENSG00000187091	205	40	9233	3.37793	1	0.998333	98.3255		Category	Term	Count	%	PValue	Genes	List Total	Pop Hits	Pop Total	Fold Enrichment	Bonferroni	Benjamini	FDR		KEGG_PATHWAY	hsa05164:Influenza A
ENSG00000158195						GOTERM_BP_DIRECT	GO:0007018~microtubule-based movement	5	0.957854	0.223541	ENSG00000138778, ENSG00000138160, ENSG00000054523, ENSG00000129250, ENSG00000163808	468	48	9233	2.05507	1	0.999864	98.7752		UP_KEYWORDS	Lipid degradation	3	1.23457	0.349655	ENSG00000129219, ENSG00000133321, ENSG00000187091	234	53	10033	2.42695	1	0.945998	99.6276		SMART	SM00032:CCP	3	0.753769	0.277578	ENSG00000244414, ENSG00000134470, ENSG00000143502	195	29	5432	2.8817	1	0.997602	98.0837		KEGG_PATHWAY	hsa04620:Toll-like receptor signaling pathway
ENSG00000126705						UP_KEYWORDS	Microtubule	12	2.29885	0.250905	ENSG00000130779, ENSG00000138778, ENSG00000162946, ENSG00000138160, ENSG00000074054, ENSG00000054523, ENSG00000004478, ENSG00000149503, ENSG00000129250, ENSG00000134709, ENSG00000127824, ENSG00000163808	513	170	10033	1.38053	1	0.967894	98.1354		UP_KEYWORDS	Lipid metabolism	8	3.29218	0.448933	ENSG00000129219, ENSG00000172296, ENSG00000171100, ENSG00000198964, ENSG00000133321, ENSG00000172817, ENSG00000187091, ENSG00000100288	234	273	10033	1.25644	1	0.94366	99.9568		UP_KEYWORDS	Sushi	3	0.753769	0.331566	ENSG00000244414, ENSG00000134470, ENSG00000143502	383	31	10033	2.53508	1	0.977698	99.5653		KEGG_PATHWAY	hsa05161:Hepatitis B
ENSG00000000938						GOTERM_CC_DIRECT	GO:0005874~microtubule	13	2.49042	0.290935	ENSG00000130779, ENSG00000162946, ENSG00000138778, ENSG00000004478, ENSG00000149503, ENSG00000147642, ENSG00000163808, ENSG00000138160, ENSG00000054523, ENSG00000129250, ENSG00000127824, ENSG00000134709, ENSG00000120694	478	200	9606	1.30626	1	0.997562	99.1509																INTERPRO	IPR000436:Sushi/SCR/CCP	3	0.753769	0.339104	ENSG00000244414, ENSG00000134470, ENSG00000143502	364	32	9674	2.49159	1	1	99.8225
ENSG00000126709						GOTERM_MF_DIRECT	GO:0016887~ATPase activity	8	1.53257	0.463678	ENSG00000133657, ENSG00000138778, ENSG00000119778, ENSG00000159251, ENSG00000054523, ENSG00000129250, ENSG00000204388, ENSG00000163808	474	126	9277	1.24265	1	0.999481	99.9916		Annotation Cluster 21	Enrichment Score: 0.38248986465879																											Annotation Cluster 20	Enrichment Score: 0.5929126915186375
ENSG00000009780						GOTERM_BP_DIRECT	GO:0019886~antigen processing and presentation of exogenous peptide antigen via MHC class II	5	0.957854	0.530038	ENSG00000138778, ENSG00000141447, ENSG00000138160, ENSG00000231389, ENSG00000163808	468	75	9233	1.31524	1	0.999998	99.9998		Category	Term	Count	%	PValue	Genes	List Total	Pop Hits	Pop Total	Fold Enrichment	Bonferroni	Benjamini	FDR		Annotation Cluster 25	Enrichment Score: 0.41280148981407144													Category	Term
ENSG00000117758						UP_KEYWORDS	Motor protein	5	0.957854	0.58873	ENSG00000138778, ENSG00000138160, ENSG00000054523, ENSG00000129250, ENSG00000163808	513	80	10033	1.22234	1	0.992504	99.9995		GOTERM_BP_DIRECT	GO:0043547~positive regulation of GTPase activity	11	4.52675	0.319237	ENSG00000136161, ENSG00000136828, ENSG00000100055, ENSG00000071189, ENSG00000105738, ENSG00000185950, ENSG00000129158, ENSG00000198826, ENSG00000102218, ENSG00000148908, ENSG00000109756	205	376	9233	1.31763	1	0.999522	99.8159		Category	Term	Count	%	PValue	Genes	List Total	Pop Hits	Pop Total	Fold Enrichment	Bonferroni	Benjamini	FDR		KEGG_PATHWAY	hsa05210:Colorectal cancer
ENSG00000117751						GOTERM_BP_DIRECT	GO:0006890~retrograde vesicle-mediated transport, Golgi to ER	4	0.766284	0.70409	ENSG00000138778, ENSG00000138160, ENSG00000129250, ENSG00000163808	468	71	9233	1.11147	1	1	100		UP_KEYWORDS	GTPase activation	5	2.05761	0.362362	ENSG00000105738, ENSG00000198826, ENSG00000102218, ENSG00000148908, ENSG00000109756	234	131	10033	1.63649	1	0.944759	99.7118		KEGG_PATHWAY	hsa05219:Bladder cancer	4	1.00503	0.137412	ENSG00000068078, ENSG00000135679, ENSG00000112242, ENSG00000174775	151	37	4295	3.075	1	0.947992	84.7659		KEGG_PATHWAY	hsa05231:Choline metabolism in cancer
ENSG00000130775																				GOTERM_MF_DIRECT	GO:0005096~GTPase activator activity	5	2.05761	0.615565	ENSG00000105738, ENSG00000198826, ENSG00000102218, ENSG00000148908, ENSG00000109756	211	187	9277	1.17558	1	0.999704	99.9998		KEGG_PATHWAY	hsa05206:MicroRNAs in cancer	7	1.75879	0.229424	ENSG00000030110, ENSG00000164045, ENSG00000068078, ENSG00000135679, ENSG00000161638, ENSG00000112242, ENSG00000174775	151	118	4295	1.68734	1	0.972221	96.3756		KEGG_PATHWAY	hsa05212:Pancreatic cancer
ENSG00000117748						Annotation Cluster 18	Enrichment Score: 0.7701346825847117																											KEGG_PATHWAY	hsa05220:Chronic myeloid leukemia	4	1.00503	0.407275	ENSG00000135679, ENSG00000033327, ENSG00000112242, ENSG00000174775	151	66	4295	1.72386	1	0.97841	99.8716		KEGG_PATHWAY	hsa04014:Ras signaling pathway
ENSG00000158156						Category	Term	Count	%	PValue	Genes	List Total	Pop Hits	Pop Total	Fold Enrichment	Bonferroni	Benjamini	FDR		Annotation Cluster 22	Enrichment Score: 0.3724886341662263													KEGG_PATHWAY	hsa05218:Melanoma	3	0.753769	0.578386	ENSG00000135679, ENSG00000112242, ENSG00000174775	151	55	4295	1.55148	1	0.979301	99.9983		KEGG_PATHWAY	hsa05142:Chagas disease (American trypanosomiasis)
ENSG00000158161						INTERPRO	IPR003879:Butyrophylin-like	4	0.766284	0.0997593	ENSG00000108448, ENSG00000221926, ENSG00000112763, ENSG00000152503	496	22	9674	3.54619	1	0.975929	80.6649		Category	Term	Count	%	PValue	Genes	List Total	Pop Hits	Pop Total	Fold Enrichment	Bonferroni	Benjamini	FDR		KEGG_PATHWAY	hsa05214:Glioma	3	0.753769	0.598023	ENSG00000135679, ENSG00000112242, ENSG00000174775	151	57	4295	1.49704	1	0.980383	99.9991
ENSG00000228589						INTERPRO	IPR013320:Concanavalin A-like lectin/glucanase, subgroup	10	1.91571	0.105483	ENSG00000108448, ENSG00000114988, ENSG00000123178, ENSG00000172915, ENSG00000112414, ENSG00000221926, ENSG00000112763, ENSG00000171747, ENSG00000163661, ENSG00000152503	496	109	9674	1.78936	1	0.974539	82.5003		INTERPRO	IPR000210:BTB/POZ-like	4	1.64609	0.378551	ENSG00000136161, ENSG00000167487, ENSG00000113916, ENSG00000204859	230	93	9674	1.80907	1	0.999918	99.8969		KEGG_PATHWAY	hsa05215:Prostate cancer	3	0.753769	0.751111	ENSG00000135679, ENSG00000112242, ENSG00000174775	151	76	4295	1.12278	1	0.993368	100		Annotation Cluster 21	Enrichment Score: 0.5831947661209672
ENSG00000169403						UP_SEQ_FEATURE	domain:B30.2/SPRY	5	0.957854	0.107773	ENSG00000108448, ENSG00000123178, ENSG00000221926, ENSG00000112763, ENSG00000152503	507	36	9966	2.73011	1	0.991966	84.7145		INTERPRO	IPR011333:BTB/POZ fold	4	1.64609	0.391431	ENSG00000136161, ENSG00000167487, ENSG00000113916, ENSG00000204859	230	95	9674	1.77098	1	0.999922	99.9238																Category	Term
ENSG00000126698						INTERPRO	IPR001870:B30.2/SPRY domain	5	0.957854	0.136839	ENSG00000108448, ENSG00000123178, ENSG00000221926, ENSG00000112763, ENSG00000152503	496	39	9674	2.50052	1	0.983615	89.9833		SMART	SM00225:BTB	4	1.64609	0.42023	ENSG00000136161, ENSG00000167487, ENSG00000113916, ENSG00000204859	140	92	5432	1.68696	1	0.9999	99.8533		Annotation Cluster 26	Enrichment Score: 0.3967019521837245													UP_SEQ_FEATURE	domain:Ras-GEF
ENSG00000130770						SMART	SM00589:PRY	3	0.574713	0.217443	ENSG00000108448, ENSG00000221926, ENSG00000112763	281	17	5432	3.41135	1	0.993751	95.452		UP_SEQ_FEATURE	domain:BTB	3	1.23457	0.519732	ENSG00000167487, ENSG00000113916, ENSG00000204859	231	75	9966	1.72571	1	0.999986	99.9986		Category	Term	Count	%	PValue	Genes	List Total	Pop Hits	Pop Total	Fold Enrichment	Bonferroni	Benjamini	FDR		SMART	SM00147:RasGEF
ENSG00000130772						INTERPRO	IPR006574:SPRY-associated	3	0.574713	0.234311	ENSG00000108448, ENSG00000221926, ENSG00000112763	496	18	9674	3.25067	1	0.997531	98.4618																SMART	SM00454:SAM	4	1.00503	0.283749	ENSG00000102098, ENSG00000102780, ENSG00000177380, ENSG00000149970	195	52	5432	2.1428	1	0.996202	98.2736		INTERPRO	IPR023578:Ras guanine nucleotide exchange factor, domain
ENSG00000204138						INTERPRO	IPR003877:SPla/RYanodine receptor SPRY	4	0.766284	0.293533	ENSG00000108448, ENSG00000123178, ENSG00000221926, ENSG00000112763	496	37	9674	2.10854	1	0.999191	99.5631		Annotation Cluster 23	Enrichment Score: 0.3655823162432578													INTERPRO	IPR001660:Sterile alpha motif domain	4	1.00503	0.340902	ENSG00000102098, ENSG00000102780, ENSG00000177380, ENSG00000149970	364	55	9674	1.93287	1	1	99.8298		INTERPRO	IPR001895:Guanine-nucleotide dissociation stimulator CDC25
ENSG00000180198						SMART	SM00449:SPRY	4	0.766284	0.297352	ENSG00000108448, ENSG00000123178, ENSG00000221926, ENSG00000112763	281	37	5432	2.08983	1	0.997729	98.83		Category	Term	Count	%	PValue	Genes	List Total	Pop Hits	Pop Total	Fold Enrichment	Bonferroni	Benjamini	FDR		UP_SEQ_FEATURE	domain:SAM	3	0.753769	0.505796	ENSG00000102098, ENSG00000102780, ENSG00000149970	382	44	9966	1.7788	1	0.999999	99.9988		UP_KEYWORDS	Guanine-nucleotide releasing factor
ENSG00000242125																				UP_SEQ_FEATURE	repeat:TPR 1	4	1.64609	0.382366	ENSG00000140463, ENSG00000197557, ENSG00000145780, ENSG00000117385	231	96	9966	1.79762	1	0.999974	99.9344		INTERPRO	IPR013761:Sterile alpha motif/pointed domain	4	1.00503	0.52924	ENSG00000102098, ENSG00000102780, ENSG00000177380, ENSG00000149970	364	74	9674	1.43659	1	1	99.999		GOTERM_BP_DIRECT	GO:0007264~small GTPase mediated signal transduction
ENSG00000180098						Annotation Cluster 19	Enrichment Score: 0.6870983293547361													UP_SEQ_FEATURE	repeat:TPR 2	4	1.64609	0.382366	ENSG00000140463, ENSG00000197557, ENSG00000145780, ENSG00000117385	231	96	9966	1.79762	1	0.999974	99.9344																GOTERM_MF_DIRECT	GO:0005085~guanyl-nucleotide exchange factor activity
ENSG00000120656						Category	Term	Count	%	PValue	Genes	List Total	Pop Hits	Pop Total	Fold Enrichment	Bonferroni	Benjamini	FDR		INTERPRO	IPR011990:Tetratricopeptide-like helical	5	2.05761	0.402673	ENSG00000119720, ENSG00000198265, ENSG00000140463, ENSG00000197557, ENSG00000117385	230	136	9674	1.54636	1	0.999922	99.9418		Annotation Cluster 27	Enrichment Score: 0.3835548062813331
ENSG00000162419						UP_KEYWORDS	Thiol protease	10	1.91571	0.0350004	ENSG00000170242, ENSG00000156256, ENSG00000036672, ENSG00000164305, ENSG00000154277, ENSG00000165806, ENSG00000101160, ENSG00000163930, ENSG00000089723, ENSG00000101844	513	88	10033	2.22244	0.999998	0.847117	38.8047		UP_SEQ_FEATURE	repeat:TPR 4	3	1.23457	0.412901	ENSG00000140463, ENSG00000197557, ENSG00000117385	231	61	9966	2.12178	1	0.999971	99.9696		Category	Term	Count	%	PValue	Genes	List Total	Pop Hits	Pop Total	Fold Enrichment	Bonferroni	Benjamini	FDR		Annotation Cluster 22	Enrichment Score: 0.5739415142186276
ENSG00000198492						GOTERM_MF_DIRECT	GO:0004197~cysteine-type endopeptidase activity	7	1.341	0.0371645	ENSG00000156256, ENSG00000036672, ENSG00000164305, ENSG00000154277, ENSG00000165806, ENSG00000101160, ENSG00000101844	474	49	9277	2.79596	1	0.927255	43.4624		UP_KEYWORDS	TPR repeat	4	1.64609	0.429906	ENSG00000140463, ENSG00000197557, ENSG00000145780, ENSG00000117385	234	103	10033	1.66509	1	0.943786	99.9328		SMART	SM01381:SM01381	3	0.753769	0.250755	ENSG00000170425, ENSG00000043591, ENSG00000184160	195	27	5432	3.09516	1	0.997586	97.0144		Category	Term
ENSG00000159023						GOTERM_MF_DIRECT	GO:0004843~thiol-dependent ubiquitin-specific protease activity	6	1.14943	0.124152	ENSG00000170242, ENSG00000156256, ENSG00000036672, ENSG00000154277, ENSG00000163930, ENSG00000089723	474	52	9277	2.25828	1	0.981471	86.4129		UP_SEQ_FEATURE	repeat:TPR 3	3	1.23457	0.612881	ENSG00000140463, ENSG00000197557, ENSG00000117385	231	89	9966	1.45425	1	0.999997	99.9999		KEGG_PATHWAY	hsa04080:Neuroactive ligand-receptor interaction	6	1.50754	0.27015	ENSG00000114812, ENSG00000170425, ENSG00000043591, ENSG00000175591, ENSG00000184160, ENSG00000171631	151	100	4295	1.70662	1	0.978698	98.1843		INTERPRO	IPR017986:WD40-repeat-containing domain
ENSG00000116350						GOTERM_BP_DIRECT	GO:0006511~ubiquitin-dependent protein catabolic process	8	1.53257	0.371589	ENSG00000170242, ENSG00000108094, ENSG00000156256, ENSG00000119048, ENSG00000036672, ENSG00000154277, ENSG00000163930, ENSG00000166266	468	116	9233	1.3606	1	0.99998	99.9691																UP_KEYWORDS	G-protein coupled receptor	8	2.01005	0.284719	ENSG00000114812, ENSG00000170425, ENSG00000043591, ENSG00000157240, ENSG00000175591, ENSG00000167191, ENSG00000184160, ENSG00000171631	383	140	10033	1.4969	1	0.961589	98.9153		SMART	SM00320:WD40
ENSG00000116353						GOTERM_BP_DIRECT	GO:0016579~protein deubiquitination	4	0.766284	0.38576	ENSG00000036672, ENSG00000154277, ENSG00000163930, ENSG00000089723	468	44	9233	1.79351	1	0.99998	99.9792		Annotation Cluster 24	Enrichment Score: 0.3554863993805903													INTERPRO	IPR000276:G protein-coupled receptor, rhodopsin-like	5	1.25628	0.488313	ENSG00000170425, ENSG00000043591, ENSG00000175591, ENSG00000184160, ENSG00000171631	364	96	9674	1.38421	1	1	99.9965		UP_SEQ_FEATURE	repeat:WD 6
ENSG00000060656						INTERPRO	IPR018200:Peptidase C19, ubiquitin carboxyl-terminal hydrolase 2, conserved site	3	0.574713	0.458731	ENSG00000170242, ENSG00000156256, ENSG00000036672	496	30	9674	1.9504	1	0.999951	99.9932		Category	Term	Count	%	PValue	Genes	List Total	Pop Hits	Pop Total	Fold Enrichment	Bonferroni	Benjamini	FDR		INTERPRO	IPR017452:GPCR, rhodopsin-like, 7TM	5	1.25628	0.488313	ENSG00000170425, ENSG00000043591, ENSG00000175591, ENSG00000184160, ENSG00000171631	364	96	9674	1.38421	1	1	99.9965		INTERPRO	IPR001680:WD40 repeat
ENSG00000162510						INTERPRO	IPR001394:Peptidase C19, ubiquitin carboxyl-terminal hydrolase 2	3	0.574713	0.492707	ENSG00000170242, ENSG00000156256, ENSG00000036672	496	32	9674	1.8285	1	0.99997	99.9975		UP_KEYWORDS	Monooxygenase	4	1.64609	0.0651752	ENSG00000243156, ENSG00000119723, ENSG00000172817, ENSG00000119004	234	40	10033	4.28761	1	0.676243	58.3592		UP_KEYWORDS	Transducer	8	2.01005	0.507902	ENSG00000114812, ENSG00000170425, ENSG00000043591, ENSG00000157240, ENSG00000175591, ENSG00000167191, ENSG00000184160, ENSG00000171631	383	176	10033	1.19072	1	0.973027	99.993		UP_SEQ_FEATURE	repeat:WD 3
ENSG00000162511						UP_KEYWORDS	Protease	15	2.87356	0.60888	ENSG00000143537, ENSG00000121064, ENSG00000170242, ENSG00000124299, ENSG00000156256, ENSG00000164305, ENSG00000154277, ENSG00000101160, ENSG00000165806, ENSG00000163930, ENSG00000089723, ENSG00000101844, ENSG00000036672, ENSG00000196236, ENSG00000099219	513	287	10033	1.02217	1	0.992906	99.9998		GOTERM_MF_DIRECT	GO:0004497~monooxygenase activity	3	1.23457	0.123891	ENSG00000119723, ENSG00000172817, ENSG00000119004	211	27	9277	4.8852	1	0.990918	84.0981		GOTERM_BP_DIRECT	GO:0007186~G-protein coupled receptor signaling pathway	9	2.26131	0.508464	ENSG00000114812, ENSG00000170425, ENSG00000131016, ENSG00000157240, ENSG00000167191, ENSG00000185838, ENSG00000132329, ENSG00000184160, ENSG00000171700	346	208	9233	1.15464	1	0.999999	99.9994		UP_KEYWORDS	WD repeat
ENSG00000162512																				INTERPRO	IPR023753:Pyridine nucleotide-disulphide oxidoreductase, FAD/NAD(P)-binding domain	3	1.23457	0.288528	ENSG00000243156, ENSG00000119723, ENSG00000087299	230	45	9674	2.80406	1	0.999087	99.271		GOTERM_MF_DIRECT	GO:0004930~G-protein coupled receptor activity	4	1.00503	0.719209	ENSG00000170425, ENSG00000157240, ENSG00000167191, ENSG00000171631	343	100	9277	1.08187	1	0.999994	100		UP_SEQ_FEATURE	repeat:WD 1
ENSG00000134644						Annotation Cluster 20	Enrichment Score: 0.6809405807906361													GOTERM_MF_DIRECT	GO:0005506~iron ion binding	3	1.23457	0.550928	ENSG00000172817, ENSG00000119004, ENSG00000117385	211	81	9277	1.6284	1	0.999601	99.9985																UP_SEQ_FEATURE	repeat:WD 2
ENSG00000060688						Category	Term	Count	%	PValue	Genes	List Total	Pop Hits	Pop Total	Fold Enrichment	Bonferroni	Benjamini	FDR		UP_KEYWORDS	FAD	3	1.23457	0.578149	ENSG00000243156, ENSG00000119723, ENSG00000087299	234	83	10033	1.54974	1	0.974571	99.9987		Annotation Cluster 28	Enrichment Score: 0.37674787500562085													INTERPRO	IPR015943:WD40/YVTN repeat-like-containing domain
ENSG00000121769						INTERPRO	IPR001683:Phox homologous domain	5	0.957854	0.0936888	ENSG00000086300, ENSG00000141664, ENSG00000136643, ENSG00000168994, ENSG00000112335	496	34	9674	2.86824	1	0.97343	78.5225		GOTERM_MF_DIRECT	GO:0016491~oxidoreductase activity	4	1.64609	0.618304	ENSG00000196139, ENSG00000243156, ENSG00000119723, ENSG00000087299	211	140	9277	1.25619	1	0.999669	99.9998		Category	Term	Count	%	PValue	Genes	List Total	Pop Hits	Pop Total	Fold Enrichment	Bonferroni	Benjamini	FDR		UP_SEQ_FEATURE	repeat:WD 5
ENSG00000142910						UP_SEQ_FEATURE	domain:PX	4	0.766284	0.16774	ENSG00000086300, ENSG00000136643, ENSG00000168994, ENSG00000112335	507	28	9966	2.80811	1	0.998352	95.1405		UP_KEYWORDS	Flavoprotein	3	1.23457	0.628421	ENSG00000243156, ENSG00000119723, ENSG00000087299	234	91	10033	1.4135	1	0.975493	99.9997		SMART	SM00408:IGc2	7	1.75879	0.23343	ENSG00000187764, ENSG00000160867, ENSG00000068078, ENSG00000065534, ENSG00000160712, ENSG00000185591, ENSG00000198948	195	116	5432	1.68099	1	0.999388	96.0574		INTERPRO	IPR020472:G-protein beta WD-40 repeat
ENSG00000162517						GOTERM_MF_DIRECT	GO:0035091~phosphatidylinositol binding	5	0.957854	0.30763	ENSG00000086300, ENSG00000141664, ENSG00000115355, ENSG00000136643, ENSG00000168994	474	55	9277	1.77925	1	0.998967	99.6056		GOTERM_BP_DIRECT	GO:0055114~oxidation-reduction process	8	3.29218	0.74348	ENSG00000196139, ENSG00000174939, ENSG00000243156, ENSG00000119723, ENSG00000172817, ENSG00000087299, ENSG00000119004, ENSG00000117385	205	381	9233	0.945701	1	1	100		SMART	SM00409:IG	10	2.51256	0.234425	ENSG00000187764, ENSG00000160867, ENSG00000068078, ENSG00000065534, ENSG00000160712, ENSG00000153563, ENSG00000185591, ENSG00000196083, ENSG00000162894, ENSG00000198948	195	189	5432	1.47388	1	0.998293	96.1191		UP_SEQ_FEATURE	repeat:WD 4
ENSG00000084636						SMART	SM00312:PX	3	0.574713	0.390737	ENSG00000086300, ENSG00000136643, ENSG00000112335	281	26	5432	2.2305	1	0.998356	99.8061		UP_KEYWORDS	Oxidoreductase	8	3.29218	0.776051	ENSG00000196139, ENSG00000174939, ENSG00000243156, ENSG00000119723, ENSG00000172817, ENSG00000087299, ENSG00000119004, ENSG00000117385	234	376	10033	0.912257	1	0.990857	100		INTERPRO	IPR003598:Immunoglobulin subtype 2	7	1.75879	0.26931	ENSG00000187764, ENSG00000160867, ENSG00000068078, ENSG00000065534, ENSG00000160712, ENSG00000185591, ENSG00000198948	364	116	9674	1.60378	1	1	99.1759		UP_SEQ_FEATURE	repeat:WD 7
ENSG00000121753																				UP_KEYWORDS	NADP	3	1.23457	0.776051	ENSG00000196139, ENSG00000243156, ENSG00000172817	234	121	10033	1.06304	1	0.990311	100		INTERPRO	IPR003599:Immunoglobulin subtype	10	2.51256	0.279376	ENSG00000187764, ENSG00000160867, ENSG00000068078, ENSG00000065534, ENSG00000160712, ENSG00000153563, ENSG00000185591, ENSG00000196083, ENSG00000162894, ENSG00000198948	364	189	9674	1.40619	1	1	99.3335		INTERPRO	IPR019775:WD40 repeat, conserved site
ENSG00000184007						Annotation Cluster 21	Enrichment Score: 0.6026569645538434													UP_KEYWORDS	Iron	3	1.23457	0.952142	ENSG00000172817, ENSG00000119004, ENSG00000117385	234	203	10033	0.633636	1	0.999087	100		INTERPRO	IPR013783:Immunoglobulin-like fold	16	4.0201	0.371505	ENSG00000187764, ENSG00000179403, ENSG00000100385, ENSG00000142166, ENSG00000153563, ENSG00000160712, ENSG00000065534, ENSG00000154175, ENSG00000117525, ENSG00000109654, ENSG00000198948, ENSG00000160867, ENSG00000068078, ENSG00000185591, ENSG00000196083, ENSG00000162894	364	359	9674	1.18449	1	0.999999	99.9177
ENSG00000121774						Category	Term	Count	%	PValue	Genes	List Total	Pop Hits	Pop Total	Fold Enrichment	Bonferroni	Benjamini	FDR																UP_SEQ_FEATURE	domain:Ig-like C2-type	4	1.00503	0.404029	ENSG00000187764, ENSG00000160712, ENSG00000196189, ENSG00000198948	382	60	9966	1.73927	1	0.999999	99.9749		Annotation Cluster 23	Enrichment Score: 0.5169174421886673
ENSG00000121775						GOTERM_MF_DIRECT	GO:0016491~oxidoreductase activity	13	2.49042	0.0535683	ENSG00000159348, ENSG00000085662, ENSG00000069535, ENSG00000198431, ENSG00000188566, ENSG00000116791, ENSG00000151632, ENSG00000137767, ENSG00000203879, ENSG00000111275, ENSG00000140961, ENSG00000120658, ENSG00000187134	474	140	9277	1.81737	1	0.958203	56.3518		Annotation Cluster 25	Enrichment Score: 0.35059988185745355													UP_SEQ_FEATURE	domain:Ig-like C2-type 3	4	1.00503	0.475064	ENSG00000160867, ENSG00000068078, ENSG00000065534, ENSG00000196083	382	67	9966	1.55755	1	0.999999	99.9967		Category	Term
ENSG00000025800						INTERPRO	IPR023753:Pyridine nucleotide-disulphide oxidoreductase, FAD/NAD(P)-binding domain	6	1.14943	0.0783209	ENSG00000069535, ENSG00000198431, ENSG00000115159, ENSG00000137767, ENSG00000203879, ENSG00000140961	496	45	9674	2.60054	1	0.980893	72.064		Category	Term	Count	%	PValue	Genes	List Total	Pop Hits	Pop Total	Fold Enrichment	Bonferroni	Benjamini	FDR		UP_KEYWORDS	Immunoglobulin domain	10	2.51256	0.481351	ENSG00000187764, ENSG00000160867, ENSG00000068078, ENSG00000065534, ENSG00000160712, ENSG00000153563, ENSG00000196083, ENSG00000196189, ENSG00000162894, ENSG00000198948	383	224	10033	1.16946	1	0.976793	99.9859		UP_KEYWORDS	Kelch repeat
ENSG00000250135						UP_SEQ_FEATURE	nucleotide phosphate-binding region:FAD	4	0.766284	0.402005	ENSG00000159348, ENSG00000188566, ENSG00000198431, ENSG00000115159	507	45	9966	1.74727	1	0.999974	99.979		INTERPRO	IPR001478:PDZ domain	4	1.64609	0.41698	ENSG00000105926, ENSG00000163629, ENSG00000105738, ENSG00000109756	230	99	9674	1.69943	1	0.99993	99.959		KEGG_PATHWAY	hsa04810:Regulation of actin cytoskeleton	7	1.75879	0.489672	ENSG00000160867, ENSG00000068078, ENSG00000065534, ENSG00000090020, ENSG00000161638, ENSG00000174775, ENSG00000136950	151	160	4295	1.24441	1	0.977511	99.9809		UP_SEQ_FEATURE	repeat:Kelch 6
ENSG00000084652						UP_KEYWORDS	FAD	6	1.14943	0.418416	ENSG00000159348, ENSG00000069535, ENSG00000188566, ENSG00000198431, ENSG00000115159, ENSG00000137767	513	83	10033	1.4138	1	0.978637	99.9431		SMART	SM00228:PDZ	4	1.64609	0.433938	ENSG00000105926, ENSG00000163629, ENSG00000105738, ENSG00000109756	140	94	5432	1.65106	1	0.999825	99.8898		INTERPRO	IPR013098:Immunoglobulin I-set	4	1.00503	0.556313	ENSG00000160867, ENSG00000068078, ENSG00000065534, ENSG00000198948	364	77	9674	1.38062	1	1	99.9996		UP_SEQ_FEATURE	repeat:Kelch 5
ENSG00000160050						UP_KEYWORDS	Flavoprotein	6	1.14943	0.49863	ENSG00000159348, ENSG00000069535, ENSG00000188566, ENSG00000198431, ENSG00000115159, ENSG00000137767	513	91	10033	1.28951	1	0.984647	99.9926		UP_SEQ_FEATURE	domain:PDZ	3	1.23457	0.490521	ENSG00000105926, ENSG00000105738, ENSG00000109756	231	71	9966	1.82294	1	0.999982	99.9965		INTERPRO	IPR007110:Immunoglobulin-like domain	10	2.51256	0.569427	ENSG00000187764, ENSG00000160867, ENSG00000068078, ENSG00000065534, ENSG00000160712, ENSG00000153563, ENSG00000185591, ENSG00000196083, ENSG00000162894, ENSG00000198948	364	244	9674	1.08922	1	1	99.9997		UP_SEQ_FEATURE	repeat:Kelch 4
ENSG00000160051						GOTERM_MF_DIRECT	GO:0050660~flavin adenine dinucleotide binding	3	0.574713	0.688104	ENSG00000069535, ENSG00000188566, ENSG00000198431	474	46	9277	1.27642	1	0.999972	100																UP_SEQ_FEATURE	domain:Ig-like C2-type 1	4	1.00503	0.75982	ENSG00000160867, ENSG00000068078, ENSG00000065534, ENSG00000196083	382	103	9966	1.01317	1	1	100		UP_SEQ_FEATURE	repeat:Kelch 3
ENSG00000084623																				Annotation Cluster 26	Enrichment Score: 0.3436690082563629													UP_SEQ_FEATURE	domain:Ig-like C2-type 2	4	1.00503	0.75982	ENSG00000160867, ENSG00000068078, ENSG00000065534, ENSG00000196083	382	103	9966	1.01317	1	1	100		UP_SEQ_FEATURE	repeat:Kelch 2
ENSG00000182866						Annotation Cluster 22	Enrichment Score: 0.5876884449959281													Category	Term	Count	%	PValue	Genes	List Total	Pop Hits	Pop Total	Fold Enrichment	Bonferroni	Benjamini	FDR																UP_SEQ_FEATURE	repeat:Kelch 1
ENSG00000116478						Category	Term	Count	%	PValue	Genes	List Total	Pop Hits	Pop Total	Fold Enrichment	Bonferroni	Benjamini	FDR		GOTERM_MF_DIRECT	GO:0005518~collagen binding	3	1.23457	0.296457	ENSG00000100985, ENSG00000152583, ENSG00000117385	211	48	9277	2.74793	1	0.994948	99.2466		Annotation Cluster 29	Enrichment Score: 0.3664760378804849
ENSG00000175130						GOTERM_BP_DIRECT	GO:0071805~potassium ion transmembrane transport	7	1.341	0.0300095	ENSG00000102057, ENSG00000080709, ENSG00000120049, ENSG00000095209, ENSG00000169282, ENSG00000113504, ENSG00000135740	468	47	9233	2.93831	1	0.996408	41.1489		GOTERM_CC_DIRECT	GO:0005578~proteinaceous extracellular matrix	5	2.05761	0.486916	ENSG00000100985, ENSG00000162551, ENSG00000152583, ENSG00000118523, ENSG00000117385	224	155	9606	1.38335	1	0.999968	99.9826		Category	Term	Count	%	PValue	Genes	List Total	Pop Hits	Pop Total	Fold Enrichment	Bonferroni	Benjamini	FDR		Annotation Cluster 24	Enrichment Score: 0.49617511731981817
ENSG00000160058						GOTERM_BP_DIRECT	GO:1901379~regulation of potassium ion transmembrane transport	3	0.574713	0.0452642	ENSG00000080709, ENSG00000120049, ENSG00000169282	468	7	9233	8.45513	1	0.999348	55.3349		UP_KEYWORDS	Extracellular matrix	4	1.64609	0.645026	ENSG00000100985, ENSG00000152583, ENSG00000118523, ENSG00000117385	234	142	10033	1.20778	1	0.975614	99.9999		SMART	SM00320:WD40	9	2.26131	0.308401	ENSG00000119599, ENSG00000102879, ENSG00000133316, ENSG00000185838, ENSG00000073536, ENSG00000160796, ENSG00000105447, ENSG00000011260, ENSG00000131899	195	179	5432	1.4006	1	0.994094	98.8725		Category	Term
ENSG00000162521						UP_KEYWORDS	Potassium transport	5	0.957854	0.185233	ENSG00000102057, ENSG00000120049, ENSG00000095209, ENSG00000169282, ENSG00000113504	513	44	10033	2.22244	1	0.957131	94.0617																INTERPRO	IPR015943:WD40/YVTN repeat-like-containing domain	11	2.76382	0.342808	ENSG00000187764, ENSG00000119599, ENSG00000102879, ENSG00000133316, ENSG00000185838, ENSG00000073536, ENSG00000196189, ENSG00000160796, ENSG00000105447, ENSG00000011260, ENSG00000131899	364	226	9674	1.29357	1	1	99.8371		UP_KEYWORDS	Cilium
ENSG00000162520						UP_KEYWORDS	Potassium	5	0.957854	0.273412	ENSG00000102057, ENSG00000120049, ENSG00000095209, ENSG00000169282, ENSG00000113504	513	52	10033	1.88053	1	0.96877	98.7755		Annotation Cluster 27	Enrichment Score: 0.32863650250259896													INTERPRO	IPR001680:WD40 repeat	9	2.26131	0.363582	ENSG00000119599, ENSG00000102879, ENSG00000133316, ENSG00000185838, ENSG00000073536, ENSG00000160796, ENSG00000105447, ENSG00000011260, ENSG00000131899	364	180	9674	1.32885	1	0.999999	99.9003		GOTERM_BP_DIRECT	GO:0042384~cilium assembly
ENSG00000134684						UP_KEYWORDS	Potassium channel	3	0.574713	0.310416	ENSG00000102057, ENSG00000120049, ENSG00000095209	513	22	10033	2.66693	1	0.970298	99.4043		Category	Term	Count	%	PValue	Genes	List Total	Pop Hits	Pop Total	Fold Enrichment	Bonferroni	Benjamini	FDR		UP_SEQ_FEATURE	repeat:WD 5	8	2.01005	0.387661	ENSG00000102879, ENSG00000133316, ENSG00000185838, ENSG00000073536, ENSG00000160796, ENSG00000105447, ENSG00000011260, ENSG00000131899	382	156	9966	1.3379	1	0.999998	99.9613		GOTERM_BP_DIRECT	GO:0060271~cilium morphogenesis
ENSG00000116497						UP_KEYWORDS	Ion transport	16	3.06513	0.468526	ENSG00000185344, ENSG00000170385, ENSG00000169684, ENSG00000080709, ENSG00000109572, ENSG00000139974, ENSG00000169282, ENSG00000104635, ENSG00000135740, ENSG00000155962, ENSG00000102057, ENSG00000092096, ENSG00000017260, ENSG00000120049, ENSG00000095209, ENSG00000113504	513	282	10033	1.10965	1	0.984472	99.9836		GOTERM_BP_DIRECT	GO:0007264~small GTPase mediated signal transduction	7	2.88066	0.190826	ENSG00000172007, ENSG00000129219, ENSG00000100360, ENSG00000136828, ENSG00000108309, ENSG00000125249, ENSG00000109756	205	175	9233	1.80156	1	0.998355	96.8808		INTERPRO	IPR019775:WD40 repeat, conserved site	6	1.50754	0.396625	ENSG00000102879, ENSG00000185838, ENSG00000073536, ENSG00000105447, ENSG00000011260, ENSG00000131899	364	110	9674	1.44965	1	0.999999	99.9559		UP_KEYWORDS	Cilium biogenesis/degradation
ENSG00000116514						UP_KEYWORDS	Voltage-gated channel	4	0.766284	0.56215	ENSG00000155962, ENSG00000102057, ENSG00000120049, ENSG00000169282	513	57	10033	1.37246	1	0.990799	99.9989		UP_KEYWORDS	GTP-binding	8	3.29218	0.312433	ENSG00000172007, ENSG00000100360, ENSG00000254838, ENSG00000083750, ENSG00000152402, ENSG00000120063, ENSG00000102218, ENSG00000125249	234	236	10033	1.45343	1	0.942109	99.2322		UP_SEQ_FEATURE	repeat:WD 1	9	2.26131	0.412333	ENSG00000119599, ENSG00000102879, ENSG00000133316, ENSG00000185838, ENSG00000073536, ENSG00000160796, ENSG00000105447, ENSG00000011260, ENSG00000131899	382	185	9966	1.26919	1	0.999999	99.98		UP_KEYWORDS	Ciliopathy
ENSG00000004455						GOTERM_BP_DIRECT	GO:0006813~potassium ion transport	3	0.574713	0.594002	ENSG00000080709, ENSG00000120049, ENSG00000169282	468	39	9233	1.51759	1	0.999999	100		GOTERM_MF_DIRECT	GO:0005525~GTP binding	8	3.29218	0.400926	ENSG00000172007, ENSG00000100360, ENSG00000254838, ENSG00000083750, ENSG00000152402, ENSG00000120063, ENSG00000102218, ENSG00000125249	211	267	9277	1.31736	1	0.998439	99.9194		UP_SEQ_FEATURE	repeat:WD 2	9	2.26131	0.412333	ENSG00000119599, ENSG00000102879, ENSG00000133316, ENSG00000185838, ENSG00000073536, ENSG00000160796, ENSG00000105447, ENSG00000011260, ENSG00000131899	382	185	9966	1.26919	1	0.999999	99.98
ENSG00000116525						GOTERM_CC_DIRECT	GO:0008076~voltage-gated potassium channel complex	3	0.574713	0.597654	ENSG00000102057, ENSG00000120049, ENSG00000169282	478	40	9606	1.50722	1	0.999098	99.9997		UP_SEQ_FEATURE	nucleotide phosphate-binding region:GTP	6	2.46914	0.526729	ENSG00000172007, ENSG00000100360, ENSG00000254838, ENSG00000083750, ENSG00000120063, ENSG00000125249	231	208	9966	1.24451	1	0.999986	99.9989		UP_KEYWORDS	WD repeat	9	2.26131	0.413756	ENSG00000119599, ENSG00000102879, ENSG00000133316, ENSG00000185838, ENSG00000073536, ENSG00000160796, ENSG00000105447, ENSG00000011260, ENSG00000131899	383	186	10033	1.26754	1	0.973937	99.9261		Annotation Cluster 25	Enrichment Score: 0.4783822617061918
ENSG00000160094						UP_KEYWORDS	Ion channel	7	1.341	0.664966	ENSG00000155962, ENSG00000169684, ENSG00000102057, ENSG00000080709, ENSG00000120049, ENSG00000095209, ENSG00000169282	513	131	10033	1.04506	1	0.994334	100		INTERPRO	IPR001806:Small GTPase superfamily	3	1.23457	0.678812	ENSG00000172007, ENSG00000100360, ENSG00000125249	230	98	9674	1.28758	1	1	100		UP_SEQ_FEATURE	repeat:WD 4	8	2.01005	0.469299	ENSG00000102879, ENSG00000133316, ENSG00000185838, ENSG00000073536, ENSG00000160796, ENSG00000105447, ENSG00000011260, ENSG00000131899	382	169	9966	1.23498	1	0.999999	99.9961		Category	Term
ENSG00000134686																				INTERPRO	IPR005225:Small GTP-binding protein domain	3	1.23457	0.765067	ENSG00000172007, ENSG00000100360, ENSG00000125249	230	116	9674	1.08778	1	1	100		INTERPRO	IPR017986:WD40-repeat-containing domain	9	2.26131	0.518277	ENSG00000119599, ENSG00000102879, ENSG00000133316, ENSG00000185838, ENSG00000073536, ENSG00000160796, ENSG00000105447, ENSG00000011260, ENSG00000131899	364	207	9674	1.15552	1	1	99.9986		UP_SEQ_FEATURE	domain:SCAN box
ENSG00000189280						Annotation Cluster 23	Enrichment Score: 0.5627102207200038													GOTERM_MF_DIRECT	GO:0003924~GTPase activity	4	1.64609	0.765684	ENSG00000172007, ENSG00000083750, ENSG00000120063, ENSG00000125249	211	176	9277	0.999246	1	0.999985	100		UP_SEQ_FEATURE	repeat:WD 3	8	2.01005	0.536265	ENSG00000102879, ENSG00000133316, ENSG00000185838, ENSG00000073536, ENSG00000160796, ENSG00000105447, ENSG00000011260, ENSG00000131899	382	180	9966	1.15951	1	0.999999	99.9995		SMART	SM00431:SCAN
ENSG00000187513						Category	Term	Count	%	PValue	Genes	List Total	Pop Hits	Pop Total	Fold Enrichment	Bonferroni	Benjamini	FDR																UP_SEQ_FEATURE	repeat:WD 6	5	1.25628	0.737993	ENSG00000133316, ENSG00000185838, ENSG00000073536, ENSG00000011260, ENSG00000131899	382	130	9966	1.00342	1	1	100		INTERPRO	IPR003309:Transcription regulator SCAN
ENSG00000243749						SMART	SM00233:PH	13	2.49042	0.233452	ENSG00000144909, ENSG00000111252, ENSG00000141447, ENSG00000147443, ENSG00000105287, ENSG00000146094, ENSG00000160460, ENSG00000134318, ENSG00000054523, ENSG00000144645, ENSG00000205726, ENSG00000180263, ENSG00000214944	281	183	5432	1.37324	1	0.993282	96.4951		Annotation Cluster 28	Enrichment Score: 0.24333138293394643																											INTERPRO	IPR008916:Retrovirus capsid, C-terminal
ENSG00000163867						UP_SEQ_FEATURE	domain:PH	12	2.29885	0.251697	ENSG00000144909, ENSG00000134318, ENSG00000160460, ENSG00000111252, ENSG00000141447, ENSG00000147443, ENSG00000054523, ENSG00000144645, ENSG00000205726, ENSG00000146094, ENSG00000105287, ENSG00000214944	507	171	9966	1.37942	1	0.999741	99.1568		Category	Term	Count	%	PValue	Genes	List Total	Pop Hits	Pop Total	Fold Enrichment	Bonferroni	Benjamini	FDR		Annotation Cluster 30	Enrichment Score: 0.3256795391570338
ENSG00000197056						INTERPRO	IPR001849:Pleckstrin homology domain	13	2.49042	0.255313	ENSG00000144909, ENSG00000111252, ENSG00000141447, ENSG00000147443, ENSG00000105287, ENSG00000146094, ENSG00000160460, ENSG00000134318, ENSG00000054523, ENSG00000144645, ENSG00000205726, ENSG00000180263, ENSG00000214944	496	188	9674	1.34868	1	0.997924	99.0042		GOTERM_MF_DIRECT	GO:0004842~ubiquitin-protein transferase activity	7	2.88066	0.343404	ENSG00000109046, ENSG00000110315, ENSG00000165406, ENSG00000167487, ENSG00000072401, ENSG00000059145, ENSG00000137075	211	212	9277	1.45173	1	0.995843	99.7115		Category	Term	Count	%	PValue	Genes	List Total	Pop Hits	Pop Total	Fold Enrichment	Bonferroni	Benjamini	FDR		Annotation Cluster 26	Enrichment Score: 0.4738524160206537
ENSG00000116560						INTERPRO	IPR011993:Pleckstrin homology-like domain	18	3.44828	0.37412	ENSG00000160691, ENSG00000144909, ENSG00000111252, ENSG00000141447, ENSG00000147443, ENSG00000146094, ENSG00000105287, ENSG00000132471, ENSG00000134318, ENSG00000160460, ENSG00000172915, ENSG00000054523, ENSG00000144645, ENSG00000205726, ENSG00000171914, ENSG00000180263, ENSG00000096968, ENSG00000214944	496	301	9674	1.16635	1	0.999917	99.9342		GOTERM_BP_DIRECT	GO:0000209~protein polyubiquitination	5	2.05761	0.394114	ENSG00000070423, ENSG00000109046, ENSG00000165406, ENSG00000072401, ENSG00000059145	205	144	9233	1.56386	1	0.999762	99.9727		SMART	SM00248:ANK	6	1.50754	0.363882	ENSG00000135828, ENSG00000177054, ENSG00000085185, ENSG00000107104, ENSG00000039560, ENSG00000153317	195	111	5432	1.50575	1	0.995466	99.5922		Category	Term
ENSG00000146463																				UP_KEYWORDS	Ligase	7	2.88066	0.451	ENSG00000175198, ENSG00000070423, ENSG00000165406, ENSG00000059145, ENSG00000137941, ENSG00000137075, ENSG00000152348	234	229	10033	1.31062	1	0.941568	99.9588		UP_SEQ_FEATURE	repeat:ANK 5	4	1.00503	0.424663	ENSG00000135828, ENSG00000177054, ENSG00000107104, ENSG00000039560	382	62	9966	1.68316	1	0.999999	99.9858		KEGG_PATHWAY	hsa05210:Colorectal cancer
ENSG00000142687						Annotation Cluster 24	Enrichment Score: 0.55720569132271													UP_SEQ_FEATURE	zinc finger region:RING-type	4	1.64609	0.468393	ENSG00000070423, ENSG00000110315, ENSG00000059145, ENSG00000137075	231	110	9966	1.56883	1	0.999983	99.9933		INTERPRO	IPR002110:Ankyrin repeat	6	1.50754	0.433972	ENSG00000135828, ENSG00000177054, ENSG00000085185, ENSG00000107104, ENSG00000039560, ENSG00000153317	364	115	9674	1.38662	1	1	99.9834		KEGG_PATHWAY	hsa05166:HTLV-I infection
ENSG00000020129						Category	Term	Count	%	PValue	Genes	List Total	Pop Hits	Pop Total	Fold Enrichment	Bonferroni	Benjamini	FDR		GOTERM_MF_DIRECT	GO:0016874~ligase activity	5	2.05761	0.576439	ENSG00000070423, ENSG00000165406, ENSG00000059145, ENSG00000137075, ENSG00000152348	211	178	9277	1.23502	1	0.999595	99.9993		UP_SEQ_FEATURE	repeat:ANK 1	6	1.50754	0.464994	ENSG00000135828, ENSG00000177054, ENSG00000085185, ENSG00000107104, ENSG00000039560, ENSG00000153317	382	117	9966	1.3379	1	1	99.9956		KEGG_PATHWAY	hsa04550:Signaling pathways regulating pluripotency of stem cells
ENSG00000126067						UP_KEYWORDS	Dioxygenase	6	1.14943	0.164375	ENSG00000072682, ENSG00000122884, ENSG00000107077, ENSG00000162882, ENSG00000070495, ENSG00000083444	513	57	10033	2.05868	1	0.957379	91.5863		INTERPRO	IPR013083:Zinc finger, RING/FYVE/PHD-type	7	2.88066	0.590967	ENSG00000070423, ENSG00000111653, ENSG00000110315, ENSG00000165406, ENSG00000123636, ENSG00000166289, ENSG00000137075	230	262	9674	1.12376	1	0.999998	99.9998		UP_SEQ_FEATURE	repeat:ANK 2	6	1.50754	0.472438	ENSG00000135828, ENSG00000177054, ENSG00000085185, ENSG00000107104, ENSG00000039560, ENSG00000153317	382	118	9966	1.32656	1	0.999999	99.9964
ENSG00000142686						INTERPRO	IPR006620:Prolyl 4-hydroxylase, alpha subunit	3	0.574713	0.177192	ENSG00000072682, ENSG00000122884, ENSG00000083444	496	15	9674	3.90081	1	0.993228	95.2619		INTERPRO	IPR001841:Zinc finger, RING-type	4	1.64609	0.698278	ENSG00000070423, ENSG00000110315, ENSG00000059145, ENSG00000137075	230	151	9674	1.1142	1	1	100		INTERPRO	IPR020683:Ankyrin repeat-containing domain	6	1.50754	0.485337	ENSG00000135828, ENSG00000177054, ENSG00000085185, ENSG00000107104, ENSG00000039560, ENSG00000153317	364	122	9674	1.30706	1	1	99.9961		Annotation Cluster 27	Enrichment Score: 0.47344664391079017
ENSG00000134698						SMART	SM00702:P4Hc	3	0.574713	0.179187	ENSG00000072682, ENSG00000122884, ENSG00000083444	281	15	5432	3.86619	1	0.989344	91.6999		GOTERM_MF_DIRECT	GO:0061630~ubiquitin protein ligase activity	3	1.23457	0.767841	ENSG00000070423, ENSG00000165406, ENSG00000137075	211	122	9277	1.08115	1	0.999983	100		UP_KEYWORDS	ANK repeat	6	1.50754	0.498232	ENSG00000135828, ENSG00000177054, ENSG00000085185, ENSG00000107104, ENSG00000039560, ENSG00000153317	383	122	10033	1.28832	1	0.976529	99.991		Category	Term
ENSG00000092847						UP_SEQ_FEATURE	domain:Fe2OG dioxygenase	3	0.574713	0.1937	ENSG00000072682, ENSG00000122884, ENSG00000083444	507	16	9966	3.68565	1	0.99892	97.1166		SMART	SM00184:RING	3	1.23457	0.814552	ENSG00000070423, ENSG00000110315, ENSG00000137075	140	119	5432	0.978151	1	1	100		UP_SEQ_FEATURE	repeat:ANK 6	3	0.753769	0.517858	ENSG00000135828, ENSG00000177054, ENSG00000039560	382	45	9966	1.73927	1	0.999999	99.9992		KEGG_PATHWAY	hsa05145:Toxoplasmosis
ENSG00000126070						INTERPRO	IPR005123:Oxoglutarate/iron-dependent dioxygenase	3	0.574713	0.196026	ENSG00000072682, ENSG00000122884, ENSG00000083444	496	16	9674	3.65701	1	0.994978	96.7012		UP_KEYWORDS	Ubl conjugation pathway	8	3.29218	0.866835	ENSG00000070423, ENSG00000109046, ENSG00000165406, ENSG00000072401, ENSG00000059145, ENSG00000145780, ENSG00000137075, ENSG00000152348	234	423	10033	0.810895	1	0.995141	100		UP_SEQ_FEATURE	repeat:ANK 3	5	1.25628	0.519268	ENSG00000135828, ENSG00000177054, ENSG00000085185, ENSG00000107104, ENSG00000039560	382	98	9966	1.33107	1	0.999998	99.9992		KEGG_PATHWAY	hsa05164:Influenza A
ENSG00000171812						UP_KEYWORDS	Vitamin C	3	0.574713	0.23339	ENSG00000072682, ENSG00000122884, ENSG00000083444	513	18	10033	3.25958	1	0.96988	97.4358																UP_SEQ_FEATURE	repeat:ANK 4	4	1.00503	0.577922	ENSG00000135828, ENSG00000177054, ENSG00000107104, ENSG00000039560	382	78	9966	1.3379	1	1	99.9999		GOTERM_BP_DIRECT	GO:0060333~interferon-gamma-mediated signaling pathway
ENSG00000054116						GOTERM_MF_DIRECT	GO:0031418~L-ascorbic acid binding	3	0.574713	0.25232	ENSG00000072682, ENSG00000122884, ENSG00000083444	474	19	9277	3.09027	1	0.998778	98.7454		Annotation Cluster 29	Enrichment Score: 0.23704993629922466																											KEGG_PATHWAY	hsa05152:Tuberculosis
ENSG00000116871						UP_SEQ_FEATURE	metal ion-binding site:Iron	3	0.574713	0.53678	ENSG00000072682, ENSG00000122884, ENSG00000083444	507	35	9966	1.68487	1	0.999999	99.9997		Category	Term	Count	%	PValue	Genes	List Total	Pop Hits	Pop Total	Fold Enrichment	Bonferroni	Benjamini	FDR		Annotation Cluster 31	Enrichment Score: 0.30065478443598637													KEGG_PATHWAY	hsa05168:Herpes simplex infection
ENSG00000054118						GOTERM_MF_DIRECT	GO:0005506~iron ion binding	5	0.957854	0.597998	ENSG00000072682, ENSG00000122884, ENSG00000162882, ENSG00000070495, ENSG00000083444	474	81	9277	1.20813	1	0.999918	99.9999		UP_SEQ_FEATURE	domain:Ig-like C2-type 2	4	1.64609	0.42593	ENSG00000072694, ENSG00000182578, ENSG00000064309, ENSG00000104213	231	103	9966	1.67545	1	0.999968	99.9784		Category	Term	Count	%	PValue	Genes	List Total	Pop Hits	Pop Total	Fold Enrichment	Bonferroni	Benjamini	FDR
ENSG00000214193						UP_KEYWORDS	Iron	10	1.91571	0.715128	ENSG00000072682, ENSG00000092096, ENSG00000100292, ENSG00000122884, ENSG00000107077, ENSG00000162882, ENSG00000164002, ENSG00000070495, ENSG00000136381, ENSG00000083444	513	203	10033	0.963424	1	0.992769	100		UP_SEQ_FEATURE	domain:Ig-like C2-type 1	4	1.64609	0.42593	ENSG00000072694, ENSG00000182578, ENSG00000064309, ENSG00000104213	231	103	9966	1.67545	1	0.999968	99.9784		GOTERM_CC_DIRECT	GO:0014069~postsynaptic density	9	2.26131	0.119099	ENSG00000162545, ENSG00000137486, ENSG00000164885, ENSG00000172936, ENSG00000198576, ENSG00000112186, ENSG00000149970, ENSG00000131711, ENSG00000171700	367	129	9606	1.82612	1	0.967068	81.9792		Annotation Cluster 28	Enrichment Score: 0.4660605726251368
ENSG00000142694																				INTERPRO	IPR003599:Immunoglobulin subtype	6	2.46914	0.472427	ENSG00000072694, ENSG00000164010, ENSG00000112149, ENSG00000182578, ENSG00000064309, ENSG00000104213	230	189	9674	1.33527	1	0.999983	99.9903		GOTERM_CC_DIRECT	GO:0045211~postsynaptic membrane	6	1.50754	0.348343	ENSG00000162545, ENSG00000137486, ENSG00000164885, ENSG00000198576, ENSG00000120322, ENSG00000149970	367	102	9606	1.53967	1	0.991517	99.6933		Category	Term
ENSG00000116898						Annotation Cluster 25	Enrichment Score: 0.555901286708276													INTERPRO	IPR003598:Immunoglobulin subtype 2	4	1.64609	0.520787	ENSG00000072694, ENSG00000182578, ENSG00000064309, ENSG00000104213	230	116	9674	1.45037	1	0.999993	99.9976		UP_KEYWORDS	Postsynaptic cell membrane	3	0.753769	0.819899	ENSG00000162545, ENSG00000164885, ENSG00000198576	383	81	10033	0.970216	1	0.997306	100		SMART	SM00233:PH
ENSG00000119535						Category	Term	Count	%	PValue	Genes	List Total	Pop Hits	Pop Total	Fold Enrichment	Bonferroni	Benjamini	FDR		SMART	SM00409:IG	6	2.46914	0.534934	ENSG00000072694, ENSG00000164010, ENSG00000112149, ENSG00000182578, ENSG00000064309, ENSG00000104213	140	189	5432	1.23175	1	0.999975	99.9895		GOTERM_CC_DIRECT	GO:0030054~cell junction	6	1.50754	0.954689	ENSG00000162545, ENSG00000164885, ENSG00000198576, ENSG00000101400, ENSG00000131711, ENSG00000101311	367	240	9606	0.65436	1	0.999995	100		INTERPRO	IPR001849:Pleckstrin homology domain
ENSG00000163874						SMART	SM00429:IPT	4	0.766284	0.0807574	ENSG00000076356, ENSG00000102908, ENSG00000164078, ENSG00000136040	281	20	5432	3.86619	1	0.96938	65.4018		SMART	SM00408:IGc2	4	1.64609	0.574857	ENSG00000072694, ENSG00000182578, ENSG00000064309, ENSG00000104213	140	116	5432	1.33793	1	0.99998	99.9964		UP_KEYWORDS	Synapse	4	1.00503	0.966471	ENSG00000162545, ENSG00000164885, ENSG00000198576, ENSG00000131711	383	176	10033	0.59536	1	0.999858	100		UP_SEQ_FEATURE	domain:PH
ENSG00000163875						INTERPRO	IPR002909:Cell surface receptor IPT/TIG	4	0.766284	0.121821	ENSG00000076356, ENSG00000102908, ENSG00000164078, ENSG00000136040	496	24	9674	3.25067	1	0.981545	86.8822		UP_KEYWORDS	Immunoglobulin domain	6	2.46914	0.598853	ENSG00000072694, ENSG00000164010, ENSG00000112149, ENSG00000182578, ENSG00000064309, ENSG00000104213	234	224	10033	1.14847	1	0.975225	99.9993																UP_KEYWORDS	Guanine-nucleotide releasing factor
ENSG00000163877						INTERPRO	IPR014756:Immunoglobulin E-set	6	1.14943	0.200864	ENSG00000124491, ENSG00000076356, ENSG00000119682, ENSG00000102908, ENSG00000164078, ENSG00000144815	496	61	9674	1.91843	1	0.995013	96.9983		INTERPRO	IPR007110:Immunoglobulin-like domain	6	2.46914	0.690139	ENSG00000072694, ENSG00000164010, ENSG00000112149, ENSG00000182578, ENSG00000064309, ENSG00000104213	230	244	9674	1.03428	1	1	100		Annotation Cluster 32	Enrichment Score: 0.28949790174846823													INTERPRO	IPR011993:Pleckstrin homology-like domain
ENSG00000134697						UP_SEQ_FEATURE	domain:Sema	3	0.574713	0.383318	ENSG00000076356, ENSG00000164078, ENSG00000136040	507	26	9966	2.26809	1	0.999981	99.9652		INTERPRO	IPR013783:Immunoglobulin-like fold	8	3.29218	0.751836	ENSG00000072694, ENSG00000130827, ENSG00000164010, ENSG00000112149, ENSG00000182578, ENSG00000159110, ENSG00000064309, ENSG00000104213	230	359	9674	0.93729	1	1	100		Category	Term	Count	%	PValue	Genes	List Total	Pop Hits	Pop Total	Fold Enrichment	Bonferroni	Benjamini	FDR		GOTERM_BP_DIRECT	GO:0043547~positive regulation of GTPase activity
ENSG00000116922						INTERPRO	IPR001627:Semaphorin/CD100 antigen	3	0.574713	0.387059	ENSG00000076356, ENSG00000164078, ENSG00000136040	496	26	9674	2.25047	1	0.99983	99.9526		UP_SEQ_FEATURE	disulfide bond	15	6.17284	0.999052	ENSG00000072694, ENSG00000164010, ENSG00000197405, ENSG00000100985, ENSG00000100416, ENSG00000155760, ENSG00000112149, ENSG00000152583, ENSG00000118523, ENSG00000182578, ENSG00000159110, ENSG00000112936, ENSG00000198821, ENSG00000064309, ENSG00000104213	231	1188	9966	0.544733	1	1	100		KEGG_PATHWAY	hsa04970:Salivary secretion	4	1.00503	0.282002	ENSG00000043591, ENSG00000090020, ENSG00000058668, ENSG00000104783	151	53	4295	2.14669	1	0.97842	98.5259
ENSG00000134690						SMART	SM00630:Sema	3	0.574713	0.390737	ENSG00000076356, ENSG00000164078, ENSG00000136040	281	26	5432	2.2305	1	0.998356	99.8061																KEGG_PATHWAY	hsa04261:Adrenergic signaling in cardiomyocytes	5	1.25628	0.568858	ENSG00000167393, ENSG00000043591, ENSG00000090020, ENSG00000058668, ENSG00000115966	151	114	4295	1.24753	1	0.978848	99.9978		Annotation Cluster 29	Enrichment Score: 0.43417775897562527
ENSG00000196449						SMART	SM00423:PSI	3	0.574713	0.545455	ENSG00000076356, ENSG00000164078, ENSG00000136040	281	35	5432	1.65694	1	0.999814	99.9952		Annotation Cluster 30	Enrichment Score: 0.23537367171907767													KEGG_PATHWAY	hsa04024:cAMP signaling pathway	4	1.00503	0.843822	ENSG00000043591, ENSG00000090020, ENSG00000170345, ENSG00000058668	151	131	4295	0.86851	1	0.996286	100		Category	Term
ENSG00000188786						INTERPRO	IPR016201:Plexin-like fold	3	0.574713	0.571484	ENSG00000076356, ENSG00000164078, ENSG00000136040	496	37	9674	1.58141	1	0.999995	99.9998		Category	Term	Count	%	PValue	Genes	List Total	Pop Hits	Pop Total	Fold Enrichment	Bonferroni	Benjamini	FDR																UP_KEYWORDS	Sodium transport
ENSG00000204084																				GOTERM_CC_DIRECT	GO:0000777~condensed chromosome kinetochore	3	1.23457	0.374717	ENSG00000086827, ENSG00000072864, ENSG00000145241	224	56	9606	2.29735	1	0.999975	99.774		Annotation Cluster 33	Enrichment Score: 0.28633211933093516													UP_KEYWORDS	Sodium
ENSG00000183431						Annotation Cluster 26	Enrichment Score: 0.506935930182092													GOTERM_CC_DIRECT	GO:0000776~kinetochore	3	1.23457	0.415822	ENSG00000086827, ENSG00000072864, ENSG00000145241	224	61	9606	2.10905	1	0.999965	99.9065		Category	Term	Count	%	PValue	Genes	List Total	Pop Hits	Pop Total	Fold Enrichment	Bonferroni	Benjamini	FDR		UP_KEYWORDS	Ion transport
ENSG00000183386						Category	Term	Count	%	PValue	Genes	List Total	Pop Hits	Pop Total	Fold Enrichment	Bonferroni	Benjamini	FDR		UP_KEYWORDS	Kinetochore	3	1.23457	0.440001	ENSG00000086827, ENSG00000072864, ENSG00000145241	234	64	10033	2.00982	1	0.942365	99.9467		UP_SEQ_FEATURE	zinc finger region:RING-type	7	1.75879	0.244374	ENSG00000121481, ENSG00000163481, ENSG00000135679, ENSG00000131323, ENSG00000101236, ENSG00000109654, ENSG00000095015	382	110	9966	1.66021	1	0.99997	98.877
ENSG00000183520						INTERPRO	IPR000648:Oxysterol-binding protein	3	0.574713	0.0895644	ENSG00000144909, ENSG00000141447, ENSG00000144645	496	10	9674	5.85121	1	0.97675	76.9423		GOTERM_BP_DIRECT	GO:0007062~sister chromatid cohesion	3	1.23457	0.496463	ENSG00000086827, ENSG00000072864, ENSG00000145241	205	75	9233	1.80156	1	0.99994	99.9987		INTERPRO	IPR001841:Zinc finger, RING-type	8	2.01005	0.338697	ENSG00000121481, ENSG00000163481, ENSG00000112659, ENSG00000135679, ENSG00000131323, ENSG00000101236, ENSG00000109654, ENSG00000095015	364	151	9674	1.40805	1	1	99.8208		Annotation Cluster 30	Enrichment Score: 0.40353365626518906
ENSG00000116954						INTERPRO	IPR018494:Oxysterol-binding protein, conserved site	3	0.574713	0.0895644	ENSG00000144909, ENSG00000141447, ENSG00000144645	496	10	9674	5.85121	1	0.97675	76.9423		UP_KEYWORDS	Chromosome	6	2.46914	0.5787	ENSG00000086827, ENSG00000072864, ENSG00000099381, ENSG00000164104, ENSG00000145241, ENSG00000158406	234	219	10033	1.17469	1	0.973113	99.9987		UP_KEYWORDS	Ligase	11	2.76382	0.371852	ENSG00000121481, ENSG00000112200, ENSG00000133706, ENSG00000163481, ENSG00000135679, ENSG00000131323, ENSG00000141582, ENSG00000109654, ENSG00000179115, ENSG00000170604, ENSG00000171793	383	229	10033	1.25831	1	0.973759	99.8122		Category	Term
ENSG00000174574						GOTERM_BP_DIRECT	GO:0006869~lipid transport	3	0.574713	0.647464	ENSG00000144909, ENSG00000141447, ENSG00000144645	468	43	9233	1.37642	1	1	100		UP_KEYWORDS	Centromere	3	1.23457	0.634369	ENSG00000086827, ENSG00000072864, ENSG00000145241	234	92	10033	1.39813	1	0.974267	99.9998		GOTERM_MF_DIRECT	GO:0016874~ligase activity	8	2.01005	0.485685	ENSG00000121481, ENSG00000112200, ENSG00000163481, ENSG00000135679, ENSG00000131323, ENSG00000141582, ENSG00000109654, ENSG00000170604	343	178	9277	1.21558	1	0.999922	99.9952		GOTERM_BP_DIRECT	GO:0045087~innate immune response
ENSG00000168653						UP_KEYWORDS	Lipid-binding	7	1.341	0.706609	ENSG00000144909, ENSG00000141447, ENSG00000086300, ENSG00000144645, ENSG00000112335, ENSG00000100266, ENSG00000113580	513	137	10033	0.999289	1	0.993073	100		GOTERM_BP_DIRECT	GO:0051301~cell division	6	2.46914	0.655492	ENSG00000155111, ENSG00000086827, ENSG00000072864, ENSG00000147526, ENSG00000134058, ENSG00000145241	205	251	9233	1.07663	1	0.999998	100		UP_KEYWORDS	Ubl conjugation pathway	17	4.27136	0.548122	ENSG00000116661, ENSG00000100379, ENSG00000112200, ENSG00000119599, ENSG00000112659, ENSG00000163481, ENSG00000135679, ENSG00000141582, ENSG00000104343, ENSG00000109654, ENSG00000170604, ENSG00000121481, ENSG00000167671, ENSG00000131323, ENSG00000171621, ENSG00000175073, ENSG00000214050	383	423	10033	1.05279	1	0.980215	99.9978		UP_KEYWORDS	Innate immunity
ENSG00000127603						UP_KEYWORDS	Lipid transport	3	0.574713	0.795526	ENSG00000144909, ENSG00000141447, ENSG00000144645	513	57	10033	1.02934	1	0.996793	100		UP_KEYWORDS	Cell cycle	10	4.11523	0.752263	ENSG00000131931, ENSG00000155111, ENSG00000111653, ENSG00000188130, ENSG00000086827, ENSG00000072864, ENSG00000147526, ENSG00000135164, ENSG00000134058, ENSG00000145241	234	462	10033	0.928053	1	0.990033	100		INTERPRO	IPR017907:Zinc finger, RING-type, conserved site	4	1.00503	0.556313	ENSG00000121481, ENSG00000112659, ENSG00000131323, ENSG00000109654	364	77	9674	1.38062	1	1	99.9996		UP_KEYWORDS	Immunity
ENSG00000183682																				UP_KEYWORDS	Cell division	6	2.46914	0.775884	ENSG00000155111, ENSG00000086827, ENSG00000072864, ENSG00000147526, ENSG00000134058, ENSG00000145241	234	277	10033	0.928724	1	0.991364	100		GOTERM_BP_DIRECT	GO:0016567~protein ubiquitination	9	2.26131	0.561468	ENSG00000116661, ENSG00000137486, ENSG00000163481, ENSG00000119599, ENSG00000112659, ENSG00000135679, ENSG00000131323, ENSG00000175073, ENSG00000109654	346	216	9233	1.11187	1	0.999999	99.9999
ENSG00000237624						Annotation Cluster 27	Enrichment Score: 0.45908487341364157													UP_KEYWORDS	Mitosis	3	1.23457	0.926368	ENSG00000086827, ENSG00000072864, ENSG00000145241	234	181	10033	0.710653	1	0.998266	100		GOTERM_MF_DIRECT	GO:0061630~ubiquitin protein ligase activity	5	1.25628	0.663707	ENSG00000121481, ENSG00000163481, ENSG00000135679, ENSG00000104343, ENSG00000101236	343	122	9277	1.10847	1	0.99999	100		Annotation Cluster 31	Enrichment Score: 0.40296093106890174
ENSG00000182109						Category	Term	Count	%	PValue	Genes	List Total	Pop Hits	Pop Total	Fold Enrichment	Bonferroni	Benjamini	FDR																GOTERM_MF_DIRECT	GO:0004842~ubiquitin-protein transferase activity	8	2.01005	0.670602	ENSG00000116661, ENSG00000121481, ENSG00000163481, ENSG00000135679, ENSG00000131323, ENSG00000104343, ENSG00000171621, ENSG00000109654	343	212	9277	1.02063	1	0.99999	100		Category	Term
ENSG00000090621						KEGG_PATHWAY	hsa04270:Vascular smooth muscle contraction	6	1.14943	0.28303	ENSG00000171132, ENSG00000134318, ENSG00000077157, ENSG00000121281, ENSG00000160013, ENSG00000142875	183	84	4295	1.67642	1	0.970322	98.5614		Annotation Cluster 31	Enrichment Score: 0.22629730520999813													INTERPRO	IPR013083:Zinc finger, RING/FYVE/PHD-type	9	2.26131	0.772959	ENSG00000101191, ENSG00000121481, ENSG00000163481, ENSG00000135679, ENSG00000131323, ENSG00000101236, ENSG00000109654, ENSG00000095015, ENSG00000130024	364	262	9674	0.912948	1	1	100		GOTERM_BP_DIRECT	GO:0046777~protein autophosphorylation
ENSG00000163909						SMART	SM00133:S_TK_X	4	0.766284	0.326084	ENSG00000171132, ENSG00000134318, ENSG00000142875, ENSG00000101049	281	39	5432	1.98266	1	0.998134	99.3087		Category	Term	Count	%	PValue	Genes	List Total	Pop Hits	Pop Total	Fold Enrichment	Bonferroni	Benjamini	FDR		SMART	SM00184:RING	4	1.00503	0.804704	ENSG00000121481, ENSG00000163481, ENSG00000101236, ENSG00000109654	195	119	5432	0.93635	1	0.999993	100		UP_SEQ_FEATURE	active site:Proton acceptor
ENSG00000084072						INTERPRO	IPR000961:AGC-kinase, C-terminal	4	0.766284	0.392887	ENSG00000171132, ENSG00000134318, ENSG00000142875, ENSG00000101049	496	44	9674	1.77309	1	0.99983	99.9592		GOTERM_BP_DIRECT	GO:0006397~mRNA processing	5	2.05761	0.254257	ENSG00000116830, ENSG00000164252, ENSG00000103005, ENSG00000197381, ENSG00000139793	205	116	9233	1.94134	1	0.998516	99.1807																GOTERM_MF_DIRECT	GO:0004672~protein kinase activity
ENSG00000116985						UP_SEQ_FEATURE	domain:AGC-kinase C-terminal	4	0.766284	0.402005	ENSG00000171132, ENSG00000134318, ENSG00000142875, ENSG00000101049	507	45	9966	1.74727	1	0.999974	99.979		GOTERM_BP_DIRECT	GO:0008380~RNA splicing	3	1.23457	0.743648	ENSG00000116830, ENSG00000103005, ENSG00000139793	205	119	9233	1.13544	1	1	100		Annotation Cluster 34	Enrichment Score: 0.27950443382178203													INTERPRO	IPR008271:Serine/threonine-protein kinase, active site
ENSG00000198754																				UP_KEYWORDS	mRNA processing	5	2.05761	0.797398	ENSG00000116830, ENSG00000103005, ENSG00000197381, ENSG00000139793, ENSG00000117614	234	234	10033	0.916155	1	0.991524	100		Category	Term	Count	%	PValue	Genes	List Total	Pop Hits	Pop Total	Fold Enrichment	Bonferroni	Benjamini	FDR		UP_SEQ_FEATURE	binding site:ATP
ENSG00000043514						Annotation Cluster 28	Enrichment Score: 0.45023794141550366													UP_KEYWORDS	mRNA splicing	4	1.64609	0.825077	ENSG00000116830, ENSG00000103005, ENSG00000139793, ENSG00000117614	234	191	10033	0.897928	1	0.992266	100		GOTERM_MF_DIRECT	GO:0005088~Ras guanyl-nucleotide exchange factor activity	5	1.25628	0.307371	ENSG00000100385, ENSG00000049130, ENSG00000160867, ENSG00000043591, ENSG00000068078	343	76	9277	1.77938	1	0.999812	99.5864		GOTERM_MF_DIRECT	GO:0004674~protein serine/threonine kinase activity
ENSG00000116990						Category	Term	Count	%	PValue	Genes	List Total	Pop Hits	Pop Total	Fold Enrichment	Bonferroni	Benjamini	FDR																GOTERM_BP_DIRECT	GO:0014066~regulation of phosphatidylinositol 3-kinase signaling	4	1.00503	0.33851	ENSG00000049130, ENSG00000160867, ENSG00000068078, ENSG00000137331	346	55	9233	1.94073	1	0.999977	99.9128		SMART	SM00220:S_TKc
ENSG00000131236						GOTERM_BP_DIRECT	GO:0071377~cellular response to glucagon stimulus	4	0.766284	0.130116	ENSG00000121281, ENSG00000142875, ENSG00000124253, ENSG00000176533	468	25	9233	3.15658	1	0.999467	91.1563		Annotation Cluster 32	Enrichment Score: 0.2212204720384854													GOTERM_MF_DIRECT	GO:0046934~phosphatidylinositol-4,5-bisphosphate 3-kinase activity	3	0.753769	0.436971	ENSG00000049130, ENSG00000160867, ENSG00000068078	343	40	9277	2.0285	1	0.999934	99.9813		UP_SEQ_FEATURE	nucleotide phosphate-binding region:ATP
ENSG00000131238						KEGG_PATHWAY	hsa04062:Chemokine signaling pathway	9	1.72414	0.144213	ENSG00000160691, ENSG00000134318, ENSG00000121281, ENSG00000160791, ENSG00000142875, ENSG00000105723, ENSG00000137077, ENSG00000096968, ENSG00000176533	183	122	4295	1.73139	1	0.956846	86.2658		Category	Term	Count	%	PValue	Genes	List Total	Pop Hits	Pop Total	Fold Enrichment	Bonferroni	Benjamini	FDR		GOTERM_BP_DIRECT	GO:0048015~phosphatidylinositol-mediated signaling	4	1.00503	0.517192	ENSG00000049130, ENSG00000160867, ENSG00000068078, ENSG00000033327	346	73	9233	1.46219	1	0.999999	99.9996		INTERPRO	IPR000719:Protein kinase, catalytic domain
ENSG00000117000						KEGG_PATHWAY	hsa04725:Cholinergic synapse	6	1.14943	0.181033	ENSG00000010810, ENSG00000121281, ENSG00000142875, ENSG00000148660, ENSG00000096968, ENSG00000176533	183	71	4295	1.98338	1	0.957864	92.1598		UP_KEYWORDS	Transducer	6	2.46914	0.387666	ENSG00000181773, ENSG00000155760, ENSG00000197405, ENSG00000185950, ENSG00000187091, ENSG00000120063	234	176	10033	1.46168	1	0.939065	99.8298		GOTERM_BP_DIRECT	GO:0000165~MAPK cascade	8	2.01005	0.59746	ENSG00000131467, ENSG00000100385, ENSG00000049130, ENSG00000160867, ENSG00000068078, ENSG00000143772, ENSG00000095015, ENSG00000174775	346	195	9233	1.09477	1	1	100		INTERPRO	IPR011009:Protein kinase-like domain
ENSG00000084073						KEGG_PATHWAY	hsa04713:Circadian entrainment	4	0.766284	0.481952	ENSG00000121281, ENSG00000142875, ENSG00000148660, ENSG00000176533	183	61	4295	1.53901	1	0.986354	99.9772		GOTERM_MF_DIRECT	GO:0004930~G-protein coupled receptor activity	3	1.23457	0.66568	ENSG00000181773, ENSG00000155760, ENSG00000197405	211	100	9277	1.319	1	0.99984	100		GOTERM_BP_DIRECT	GO:0046854~phosphatidylinositol phosphorylation	3	0.753769	0.688199	ENSG00000049130, ENSG00000160867, ENSG00000068078	346	63	9233	1.27071	1	1	100		UP_KEYWORDS	Kinase
ENSG00000049089						KEGG_PATHWAY	hsa04727:GABAergic synapse	3	0.574713	0.575082	ENSG00000121281, ENSG00000142875, ENSG00000176533	183	45	4295	1.56466	1	0.986676	99.9982		UP_KEYWORDS	G-protein coupled receptor	3	1.23457	0.84065	ENSG00000181773, ENSG00000155760, ENSG00000197405	234	140	10033	0.918773	1	0.993335	100		KEGG_PATHWAY	hsa04014:Ras signaling pathway	6	1.50754	0.706606	ENSG00000170667, ENSG00000049130, ENSG00000160867, ENSG00000068078, ENSG00000033327, ENSG00000174775	151	168	4295	1.01585	1	0.991199	100		UP_KEYWORDS	Serine/threonine-protein kinase
ENSG00000187801						KEGG_PATHWAY	hsa04724:Glutamatergic synapse	4	0.766284	0.575707	ENSG00000121281, ENSG00000142875, ENSG00000110436, ENSG00000176533	183	70	4295	1.34114	1	0.98544	99.9982																KEGG_PATHWAY	hsa04015:Rap1 signaling pathway	5	1.25628	0.850012	ENSG00000049130, ENSG00000160867, ENSG00000170425, ENSG00000068078, ENSG00000174775	151	169	4295	0.84153	1	0.996448	100		UP_SEQ_FEATURE	domain:Protein kinase
ENSG00000164002						KEGG_PATHWAY	hsa05032:Morphine addiction	3	0.574713	0.664683	ENSG00000121281, ENSG00000142875, ENSG00000176533	183	53	4295	1.32849	1	0.985817	99.9999		Annotation Cluster 33	Enrichment Score: 0.2163029687249098																											GOTERM_MF_DIRECT	GO:0005524~ATP binding
ENSG00000117016						KEGG_PATHWAY	hsa04723:Retrograde endocannabinoid signaling	3	0.574713	0.694155	ENSG00000121281, ENSG00000142875, ENSG00000176533	183	56	4295	1.25732	1	0.98562	100		Category	Term	Count	%	PValue	Genes	List Total	Pop Hits	Pop Total	Fold Enrichment	Bonferroni	Benjamini	FDR		Annotation Cluster 35	Enrichment Score: 0.25249996655227724													GOTERM_BP_DIRECT	GO:0006468~protein phosphorylation
ENSG00000066136																				INTERPRO	IPR017441:Protein kinase, ATP binding site	8	3.29218	0.53368	ENSG00000155111, ENSG00000188130, ENSG00000013441, ENSG00000182578, ENSG00000157764, ENSG00000134058, ENSG00000120899, ENSG00000011566	230	290	9674	1.1603	1	0.99999	99.9984		Category	Term	Count	%	PValue	Genes	List Total	Pop Hits	Pop Total	Fold Enrichment	Bonferroni	Benjamini	FDR		UP_KEYWORDS	ATP-binding
ENSG00000117013						Annotation Cluster 29	Enrichment Score: 0.4502059772753269													GOTERM_BP_DIRECT	GO:0046777~protein autophosphorylation	4	1.64609	0.551301	ENSG00000157106, ENSG00000013441, ENSG00000182578, ENSG00000120899	205	130	9233	1.38582	1	0.999974	99.9998		INTERPRO	IPR017970:Homeobox, conserved site	3	0.753769	0.325222	ENSG00000106004, ENSG00000120149, ENSG00000140836	364	31	9674	2.57196	1	1	99.7561		UP_KEYWORDS	Nucleotide-binding
ENSG00000171793						Category	Term	Count	%	PValue	Genes	List Total	Pop Hits	Pop Total	Fold Enrichment	Bonferroni	Benjamini	FDR		UP_KEYWORDS	Tyrosine-protein kinase	3	1.23457	0.634369	ENSG00000013441, ENSG00000182578, ENSG00000120899	234	92	10033	1.39813	1	0.974267	99.9998		SMART	SM00389:HOX	3	0.753769	0.527274	ENSG00000106004, ENSG00000120149, ENSG00000140836	195	49	5432	1.70549	1	0.999598	99.989		INTERPRO	IPR017441:Protein kinase, ATP binding site
ENSG00000010803						GOTERM_MF_DIRECT	GO:0004709~MAP kinase kinase kinase activity	3	0.574713	0.25232	ENSG00000107968, ENSG00000169967, ENSG00000006062	474	19	9277	3.09027	1	0.998778	98.7454		GOTERM_BP_DIRECT	GO:0018108~peptidyl-tyrosine phosphorylation	3	1.23457	0.730764	ENSG00000013441, ENSG00000182578, ENSG00000120899	205	116	9233	1.1648	1	1	100		INTERPRO	IPR001356:Homeodomain	3	0.753769	0.586367	ENSG00000106004, ENSG00000120149, ENSG00000140836	364	52	9674	1.53328	1	1	99.9999		UP_KEYWORDS	Transferase
ENSG00000127124						GOTERM_BP_DIRECT	GO:0000186~activation of MAPKK activity	4	0.766284	0.315604	ENSG00000107968, ENSG00000169967, ENSG00000096968, ENSG00000006062	468	39	9233	2.02345	1	0.999949	99.8637																UP_KEYWORDS	Homeobox	3	0.753769	0.625101	ENSG00000106004, ENSG00000120149, ENSG00000140836	383	55	10033	1.42886	1	0.9874	99.9998
ENSG00000198815						GOTERM_MF_DIRECT	GO:0004702~receptor signaling protein serine/threonine kinase activity	4	0.766284	0.390691	ENSG00000107968, ENSG00000169967, ENSG00000115170, ENSG00000006062	474	44	9277	1.77925	1	0.999321	99.9424		Annotation Cluster 34	Enrichment Score: 0.20898297698830512													INTERPRO	IPR009057:Homeodomain-like	3	0.753769	0.869287	ENSG00000106004, ENSG00000120149, ENSG00000140836	364	93	9674	0.85732	1	1	100		Annotation Cluster 32	Enrichment Score: 0.3954466428572167
ENSG00000127125						BIOCARTA	h_mapkPathway:MAPKinase Signaling Pathway	5	0.957854	0.50845	ENSG00000099875, ENSG00000160691, ENSG00000107968, ENSG00000169967, ENSG00000006062	56	86	1287	1.33617	1	0.999919	99.9784		Category	Term	Count	%	PValue	Genes	List Total	Pop Hits	Pop Total	Fold Enrichment	Bonferroni	Benjamini	FDR																Category	Term
ENSG00000186409																				UP_KEYWORDS	Glycosyltransferase	5	2.05761	0.367659	ENSG00000009830, ENSG00000121964, ENSG00000169733, ENSG00000170340, ENSG00000071073	234	132	10033	1.62409	1	0.939545	99.7415		Annotation Cluster 36	Enrichment Score: 0.24442884019215988													KEGG_PATHWAY	hsa04151:PI3K-Akt signaling pathway
ENSG00000171960						Annotation Cluster 30	Enrichment Score: 0.43995221498272236													UP_SEQ_FEATURE	topological domain:Lumenal	6	2.46914	0.789611	ENSG00000174939, ENSG00000075790, ENSG00000169733, ENSG00000169902, ENSG00000170340, ENSG00000071073	231	284	9966	0.911469	1	1	100		Category	Term	Count	%	PValue	Genes	List Total	Pop Hits	Pop Total	Fold Enrichment	Bonferroni	Benjamini	FDR		KEGG_PATHWAY	hsa04510:Focal adhesion
ENSG00000065978						Category	Term	Count	%	PValue	Genes	List Total	Pop Hits	Pop Total	Fold Enrichment	Bonferroni	Benjamini	FDR		UP_KEYWORDS	Signal-anchor	5	2.05761	0.81319	ENSG00000174939, ENSG00000169733, ENSG00000169902, ENSG00000170340, ENSG00000071073	234	240	10033	0.893251	1	0.992527	100		INTERPRO	IPR018247:EF-Hand 1, calcium-binding site	6	1.50754	0.351567	ENSG00000143546, ENSG00000196754, ENSG00000138028, ENSG00000167393, ENSG00000106080, ENSG00000136167	364	104	9674	1.53328	1	1	99.8674		KEGG_PATHWAY	hsa04810:Regulation of actin cytoskeleton
ENSG00000117385						GOTERM_BP_DIRECT	GO:0009952~anterior/posterior pattern specification	5	0.957854	0.141946	ENSG00000163132, ENSG00000064393, ENSG00000184058, ENSG00000173917, ENSG00000152804	468	40	9233	2.46608	1	0.999553	93.0313																INTERPRO	IPR002048:EF-hand domain	7	1.75879	0.395789	ENSG00000143546, ENSG00000196754, ENSG00000138028, ENSG00000167393, ENSG00000196218, ENSG00000106080, ENSG00000136167	364	135	9674	1.37806	1	1	99.955
ENSG00000164008						INTERPRO	IPR020479:Homeodomain, metazoa	3	0.574713	0.158668	ENSG00000163132, ENSG00000173917, ENSG00000152804	496	14	9674	4.17944	1	0.990768	93.2891		Annotation Cluster 35	Enrichment Score: 0.20844564077108368													INTERPRO	IPR011992:EF-hand-like domain	8	2.01005	0.462083	ENSG00000143546, ENSG00000196754, ENSG00000023892, ENSG00000138028, ENSG00000167393, ENSG00000196218, ENSG00000106080, ENSG00000136167	364	171	9674	1.24336	1	1	99.9924		Annotation Cluster 33	Enrichment Score: 0.36620344024639656
ENSG00000164010						UP_KEYWORDS	Homeobox	5	0.957854	0.308212	ENSG00000163132, ENSG00000064393, ENSG00000173917, ENSG00000152804, ENSG00000148516	513	55	10033	1.77795	1	0.972071	99.3775		Category	Term	Count	%	PValue	Genes	List Total	Pop Hits	Pop Total	Fold Enrichment	Bonferroni	Benjamini	FDR		UP_KEYWORDS	Calcium	20	5.02513	0.492518	ENSG00000143546, ENSG00000196754, ENSG00000106080, ENSG00000065534, ENSG00000166762, ENSG00000136167, ENSG00000047617, ENSG00000120322, ENSG00000105852, ENSG00000089060, ENSG00000135046, ENSG00000138028, ENSG00000167393, ENSG00000196218, ENSG00000221890, ENSG00000184916, ENSG00000058668, ENSG00000161638, ENSG00000101400, ENSG00000134780	383	488	10033	1.0736	1	0.978069	99.9895		Category	Term
ENSG00000117394						SMART	SM00389:HOX	4	0.766284	0.466887	ENSG00000163132, ENSG00000173917, ENSG00000152804, ENSG00000148516	281	49	5432	1.57804	1	0.999528	99.964		UP_KEYWORDS	Manganese	5	2.05761	0.394094	ENSG00000157106, ENSG00000198690, ENSG00000169733, ENSG00000170340, ENSG00000166169	234	137	10033	1.56482	1	0.935033	99.8516		UP_SEQ_FEATURE	domain:EF-hand 2	5	1.25628	0.596594	ENSG00000143546, ENSG00000196754, ENSG00000138028, ENSG00000106080, ENSG00000136167	382	108	9966	1.20782	1	1	100		GOTERM_MF_DIRECT	GO:0004715~non-membrane spanning protein tyrosine kinase activity
ENSG00000117395						INTERPRO	IPR017970:Homeobox, conserved site	3	0.574713	0.475886	ENSG00000163132, ENSG00000173917, ENSG00000152804	496	31	9674	1.88749	1	0.999965	99.9959		UP_KEYWORDS	DNA damage	6	2.46914	0.697719	ENSG00000176208, ENSG00000157106, ENSG00000198690, ENSG00000134058, ENSG00000166169, ENSG00000158636	234	251	10033	1.02493	1	0.985441	100		UP_SEQ_FEATURE	domain:EF-hand 1	5	1.25628	0.611147	ENSG00000143546, ENSG00000196754, ENSG00000138028, ENSG00000106080, ENSG00000136167	382	110	9966	1.18586	1	1	100		UP_SEQ_FEATURE	domain:Protein kinase
ENSG00000066056						INTERPRO	IPR001356:Homeodomain	4	0.766284	0.501421	ENSG00000163132, ENSG00000173917, ENSG00000152804, ENSG00000148516	496	52	9674	1.50031	1	0.999973	99.9981		UP_KEYWORDS	DNA repair	5	2.05761	0.719953	ENSG00000157106, ENSG00000198690, ENSG00000134058, ENSG00000166169, ENSG00000158636	234	209	10033	1.02574	1	0.987429	100		UP_SEQ_FEATURE	calcium-binding region:2	3	0.753769	0.754037	ENSG00000138028, ENSG00000106080, ENSG00000136167	382	70	9966	1.1181	1	1	100		GOTERM_BP_DIRECT	GO:0018108~peptidyl-tyrosine phosphorylation
ENSG00000117399						UP_SEQ_FEATURE	DNA-binding region:Homeobox	3	0.574713	0.552153	ENSG00000163132, ENSG00000173917, ENSG00000152804	507	36	9966	1.63807	1	0.999999	99.9998		GOTERM_BP_DIRECT	GO:0006281~DNA repair	4	1.64609	0.740684	ENSG00000157106, ENSG00000198690, ENSG00000166169, ENSG00000158636	205	173	9233	1.04136	1	1	100		UP_SEQ_FEATURE	calcium-binding region:1	3	0.753769	0.780867	ENSG00000138028, ENSG00000106080, ENSG00000136167	382	74	9966	1.05766	1	1	100		INTERPRO	IPR017441:Protein kinase, ATP binding site
ENSG00000066322						INTERPRO	IPR009057:Homeodomain-like	5	0.957854	0.707853	ENSG00000163132, ENSG00000149480, ENSG00000173917, ENSG00000152804, ENSG00000148516	496	93	9674	1.0486	1	1	100																GOTERM_MF_DIRECT	GO:0005509~calcium ion binding	11	2.76382	0.928393	ENSG00000143546, ENSG00000196754, ENSG00000138028, ENSG00000167393, ENSG00000196218, ENSG00000106080, ENSG00000147852, ENSG00000184916, ENSG00000136167, ENSG00000120322, ENSG00000135046	343	399	9277	0.745647	1	1	100		UP_KEYWORDS	Tyrosine-protein kinase
ENSG00000159479																				Annotation Cluster 36	Enrichment Score: 0.1622144814333291																											GOTERM_MF_DIRECT	GO:0004713~protein tyrosine kinase activity
ENSG00000198198						Annotation Cluster 31	Enrichment Score: 0.4310032332189791													Category	Term	Count	%	PValue	Genes	List Total	Pop Hits	Pop Total	Fold Enrichment	Bonferroni	Benjamini	FDR		Annotation Cluster 37	Enrichment Score: 0.2097384359481077
ENSG00000178922						Category	Term	Count	%	PValue	Genes	List Total	Pop Hits	Pop Total	Fold Enrichment	Bonferroni	Benjamini	FDR		UP_KEYWORDS	Microtubule	5	2.05761	0.560089	ENSG00000130294, ENSG00000139112, ENSG00000072864, ENSG00000137941, ENSG00000131437	234	170	10033	1.26106	1	0.971383	99.9977		Category	Term	Count	%	PValue	Genes	List Total	Pop Hits	Pop Total	Fold Enrichment	Bonferroni	Benjamini	FDR		Annotation Cluster 34	Enrichment Score: 0.3424034693090236
ENSG00000142949						BIOCARTA	h_biopeptidesPathway:Bioactive Peptide Induced Signaling Pathway	5	0.957854	0.0440695	ENSG00000010810, ENSG00000160691, ENSG00000126561, ENSG00000148660, ENSG00000096968	56	32	1287	3.59096	0.998612	0.998612	41.4737		GOTERM_CC_DIRECT	GO:0005874~microtubule	5	2.05761	0.687105	ENSG00000130294, ENSG00000139112, ENSG00000072864, ENSG00000137941, ENSG00000131437	224	200	9606	1.0721	1	0.999996	100		GOTERM_MF_DIRECT	GO:0005125~cytokine activity	4	1.00503	0.470432	ENSG00000125378, ENSG00000049130, ENSG00000122641, ENSG00000180875	343	69	9277	1.56792	1	0.999921	99.9925		Category	Term
ENSG00000066135						BIOCARTA	h_il3Pathway:IL 3 signaling pathway	3	0.574713	0.117529	ENSG00000160691, ENSG00000126561, ENSG00000096968	56	14	1287	4.92474	1	0.999891	77.374		GOTERM_MF_DIRECT	GO:0008017~microtubule binding	3	1.23457	0.847377	ENSG00000130294, ENSG00000072864, ENSG00000131437	211	146	9277	0.903428	1	0.999998	100		GOTERM_MF_DIRECT	GO:0008083~growth factor activity	4	1.00503	0.657747	ENSG00000125378, ENSG00000049130, ENSG00000184916, ENSG00000122641	343	91	9277	1.18886	1	0.99999	100		GOTERM_BP_DIRECT	GO:0016567~protein ubiquitination
ENSG00000117407						BIOCARTA	h_epoPathway:EPO Signaling Pathway	3	0.574713	0.177597	ENSG00000160691, ENSG00000126561, ENSG00000096968	56	18	1287	3.83036	1	0.999926	90.2115																UP_KEYWORDS	Growth factor	3	0.753769	0.758977	ENSG00000125378, ENSG00000049130, ENSG00000122641	383	71	10033	1.10687	1	0.996189	100		GOTERM_MF_DIRECT	GO:0004842~ubiquitin-protein transferase activity
ENSG00000117408						BIOCARTA	h_tpoPathway:TPO Signaling Pathway	3	0.574713	0.257542	ENSG00000160691, ENSG00000126561, ENSG00000096968	56	23	1287	2.99767	1	0.999287	97.0971		Annotation Cluster 37	Enrichment Score: 0.16037233991810262																											UP_KEYWORDS	Ubl conjugation pathway
ENSG00000132768						BIOCARTA	h_ghPathway:Growth Hormone Signaling Pathway	3	0.574713	0.28996	ENSG00000160691, ENSG00000126561, ENSG00000096968	56	25	1287	2.75786	1	0.998068	98.2924		Category	Term	Count	%	PValue	Genes	List Total	Pop Hits	Pop Total	Fold Enrichment	Bonferroni	Benjamini	FDR		Annotation Cluster 38	Enrichment Score: 0.20485531195728368
ENSG00000117410						GOTERM_MF_DIRECT	GO:0005088~Ras guanyl-nucleotide exchange factor activity	5	0.957854	0.547045	ENSG00000010810, ENSG00000160691, ENSG00000160460, ENSG00000148660, ENSG00000096968	474	76	9277	1.28761	1	0.999809	99.9993		UP_SEQ_FEATURE	domain:SH3	4	1.64609	0.586151	ENSG00000105926, ENSG00000104881, ENSG00000157483, ENSG00000160310	231	131	9966	1.31734	1	0.999995	99.9999		Category	Term	Count	%	PValue	Genes	List Total	Pop Hits	Pop Total	Fold Enrichment	Bonferroni	Benjamini	FDR		Annotation Cluster 35	Enrichment Score: 0.26656495826629334
ENSG00000117411						SMART	SM00252:SH2	5	0.957854	0.607426	ENSG00000010810, ENSG00000160691, ENSG00000111252, ENSG00000126561, ENSG00000096968	281	81	5432	1.19327	1	0.999849	99.9992		UP_KEYWORDS	SH3 domain	4	1.64609	0.718953	ENSG00000105926, ENSG00000104881, ENSG00000157483, ENSG00000160310	234	159	10033	1.07864	1	0.988022	100		UP_KEYWORDS	Protein phosphatase	5	1.25628	0.458125	ENSG00000164045, ENSG00000060069, ENSG00000100034, ENSG00000112679, ENSG00000158161	383	91	10033	1.43933	1	0.980428	99.9744		Category	Term
ENSG00000196517						UP_KEYWORDS	SH2 domain	5	0.957854	0.636818	ENSG00000010810, ENSG00000160691, ENSG00000111252, ENSG00000126561, ENSG00000096968	513	85	10033	1.15044	1	0.993594	99.9999		INTERPRO	IPR001452:Src homology-3 domain	4	1.64609	0.727119	ENSG00000105926, ENSG00000104881, ENSG00000157483, ENSG00000160310	230	158	9674	1.06483	1	1	100		GOTERM_MF_DIRECT	GO:0004725~protein tyrosine phosphatase activity	3	0.753769	0.720991	ENSG00000164045, ENSG00000112679, ENSG00000158161	343	68	9277	1.19323	1	0.999993	100		KEGG_PATHWAY	hsa04514:Cell adhesion molecules (CAMs)
ENSG00000117419						GOTERM_BP_DIRECT	GO:0007596~blood coagulation	6	1.14943	0.652019	ENSG00000010810, ENSG00000124491, ENSG00000111252, ENSG00000142875, ENSG00000197063, ENSG00000096968	468	109	9233	1.08598	1	1	100		SMART	SM00326:SH3	4	1.64609	0.745067	ENSG00000105926, ENSG00000104881, ENSG00000157483, ENSG00000160310	140	150	5432	1.03467	1	0.999999	100		GOTERM_BP_DIRECT	GO:0035335~peptidyl-tyrosine dephosphorylation	3	0.753769	0.735394	ENSG00000164045, ENSG00000112679, ENSG00000158161	346	69	9233	1.16022	1	1	100		GOTERM_BP_DIRECT	GO:0031295~T cell costimulation
ENSG00000187147						INTERPRO	IPR000980:SH2 domain	5	0.957854	0.665978	ENSG00000010810, ENSG00000160691, ENSG00000111252, ENSG00000126561, ENSG00000096968	496	88	9674	1.10818	1	0.999999	100																														KEGG_PATHWAY	hsa04612:Antigen processing and presentation
ENSG00000126106						KEGG_PATHWAY	hsa04917:Prolactin signaling pathway	3	0.574713	0.694155	ENSG00000160691, ENSG00000126561, ENSG00000096968	183	56	4295	1.25732	1	0.98562	100		Annotation Cluster 38	Enrichment Score: 0.15342830123924947													Annotation Cluster 39	Enrichment Score: 0.14061200738744484													KEGG_PATHWAY	hsa04640:Hematopoietic cell lineage
ENSG00000142945						UP_SEQ_FEATURE	domain:SH2	4	0.766284	0.732708	ENSG00000010810, ENSG00000160691, ENSG00000111252, ENSG00000126561	507	74	9966	1.06253	1	1	100		Category	Term	Count	%	PValue	Genes	List Total	Pop Hits	Pop Total	Fold Enrichment	Bonferroni	Benjamini	FDR		Category	Term	Count	%	PValue	Genes	List Total	Pop Hits	Pop Total	Fold Enrichment	Bonferroni	Benjamini	FDR		INTERPRO	IPR007110:Immunoglobulin-like domain
ENSG00000142937						GOTERM_BP_DIRECT	GO:0000165~MAPK cascade	9	1.72414	0.77699	ENSG00000010810, ENSG00000160691, ENSG00000160460, ENSG00000087095, ENSG00000160791, ENSG00000148660, ENSG00000101843, ENSG00000096968, ENSG00000006062	468	195	9233	0.910552	1	1	100		UP_KEYWORDS	Lysosome	5	2.05761	0.601069	ENSG00000149577, ENSG00000165406, ENSG00000166289, ENSG00000083750, ENSG00000090674	234	179	10033	1.19766	1	0.9743	99.9994		UP_SEQ_FEATURE	repeat:TPR 7	3	0.753769	0.402705	ENSG00000100154, ENSG00000185745, ENSG00000018699	382	36	9966	2.17408	1	0.999999	99.974		GOTERM_BP_DIRECT	GO:0006955~immune response
ENSG00000173846																				GOTERM_CC_DIRECT	GO:0005765~lysosomal membrane	5	2.05761	0.647743	ENSG00000149577, ENSG00000165406, ENSG00000166289, ENSG00000083750, ENSG00000090674	224	190	9606	1.12852	1	0.999992	99.9999		UP_SEQ_FEATURE	repeat:TPR 6	3	0.753769	0.49354	ENSG00000100154, ENSG00000185745, ENSG00000018699	382	43	9966	1.82016	1	0.999998	99.9982		GOTERM_CC_DIRECT	GO:0009897~external side of plasma membrane
ENSG00000117425						Annotation Cluster 32	Enrichment Score: 0.4304320751124534													GOTERM_CC_DIRECT	GO:0005764~lysosome	3	1.23457	0.889997	ENSG00000165406, ENSG00000166289, ENSG00000083750	224	160	9606	0.804074	1	0.999998	100		UP_SEQ_FEATURE	repeat:TPR 5	3	0.753769	0.529723	ENSG00000100154, ENSG00000185745, ENSG00000018699	382	46	9966	1.70146	1	0.999999	99.9994		GOTERM_BP_DIRECT	GO:0050852~T cell receptor signaling pathway
ENSG00000070785						Category	Term	Count	%	PValue	Genes	List Total	Pop Hits	Pop Total	Fold Enrichment	Bonferroni	Benjamini	FDR																UP_SEQ_FEATURE	repeat:TPR 4	3	0.753769	0.683247	ENSG00000100154, ENSG00000185745, ENSG00000018699	382	61	9966	1.28307	1	1	100
ENSG00000126107						GOTERM_BP_DIRECT	GO:0007264~small GTPase mediated signal transduction	13	2.49042	0.175537	ENSG00000134594, ENSG00000100852, ENSG00000100292, ENSG00000100228, ENSG00000164949, ENSG00000203879, ENSG00000143344, ENSG00000126858, ENSG00000122644, ENSG00000205726, ENSG00000080371, ENSG00000143622, ENSG00000172602	468	175	9233	1.46556	1	0.999839	96.5216		Annotation Cluster 39	Enrichment Score: 0.11259972106013345													SMART	SM00028:TPR	3	0.753769	0.774223	ENSG00000100154, ENSG00000185745, ENSG00000018699	195	78	5432	1.0714	1	0.999996	100		Annotation Cluster 36	Enrichment Score: 0.2554911450412477
ENSG00000126088						INTERPRO	IPR001806:Small GTPase superfamily	8	1.53257	0.235267	ENSG00000134594, ENSG00000100852, ENSG00000126858, ENSG00000100228, ENSG00000080371, ENSG00000164949, ENSG00000143622, ENSG00000172602	496	98	9674	1.59217	1	0.997228	98.4915		Category	Term	Count	%	PValue	Genes	List Total	Pop Hits	Pop Total	Fold Enrichment	Bonferroni	Benjamini	FDR		INTERPRO	IPR013026:Tetratricopeptide repeat-containing domain	3	0.753769	0.813522	ENSG00000100154, ENSG00000185745, ENSG00000018699	364	81	9674	0.98433	1	1	100		Category	Term
ENSG00000132781						GOTERM_MF_DIRECT	GO:0005525~GTP binding	17	3.2567	0.28746	ENSG00000134594, ENSG00000100852, ENSG00000004478, ENSG00000100228, ENSG00000164949, ENSG00000100664, ENSG00000104450, ENSG00000096384, ENSG00000122644, ENSG00000126858, ENSG00000198836, ENSG00000127824, ENSG00000080371, ENSG00000148824, ENSG00000143622, ENSG00000124253, ENSG00000172602	474	267	9277	1.24614	1	0.998519	99.3923		UP_SEQ_FEATURE	repeat:ANK 1	3	1.23457	0.756771	ENSG00000104881, ENSG00000145780, ENSG00000088448	231	117	9966	1.10623	1	1	100		INTERPRO	IPR019734:Tetratricopeptide repeat	3	0.753769	0.829178	ENSG00000100154, ENSG00000185745, ENSG00000018699	364	84	9674	0.949176	1	1	100		GOTERM_CC_DIRECT	GO:0005759~mitochondrial matrix
ENSG00000132773						UP_SEQ_FEATURE	nucleotide phosphate-binding region:GTP	13	2.49042	0.366414	ENSG00000134594, ENSG00000100228, ENSG00000164949, ENSG00000100664, ENSG00000104450, ENSG00000122644, ENSG00000198836, ENSG00000080371, ENSG00000148824, ENSG00000127824, ENSG00000124253, ENSG00000143622, ENSG00000172602	507	208	9966	1.22855	1	0.999976	99.9456		INTERPRO	IPR002110:Ankyrin repeat	3	1.23457	0.760856	ENSG00000104881, ENSG00000145780, ENSG00000088448	230	115	9674	1.09724	1	1	100		UP_SEQ_FEATURE	repeat:TPR 3	3	0.753769	0.859887	ENSG00000100154, ENSG00000185745, ENSG00000018699	382	89	9966	0.879405	1	1	100		UP_KEYWORDS	Mitochondrion
ENSG00000070759						INTERPRO	IPR005225:Small GTP-binding protein domain	8	1.53257	0.382908	ENSG00000134594, ENSG00000122644, ENSG00000126858, ENSG00000100228, ENSG00000080371, ENSG00000164949, ENSG00000143622, ENSG00000172602	496	116	9674	1.34511	1	0.999838	99.9473		UP_SEQ_FEATURE	repeat:ANK 2	3	1.23457	0.760937	ENSG00000104881, ENSG00000145780, ENSG00000088448	231	118	9966	1.09685	1	1	100		UP_SEQ_FEATURE	repeat:TPR 2	3	0.753769	0.88702	ENSG00000100154, ENSG00000185745, ENSG00000018699	382	96	9966	0.815281	1	1	100		UP_KEYWORDS	Transit peptide
ENSG00000132763						GOTERM_MF_DIRECT	GO:0003924~GTPase activity	11	2.10728	0.408885	ENSG00000134594, ENSG00000100852, ENSG00000126858, ENSG00000198836, ENSG00000148824, ENSG00000080371, ENSG00000127824, ENSG00000164949, ENSG00000143622, ENSG00000100664, ENSG00000172602	474	176	9277	1.22323	1	0.999202	99.9635		UP_KEYWORDS	ANK repeat	3	1.23457	0.779953	ENSG00000104881, ENSG00000145780, ENSG00000088448	234	122	10033	1.05433	1	0.990285	100		UP_SEQ_FEATURE	repeat:TPR 1	3	0.753769	0.88702	ENSG00000100154, ENSG00000185745, ENSG00000018699	382	96	9966	0.815281	1	1	100		UP_SEQ_FEATURE	transit peptide:Mitochondrion
ENSG00000117450						UP_KEYWORDS	GTP-binding	14	2.68199	0.428391	ENSG00000134594, ENSG00000100228, ENSG00000164949, ENSG00000100664, ENSG00000104450, ENSG00000122644, ENSG00000126858, ENSG00000198836, ENSG00000080371, ENSG00000148824, ENSG00000127824, ENSG00000124253, ENSG00000143622, ENSG00000172602	513	236	10033	1.16019	1	0.979636	99.9551		SMART	SM00248:ANK	3	1.23457	0.782771	ENSG00000104881, ENSG00000145780, ENSG00000088448	140	111	5432	1.04865	1	0.999999	100		INTERPRO	IPR011990:Tetratricopeptide-like helical	4	1.00503	0.890116	ENSG00000100154, ENSG00000162377, ENSG00000185745, ENSG00000018699	364	136	9674	0.781674	1	1	100
ENSG00000117448						UP_SEQ_FEATURE	lipid moiety-binding region:S-geranylgeranyl cysteine	5	0.957854	0.522349	ENSG00000134594, ENSG00000100228, ENSG00000080371, ENSG00000172602, ENSG00000176533	507	74	9966	1.32816	1	0.999999	99.9995		INTERPRO	IPR020683:Ankyrin repeat-containing domain	3	1.23457	0.789012	ENSG00000104881, ENSG00000145780, ENSG00000088448	230	122	9674	1.03428	1	1	100		UP_KEYWORDS	TPR repeat	3	0.753769	0.907994	ENSG00000100154, ENSG00000185745, ENSG00000018699	383	103	10033	0.762985	1	0.99932	100		Annotation Cluster 37	Enrichment Score: 0.23551459010418055
ENSG00000132780						UP_SEQ_FEATURE	short sequence motif:Effector region	3	0.574713	0.877275	ENSG00000100228, ENSG00000080371, ENSG00000172602	507	70	9966	0.842434	1	1	100																														Category	Term
ENSG00000159592																				Annotation Cluster 40	Enrichment Score: 0.09880023846509539													Annotation Cluster 40	Enrichment Score: 0.13929192743503488													SMART	SM00389:HOX
ENSG00000197429						Annotation Cluster 33	Enrichment Score: 0.41737058290264223													Category	Term	Count	%	PValue	Genes	List Total	Pop Hits	Pop Total	Fold Enrichment	Bonferroni	Benjamini	FDR		Category	Term	Count	%	PValue	Genes	List Total	Pop Hits	Pop Total	Fold Enrichment	Bonferroni	Benjamini	FDR		INTERPRO	IPR001356:Homeodomain
ENSG00000086015						Category	Term	Count	%	PValue	Genes	List Total	Pop Hits	Pop Total	Fold Enrichment	Bonferroni	Benjamini	FDR		INTERPRO	IPR015943:WD40/YVTN repeat-like-containing domain	6	2.46914	0.6238	ENSG00000075702, ENSG00000130827, ENSG00000109046, ENSG00000176473, ENSG00000138686, ENSG00000070540	230	226	9674	1.11666	1	0.999999	99.9999		GOTERM_CC_DIRECT	GO:0030496~midbody	5	1.25628	0.52466	ENSG00000100154, ENSG00000060069, ENSG00000138182, ENSG00000168502, ENSG00000133104	367	99	9606	1.32194	1	0.996719	99.9957		UP_KEYWORDS	Homeobox
ENSG00000117461						INTERPRO	IPR017455:Zinc finger, FYVE-related	3	0.574713	0.253624	ENSG00000115020, ENSG00000180263, ENSG00000181031	496	19	9674	3.07958	1	0.998112	98.9683		INTERPRO	IPR017986:WD40-repeat-containing domain	5	2.05761	0.726967	ENSG00000075702, ENSG00000109046, ENSG00000176473, ENSG00000138686, ENSG00000070540	230	207	9674	1.01596	1	1	100		GOTERM_BP_DIRECT	GO:0051301~cell division	10	2.51256	0.598788	ENSG00000164045, ENSG00000100154, ENSG00000060069, ENSG00000138182, ENSG00000164885, ENSG00000129315, ENSG00000213397, ENSG00000174442, ENSG00000152669, ENSG00000133104	346	251	9233	1.06315	1	1	100		INTERPRO	IPR009057:Homeodomain-like
ENSG00000117472						UP_SEQ_FEATURE	zinc finger region:FYVE-type	3	0.574713	0.308271	ENSG00000115020, ENSG00000180263, ENSG00000181031	507	22	9966	2.68047	1	0.999939	99.769		UP_SEQ_FEATURE	repeat:WD 3	4	1.64609	0.789657	ENSG00000075702, ENSG00000109046, ENSG00000176473, ENSG00000070540	231	180	9966	0.95873	1	1	100		GOTERM_BP_DIRECT	GO:0007067~mitotic nuclear division	6	1.50754	0.748874	ENSG00000164045, ENSG00000100154, ENSG00000138182, ENSG00000213397, ENSG00000174442, ENSG00000175073	346	166	9233	0.964517	1	1	100
ENSG00000085998						INTERPRO	IPR011011:Zinc finger, FYVE/PHD-type	5	0.957854	0.715754	ENSG00000115020, ENSG00000107077, ENSG00000106443, ENSG00000180263, ENSG00000181031	496	94	9674	1.03745	1	1	100		INTERPRO	IPR001680:WD40 repeat	4	1.64609	0.803842	ENSG00000075702, ENSG00000109046, ENSG00000176473, ENSG00000070540	230	180	9674	0.934686	1	1	100		UP_KEYWORDS	Mitosis	6	1.50754	0.824694	ENSG00000164045, ENSG00000100154, ENSG00000060069, ENSG00000138182, ENSG00000213397, ENSG00000174442	383	181	10033	0.86837	1	0.997384	100		Annotation Cluster 38	Enrichment Score: 0.22807782043505856
ENSG00000085999																				UP_SEQ_FEATURE	repeat:WD 2	4	1.64609	0.804845	ENSG00000075702, ENSG00000109046, ENSG00000176473, ENSG00000070540	231	185	9966	0.932819	1	1	100		UP_KEYWORDS	Cell division	9	2.26131	0.833947	ENSG00000164045, ENSG00000100154, ENSG00000060069, ENSG00000138182, ENSG00000164885, ENSG00000129315, ENSG00000213397, ENSG00000174442, ENSG00000152669	383	277	10033	0.851128	1	0.997681	100		Category	Term
ENSG00000132128						Annotation Cluster 34	Enrichment Score: 0.4149436206354968													UP_SEQ_FEATURE	repeat:WD 1	4	1.64609	0.804845	ENSG00000075702, ENSG00000109046, ENSG00000176473, ENSG00000070540	231	185	9966	0.932819	1	1	100		UP_KEYWORDS	Cell cycle	14	3.51759	0.902105	ENSG00000131467, ENSG00000060069, ENSG00000164045, ENSG00000138182, ENSG00000164885, ENSG00000213397, ENSG00000174442, ENSG00000152669, ENSG00000138028, ENSG00000100154, ENSG00000100359, ENSG00000175197, ENSG00000129315, ENSG00000112242	383	462	10033	0.793813	1	0.999233	100		UP_KEYWORDS	Cell cycle
ENSG00000173660						Category	Term	Count	%	PValue	Genes	List Total	Pop Hits	Pop Total	Fold Enrichment	Bonferroni	Benjamini	FDR		UP_SEQ_FEATURE	repeat:WD 6	3	1.23457	0.806297	ENSG00000075702, ENSG00000109046, ENSG00000176473	231	130	9966	0.995604	1	1	100																GOTERM_BP_DIRECT	GO:0051301~cell division
ENSG00000117480						UP_KEYWORDS	Antiviral defense	7	1.341	0.175478	ENSG00000168209, ENSG00000132664, ENSG00000152778, ENSG00000130303, ENSG00000183735, ENSG00000172183, ENSG00000074356	513	74	10033	1.85003	1	0.954752	93.003		UP_KEYWORDS	WD repeat	4	1.64609	0.811125	ENSG00000075702, ENSG00000109046, ENSG00000176473, ENSG00000070540	234	186	10033	0.922066	1	0.992712	100		Annotation Cluster 41	Enrichment Score: 0.1170019004971932													UP_KEYWORDS	Cell division
ENSG00000079277						GOTERM_BP_DIRECT	GO:0051607~defense response to virus	7	1.341	0.467139	ENSG00000168209, ENSG00000132664, ENSG00000152778, ENSG00000130303, ENSG00000183735, ENSG00000172183, ENSG00000074356	468	108	9233	1.27871	1	0.999997	99.9982		SMART	SM00320:WD40	4	1.64609	0.843428	ENSG00000075702, ENSG00000109046, ENSG00000176473, ENSG00000070540	140	179	5432	0.867039	1	1	100		Category	Term	Count	%	PValue	Genes	List Total	Pop Hits	Pop Total	Fold Enrichment	Bonferroni	Benjamini	FDR		GOTERM_BP_DIRECT	GO:0051726~regulation of cell cycle
ENSG00000159658						UP_KEYWORDS	Innate immunity	9	1.72414	0.694227	ENSG00000132664, ENSG00000152778, ENSG00000130303, ENSG00000183735, ENSG00000172183, ENSG00000164078, ENSG00000198736, ENSG00000133661, ENSG00000096968	513	178	10033	0.988863	1	0.993806	100		UP_SEQ_FEATURE	repeat:WD 5	3	1.23457	0.879285	ENSG00000075702, ENSG00000109046, ENSG00000176473	231	156	9966	0.82967	1	1	100		UP_SEQ_FEATURE	transit peptide:Mitochondrion	13	3.26633	0.625613	ENSG00000182890, ENSG00000137124, ENSG00000130299, ENSG00000156885, ENSG00000196449, ENSG00000108179, ENSG00000133983, ENSG00000147576, ENSG00000006695, ENSG00000121310, ENSG00000128626, ENSG00000137992, ENSG00000213085	382	333	9966	1.01849	1	1	100		GOTERM_CC_DIRECT	GO:0005819~spindle
ENSG00000142973																				UP_SEQ_FEATURE	repeat:WD 4	3	1.23457	0.905405	ENSG00000075702, ENSG00000109046, ENSG00000176473	231	169	9966	0.76585	1	1	100		UP_KEYWORDS	Transit peptide	13	3.26633	0.790535	ENSG00000182890, ENSG00000137124, ENSG00000130299, ENSG00000156885, ENSG00000196449, ENSG00000108179, ENSG00000133983, ENSG00000089060, ENSG00000147576, ENSG00000006695, ENSG00000121310, ENSG00000128626, ENSG00000137992	383	381	10033	0.893821	1	0.996873	100		GOTERM_BP_DIRECT	GO:0007067~mitotic nuclear division
ENSG00000162366						Annotation Cluster 35	Enrichment Score: 0.3854950718300884																											UP_KEYWORDS	Mitochondrion	24	6.03015	0.901088	ENSG00000030110, ENSG00000143256, ENSG00000125741, ENSG00000182890, ENSG00000135828, ENSG00000137124, ENSG00000156885, ENSG00000196449, ENSG00000130299, ENSG00000130204, ENSG00000133983, ENSG00000108179, ENSG00000183032, ENSG00000089060, ENSG00000147576, ENSG00000006695, ENSG00000121310, ENSG00000128626, ENSG00000162377, ENSG00000137992, ENSG00000131323, ENSG00000115966, ENSG00000141682, ENSG0000…	383	760	10033	0.827236	1	0.999261	100		UP_KEYWORDS	Mitosis
ENSG00000162367						Category	Term	Count	%	PValue	Genes	List Total	Pop Hits	Pop Total	Fold Enrichment	Bonferroni	Benjamini	FDR		Annotation Cluster 41	Enrichment Score: 0.057042575555847914
ENSG00000123473						SMART	SM00248:ANK	8	1.53257	0.347291	ENSG00000064692, ENSG00000077157, ENSG00000141447, ENSG00000198142, ENSG00000106524, ENSG00000173273, ENSG00000101843, ENSG00000170921	281	111	5432	1.39322	1	0.998178	99.538		Category	Term	Count	%	PValue	Genes	List Total	Pop Hits	Pop Total	Fold Enrichment	Bonferroni	Benjamini	FDR		Annotation Cluster 42	Enrichment Score: 0.10751896573880997													Annotation Cluster 39	Enrichment Score: 0.20130059375325732
ENSG00000162368						INTERPRO	IPR002110:Ankyrin repeat	8	1.53257	0.374427	ENSG00000064692, ENSG00000077157, ENSG00000141447, ENSG00000198142, ENSG00000106524, ENSG00000173273, ENSG00000101843, ENSG00000170921	496	115	9674	1.3568	1	0.999878	99.9348		INTERPRO	IPR018247:EF-Hand 1, calcium-binding site	3	1.23457	0.7101	ENSG00000169891, ENSG00000152583, ENSG00000187091	230	104	9674	1.21329	1	1	100		Category	Term	Count	%	PValue	Genes	List Total	Pop Hits	Pop Total	Fold Enrichment	Bonferroni	Benjamini	FDR		Category	Term
ENSG00000186564						UP_SEQ_FEATURE	repeat:ANK 3	7	1.341	0.379558	ENSG00000064692, ENSG00000077157, ENSG00000141447, ENSG00000106524, ENSG00000173273, ENSG00000101843, ENSG00000170921	507	98	9966	1.40406	1	0.999982	99.9615		INTERPRO	IPR002048:EF-hand domain	3	1.23457	0.833653	ENSG00000169891, ENSG00000152583, ENSG00000187091	230	135	9674	0.934686	1	1	100		UP_KEYWORDS	Helicase	4	1.00503	0.745484	ENSG00000164080, ENSG00000166833, ENSG00000134815, ENSG00000123136	383	101	10033	1.03746	1	0.995586	100		KEGG_PATHWAY	hsa04510:Focal adhesion
ENSG00000132122						UP_SEQ_FEATURE	repeat:ANK 1	8	1.53257	0.383726	ENSG00000064692, ENSG00000077157, ENSG00000141447, ENSG00000198142, ENSG00000106524, ENSG00000173273, ENSG00000101843, ENSG00000170921	507	117	9966	1.34406	1	0.999974	99.9655		INTERPRO	IPR011992:EF-hand-like domain	3	1.23457	0.916301	ENSG00000169891, ENSG00000152583, ENSG00000187091	230	171	9674	0.73791	1	1	100		SMART	SM00487:DEXDc	3	0.753769	0.768009	ENSG00000164080, ENSG00000134815, ENSG00000123136	195	77	5432	1.08531	1	0.999997	100		KEGG_PATHWAY	hsa04512:ECM-receptor interaction
ENSG00000162373						UP_SEQ_FEATURE	repeat:ANK 5	5	0.957854	0.386758	ENSG00000064692, ENSG00000077157, ENSG00000173273, ENSG00000101843, ENSG00000170921	507	62	9966	1.58523	1	0.999973	99.9682		UP_KEYWORDS	Calcium	7	2.88066	0.973432	ENSG00000100985, ENSG00000169891, ENSG00000152583, ENSG00000171951, ENSG00000187091, ENSG00000090674, ENSG00000153956	234	488	10033	0.615026	1	0.999746	100		SMART	SM00490:HELICc	3	0.753769	0.768009	ENSG00000164080, ENSG00000134815, ENSG00000123136	195	77	5432	1.08531	1	0.999997	100		GOTERM_BP_DIRECT	GO:0030198~extracellular matrix organization
ENSG00000185104						UP_SEQ_FEATURE	repeat:ANK 2	8	1.53257	0.392145	ENSG00000064692, ENSG00000077157, ENSG00000141447, ENSG00000198142, ENSG00000106524, ENSG00000173273, ENSG00000101843, ENSG00000170921	507	118	9966	1.33266	1	0.999973	99.9725		GOTERM_MF_DIRECT	GO:0005509~calcium ion binding	5	2.05761	0.982061	ENSG00000169891, ENSG00000152583, ENSG00000157764, ENSG00000187091, ENSG00000109756	211	399	9277	0.550963	1	1	100		UP_SEQ_FEATURE	domain:Helicase C-terminal	3	0.753769	0.787161	ENSG00000164080, ENSG00000134815, ENSG00000123136	382	75	9966	1.04356	1	1	100		UP_KEYWORDS	Cell adhesion
ENSG00000123080						UP_SEQ_FEATURE	repeat:ANK 6	4	0.766284	0.402005	ENSG00000064692, ENSG00000173273, ENSG00000101843, ENSG00000170921	507	45	9966	1.74727	1	0.999974	99.979																INTERPRO	IPR001650:Helicase, C-terminal	3	0.753769	0.790665	ENSG00000164080, ENSG00000134815, ENSG00000123136	364	77	9674	1.03546	1	1	100
ENSG00000123091						UP_KEYWORDS	ANK repeat	8	1.53257	0.431022	ENSG00000064692, ENSG00000077157, ENSG00000141447, ENSG00000198142, ENSG00000106524, ENSG00000173273, ENSG00000101843, ENSG00000170921	513	122	10033	1.28246	1	0.978793	99.9579		Annotation Cluster 42	Enrichment Score: 0.05590010528718622													INTERPRO	IPR014001:Helicase, superfamily 1/2, ATP-binding domain	3	0.753769	0.7966	ENSG00000164080, ENSG00000134815, ENSG00000123136	364	78	9674	1.02219	1	1	100		Annotation Cluster 40	Enrichment Score: 0.19562651039067083
ENSG00000085831						INTERPRO	IPR020683:Ankyrin repeat-containing domain	8	1.53257	0.433781	ENSG00000064692, ENSG00000077157, ENSG00000141447, ENSG00000198142, ENSG00000106524, ENSG00000173273, ENSG00000101843, ENSG00000170921	496	122	9674	1.27895	1	0.999928	99.9863		Category	Term	Count	%	PValue	Genes	List Total	Pop Hits	Pop Total	Fold Enrichment	Bonferroni	Benjamini	FDR		UP_SEQ_FEATURE	domain:Helicase ATP-binding	3	0.753769	0.810775	ENSG00000164080, ENSG00000134815, ENSG00000123136	382	79	9966	0.990722	1	1	100		Category	Term
ENSG00000085832						UP_SEQ_FEATURE	repeat:ANK 7	3	0.574713	0.471761	ENSG00000173273, ENSG00000101843, ENSG00000170921	507	31	9966	1.90227	1	0.999996	99.9973		UP_KEYWORDS	Signal	39	16.0494	0.765269	ENSG00000176809, ENSG00000109046, ENSG00000162551, ENSG00000080822, ENSG00000080503, ENSG00000135744, ENSG00000250722, ENSG00000127995, ENSG00000153956, ENSG00000165949, ENSG00000117385, ENSG00000238083, ENSG00000100985, ENSG00000126709, ENSG00000130827, ENSG00000112149, ENSG00000155760, ENSG00000128606, ENSG00000182578, ENSG00000118523, ENSG00000171951, ENSG00000112936, ENSG00000177663, ENSG0000…	234	1797	10033	0.930532	1	0.991124	100																UP_SEQ_FEATURE	repeat:LRR 4
ENSG00000117859						UP_SEQ_FEATURE	repeat:ANK 4	5	0.957854	0.564399	ENSG00000064692, ENSG00000077157, ENSG00000173273, ENSG00000101843, ENSG00000170921	507	78	9966	1.26005	1	1	99.9999		UP_SEQ_FEATURE	signal peptide	31	12.7572	0.822222	ENSG00000176809, ENSG00000162551, ENSG00000135744, ENSG00000250722, ENSG00000127995, ENSG00000153956, ENSG00000117385, ENSG00000100985, ENSG00000238083, ENSG00000126709, ENSG00000130827, ENSG00000112149, ENSG00000155760, ENSG00000128606, ENSG00000182578, ENSG00000118523, ENSG00000171951, ENSG00000177663, ENSG00000112936, ENSG00000176681, ENSG00000104213, ENSG00000072694, ENSG00000149577, ENSG0000…	231	1493	9966	0.895799	1	1	100		Annotation Cluster 43	Enrichment Score: 0.09651829942117951													UP_SEQ_FEATURE	repeat:LRR 3
ENSG00000078618																				GOTERM_CC_DIRECT	GO:0005887~integral component of plasma membrane	15	6.17284	0.824232	ENSG00000197405, ENSG00000160179, ENSG00000075790, ENSG00000090674, ENSG00000109756, ENSG00000003989, ENSG00000130827, ENSG00000149150, ENSG00000181773, ENSG00000112149, ENSG00000198964, ENSG00000182578, ENSG00000159110, ENSG00000177663, ENSG00000064309	224	740	9606	0.869269	1	0.999999	100		Category	Term	Count	%	PValue	Genes	List Total	Pop Hits	Pop Total	Fold Enrichment	Bonferroni	Benjamini	FDR		UP_SEQ_FEATURE	repeat:LRR 6
ENSG00000157077						Annotation Cluster 36	Enrichment Score: 0.37734067781906916													UP_KEYWORDS	Transmembrane	53	21.8107	0.848497	ENSG00000176809, ENSG00000162551, ENSG00000165406, ENSG00000071189, ENSG00000169902, ENSG00000170340, ENSG00000165949, ENSG00000238083, ENSG00000130827, ENSG00000126709, ENSG00000143303, ENSG00000181773, ENSG00000149150, ENSG00000162512, ENSG00000172817, ENSG00000140463, ENSG00000176681, ENSG00000149577, ENSG00000075790, ENSG00000133321, ENSG00000071073, ENSG00000090674, ENSG00000123815, ENSG0000…	234	2507	10033	0.906435	1	0.993862	100		KEGG_PATHWAY	hsa05202:Transcriptional misregulation in cancer	5	1.25628	0.623103	ENSG00000100385, ENSG00000135679, ENSG00000175197, ENSG00000129315, ENSG00000185591	151	122	4295	1.16573	1	0.98389	99.9996		UP_KEYWORDS	Leucine-rich repeat
ENSG00000085840						Category	Term	Count	%	PValue	Genes	List Total	Pop Hits	Pop Total	Fold Enrichment	Bonferroni	Benjamini	FDR		GOTERM_CC_DIRECT	GO:0016021~integral component of membrane	48	19.7531	0.857364	ENSG00000176809, ENSG00000160179, ENSG00000162551, ENSG00000165406, ENSG00000071189, ENSG00000080822, ENSG00000123200, ENSG00000204439, ENSG00000169902, ENSG00000127995, ENSG00000170340, ENSG00000165949, ENSG00000198113, ENSG00000238083, ENSG00000143303, ENSG00000126709, ENSG00000181773, ENSG00000149150, ENSG00000112149, ENSG00000155760, ENSG00000172296, ENSG00000162512, ENSG00000182578, ENSG0000…	224	2292	9606	0.898093	1	0.999998	100		UP_KEYWORDS	Host-virus interaction	10	2.51256	0.889339	ENSG00000136717, ENSG00000072274, ENSG00000100385, ENSG00000135679, ENSG00000185745, ENSG00000159840, ENSG00000129315, ENSG00000185591, ENSG00000110104, ENSG00000161638	383	331	10033	0.791415	1	0.99902	100		UP_SEQ_FEATURE	repeat:LRR 1
ENSG00000134744						UP_SEQ_FEATURE	domain:Ig-like V-type	7	1.341	0.0507469	ENSG00000101307, ENSG00000117281, ENSG00000158887, ENSG00000112763, ENSG00000177707, ENSG00000167850, ENSG00000105767	507	53	9966	2.59618	1	0.945423	57.5907		UP_KEYWORDS	Transmembrane helix	52	21.3992	0.874729	ENSG00000176809, ENSG00000197405, ENSG00000160179, ENSG00000165406, ENSG00000071189, ENSG00000080822, ENSG00000123200, ENSG00000204439, ENSG00000169902, ENSG00000127995, ENSG00000170340, ENSG00000198113, ENSG00000165949, ENSG00000153956, ENSG00000238083, ENSG00000143303, ENSG00000126709, ENSG00000130827, ENSG00000003989, ENSG00000149150, ENSG00000181773, ENSG00000112149, ENSG00000155760, ENSG0000…	234	2496	10033	0.893251	1	0.995622	100		GOTERM_BP_DIRECT	GO:0016032~viral process	7	1.75879	0.926441	ENSG00000136717, ENSG00000100385, ENSG00000135679, ENSG00000159840, ENSG00000129315, ENSG00000185591, ENSG00000110104	346	259	9233	0.721215	1	1	100		UP_SEQ_FEATURE	repeat:LRR 2
ENSG00000116157						INTERPRO	IPR013106:Immunoglobulin V-set	7	1.341	0.176948	ENSG00000101307, ENSG00000158887, ENSG00000112763, ENSG00000117091, ENSG00000177707, ENSG00000167850, ENSG00000105767	496	74	9674	1.84498	1	0.994083	95.2399		UP_SEQ_FEATURE	topological domain:Extracellular	21	8.64198	0.880211	ENSG00000072694, ENSG00000176809, ENSG00000149577, ENSG00000164010, ENSG00000197405, ENSG00000160179, ENSG00000153956, ENSG00000238083, ENSG00000003989, ENSG00000130827, ENSG00000181773, ENSG00000112149, ENSG00000155760, ENSG00000162512, ENSG00000159110, ENSG00000182578, ENSG00000177663, ENSG00000064309, ENSG00000198821, ENSG00000176681, ENSG00000134153	231	1080	9966	0.838889	1	1	100																UP_SEQ_FEATURE	repeat:LRR 5
ENSG00000162377						INTERPRO	IPR003599:Immunoglobulin subtype	12	2.29885	0.374241	ENSG00000101307, ENSG00000158887, ENSG00000154134, ENSG00000244482, ENSG00000112763, ENSG00000037749, ENSG00000117091, ENSG00000177707, ENSG00000203747, ENSG00000167850, ENSG00000020181, ENSG00000105767	496	189	9674	1.23835	1	0.999899	99.9344		UP_KEYWORDS	Membrane	79	32.5103	0.897513	ENSG00000176809, ENSG00000143457, ENSG00000110315, ENSG00000162551, ENSG00000165406, ENSG00000071189, ENSG00000119723, ENSG00000215252, ENSG00000169902, ENSG00000126775, ENSG00000170340, ENSG00000165949, ENSG00000238083, ENSG00000143303, ENSG00000126709, ENSG00000130827, ENSG00000149150, ENSG00000181773, ENSG00000086827, ENSG00000162512, ENSG00000105926, ENSG00000105738, ENSG00000140463, ENSG0000…	234	3734	10033	0.907126	1	0.996713	100		Annotation Cluster 44	Enrichment Score: 0.08895965149826045													UP_SEQ_FEATURE	repeat:LRR 8
ENSG00000228929						INTERPRO	IPR013783:Immunoglobulin-like fold	21	4.02299	0.381858	ENSG00000101307, ENSG00000154134, ENSG00000244482, ENSG00000119682, ENSG00000102908, ENSG00000136040, ENSG00000167850, ENSG00000020181, ENSG00000152503, ENSG00000076356, ENSG00000124491, ENSG00000117281, ENSG00000158887, ENSG00000112763, ENSG00000037749, ENSG00000231389, ENSG00000164078, ENSG00000117091, ENSG00000177707, ENSG00000203747, ENSG00000105767	496	359	9674	1.1409	1	0.99986	99.9459		UP_SEQ_FEATURE	topological domain:Cytoplasmic	29	11.9342	0.900339	ENSG00000176809, ENSG00000197405, ENSG00000160179, ENSG00000169902, ENSG00000170340, ENSG00000153956, ENSG00000238083, ENSG00000003989, ENSG00000130827, ENSG00000181773, ENSG00000112149, ENSG00000155760, ENSG00000162512, ENSG00000182578, ENSG00000177663, ENSG00000176681, ENSG00000072694, ENSG00000174939, ENSG00000149577, ENSG00000164010, ENSG00000075790, ENSG00000071073, ENSG00000198964, ENSG0000…	231	1485	9966	0.84252	1	1	100		Category	Term	Count	%	PValue	Genes	List Total	Pop Hits	Pop Total	Fold Enrichment	Bonferroni	Benjamini	FDR		INTERPRO	IPR001611:Leucine-rich repeat
ENSG00000121310						SMART	SM00409:IG	12	2.29885	0.383141	ENSG00000101307, ENSG00000158887, ENSG00000154134, ENSG00000244482, ENSG00000112763, ENSG00000037749, ENSG00000117091, ENSG00000177707, ENSG00000203747, ENSG00000167850, ENSG00000020181, ENSG00000105767	281	189	5432	1.22736	1	0.998728	99.7733		UP_KEYWORDS	Glycoprotein	39	16.0494	0.924834	ENSG00000176809, ENSG00000197405, ENSG00000162551, ENSG00000080822, ENSG00000135744, ENSG00000169902, ENSG00000250722, ENSG00000170340, ENSG00000153956, ENSG00000117385, ENSG00000238083, ENSG00000100985, ENSG00000003989, ENSG00000130827, ENSG00000149150, ENSG00000181773, ENSG00000112149, ENSG00000155760, ENSG00000162512, ENSG00000182578, ENSG00000118523, ENSG00000171951, ENSG00000112936, ENSG0000…	234	1982	10033	0.843676	1	0.998285	100		UP_SEQ_FEATURE	domain:SH2	3	0.753769	0.780867	ENSG00000136205, ENSG00000106070, ENSG00000095585	382	74	9966	1.05766	1	1	100		UP_SEQ_FEATURE	repeat:LRR 7
ENSG00000116171						INTERPRO	IPR007110:Immunoglobulin-like domain	14	2.68199	0.481396	ENSG00000101307, ENSG00000154134, ENSG00000244482, ENSG00000020181, ENSG00000167850, ENSG00000158887, ENSG00000117281, ENSG00000112763, ENSG00000037749, ENSG00000231389, ENSG00000177707, ENSG00000117091, ENSG00000203747, ENSG00000105767	496	244	9674	1.11908	1	0.999965	99.9965		UP_SEQ_FEATURE	glycosylation site:N-linked (GlcNAc...)	35	14.4033	0.931021	ENSG00000176809, ENSG00000197405, ENSG00000162551, ENSG00000080822, ENSG00000135744, ENSG00000169902, ENSG00000250722, ENSG00000170340, ENSG00000153956, ENSG00000117385, ENSG00000238083, ENSG00000100985, ENSG00000003989, ENSG00000130827, ENSG00000149150, ENSG00000181773, ENSG00000112149, ENSG00000155760, ENSG00000182578, ENSG00000118523, ENSG00000177663, ENSG00000112936, ENSG00000176681, ENSG0000…	231	1818	9966	0.830583	1	1	100		SMART	SM00252:SH2	3	0.753769	0.792004	ENSG00000136205, ENSG00000106070, ENSG00000095585	195	81	5432	1.03172	1	0.999993	100
ENSG00000236360						UP_KEYWORDS	Immunoglobulin domain	12	2.29885	0.596567	ENSG00000101307, ENSG00000117281, ENSG00000158887, ENSG00000154134, ENSG00000244482, ENSG00000112763, ENSG00000037749, ENSG00000117091, ENSG00000177707, ENSG00000203747, ENSG00000020181, ENSG00000105767	513	224	10033	1.04772	1	0.992743	99.9996		UP_SEQ_FEATURE	transmembrane region	43	17.6955	0.937359	ENSG00000176809, ENSG00000197405, ENSG00000160179, ENSG00000165406, ENSG00000080822, ENSG00000169902, ENSG00000127995, ENSG00000170340, ENSG00000153956, ENSG00000198113, ENSG00000165949, ENSG00000238083, ENSG00000143303, ENSG00000130827, ENSG00000126709, ENSG00000003989, ENSG00000181773, ENSG00000149150, ENSG00000112149, ENSG00000155760, ENSG00000172296, ENSG00000162512, ENSG00000182578, ENSG0000…	231	2206	9966	0.840953	1	1	100		UP_KEYWORDS	SH2 domain	3	0.753769	0.840143	ENSG00000136205, ENSG00000106070, ENSG00000095585	383	85	10033	0.924558	1	0.997825	100		Annotation Cluster 41	Enrichment Score: 0.19285370248272496
ENSG00000162383						UP_SEQ_FEATURE	domain:Ig-like C2-type 1	6	1.14943	0.605237	ENSG00000154134, ENSG00000244482, ENSG00000117091, ENSG00000177707, ENSG00000203747, ENSG00000105767	507	103	9966	1.14506	1	1	100		UP_KEYWORDS	Disulfide bond	23	9.46502	0.990364	ENSG00000072694, ENSG00000164010, ENSG00000197405, ENSG00000162551, ENSG00000135744, ENSG00000169902, ENSG00000153956, ENSG00000100985, ENSG00000100416, ENSG00000130827, ENSG00000112149, ENSG00000155760, ENSG00000152583, ENSG00000118523, ENSG00000182578, ENSG00000159110, ENSG00000169733, ENSG00000177663, ENSG00000164104, ENSG00000112936, ENSG00000064309, ENSG00000198821, ENSG00000104213	234	1434	10033	0.687691	1	0.999953	100		INTERPRO	IPR000980:SH2 domain	3	0.753769	0.848211	ENSG00000136205, ENSG00000106070, ENSG00000095585	364	88	9674	0.906031	1	1	100		Category	Term
ENSG00000157184						UP_SEQ_FEATURE	domain:Ig-like C2-type 2	6	1.14943	0.605237	ENSG00000154134, ENSG00000244482, ENSG00000117091, ENSG00000177707, ENSG00000203747, ENSG00000105767	507	103	9966	1.14506	1	1	100																														SMART	SM00353:HLH
ENSG00000162384						SMART	SM00406:IGv	3	0.574713	0.645554	ENSG00000101307, ENSG00000158887, ENSG00000112763	281	42	5432	1.38078	1	0.999912	99.9998		Annotation Cluster 43	Enrichment Score: 0.0036469206964893303													Annotation Cluster 45	Enrichment Score: 0.07851072853544248													INTERPRO	IPR011598:Myc-type, basic helix-loop-helix (bHLH) domain
ENSG00000162385						INTERPRO	IPR003598:Immunoglobulin subtype 2	4	0.766284	0.940842	ENSG00000154134, ENSG00000244482, ENSG00000037749, ENSG00000105767	496	116	9674	0.672553	1	1	100		Category	Term	Count	%	PValue	Genes	List Total	Pop Hits	Pop Total	Fold Enrichment	Bonferroni	Benjamini	FDR		Category	Term	Count	%	PValue	Genes	List Total	Pop Hits	Pop Total	Fold Enrichment	Bonferroni	Benjamini	FDR		UP_SEQ_FEATURE	domain:Helix-loop-helix motif
ENSG00000157193						SMART	SM00408:IGc2	4	0.766284	0.943594	ENSG00000154134, ENSG00000244482, ENSG00000037749, ENSG00000105767	281	116	5432	0.666585	1	1	100		UP_KEYWORDS	Transit peptide	5	2.05761	0.979262	ENSG00000175198, ENSG00000005882, ENSG00000119723, ENSG00000087299, ENSG00000165949	234	381	10033	0.562678	1	0.999831	100		UP_KEYWORDS	NADP	5	1.25628	0.682082	ENSG00000182890, ENSG00000130649, ENSG00000132196, ENSG00000177000, ENSG00000135596	383	121	10033	1.08247	1	0.992094	100		UP_SEQ_FEATURE	DNA-binding region:Basic motif
ENSG00000058804																				UP_SEQ_FEATURE	transit peptide:Mitochondrion	3	1.23457	0.996641	ENSG00000175198, ENSG00000005882, ENSG00000087299	231	333	9966	0.388674	1	1	100		GOTERM_MF_DIRECT	GO:0016491~oxidoreductase activity	5	1.25628	0.764334	ENSG00000137124, ENSG00000138356, ENSG00000130649, ENSG00000135596, ENSG00000147576	343	140	9277	0.965952	1	0.999997	100
ENSG00000058799						Annotation Cluster 37	Enrichment Score: 0.3670661227412098													UP_KEYWORDS	Mitochondrion	8	3.29218	0.999129	ENSG00000175198, ENSG00000100416, ENSG00000005882, ENSG00000188130, ENSG00000119723, ENSG00000087299, ENSG00000123815, ENSG00000165949	234	760	10033	0.451327	1	1	100		UP_KEYWORDS	Oxidoreductase	10	2.51256	0.953157	ENSG00000182890, ENSG00000176153, ENSG00000137124, ENSG00000138356, ENSG00000130649, ENSG00000187605, ENSG00000132196, ENSG00000177000, ENSG00000135596, ENSG00000147576	383	376	10033	0.696697	1	0.999805	100		Annotation Cluster 42	Enrichment Score: 0.17544624393017158
ENSG00000081870						Category	Term	Count	%	PValue	Genes	List Total	Pop Hits	Pop Total	Fold Enrichment	Bonferroni	Benjamini	FDR																GOTERM_BP_DIRECT	GO:0055114~oxidation-reduction process	9	2.26131	0.976501	ENSG00000182890, ENSG00000250305, ENSG00000176153, ENSG00000138356, ENSG00000130649, ENSG00000132196, ENSG00000177000, ENSG00000135596, ENSG00000147576	346	381	9233	0.630354	1	1	100		Category	Term
ENSG00000116212						KEGG_PATHWAY	hsa04725:Cholinergic synapse	6	1.14943	0.181033	ENSG00000010810, ENSG00000121281, ENSG00000142875, ENSG00000148660, ENSG00000096968, ENSG00000176533	183	71	4295	1.98338	1	0.957864	92.1598																														UP_SEQ_FEATURE	domain:EGF-like 4
ENSG00000116209						KEGG_PATHWAY	hsa04916:Melanogenesis	6	1.14943	0.188348	ENSG00000164930, ENSG00000152284, ENSG00000121281, ENSG00000142875, ENSG00000148660, ENSG00000078401	183	72	4295	1.95583	1	0.954431	93.0072																Annotation Cluster 46	Enrichment Score: 0.07304047333508186													UP_SEQ_FEATURE	domain:EGF-like 3
ENSG00000116205						KEGG_PATHWAY	hsa04925:Aldosterone synthesis and secretion	5	0.957854	0.220875	ENSG00000171132, ENSG00000121281, ENSG00000142875, ENSG00000148660, ENSG00000105287	183	57	4295	2.05877	1	0.968664	95.8484																Category	Term	Count	%	PValue	Genes	List Total	Pop Hits	Pop Total	Fold Enrichment	Bonferroni	Benjamini	FDR		UP_SEQ_FEATURE	domain:EGF-like 1
ENSG00000215883						KEGG_PATHWAY	hsa04921:Oxytocin signaling pathway	8	1.53257	0.232455	ENSG00000134318, ENSG00000077157, ENSG00000121281, ENSG00000142875, ENSG00000106617, ENSG00000148660, ENSG00000180914, ENSG00000116741	183	118	4295	1.59118	1	0.968407	96.5699																SMART	SM00326:SH3	5	1.25628	0.790687	ENSG00000136717, ENSG00000100359, ENSG00000137478, ENSG00000153317, ENSG00000089820	195	150	5432	0.928547	1	0.999996	100		SMART	SM00181:EGF
ENSG00000157216						KEGG_PATHWAY	hsa04911:Insulin secretion	4	0.766284	0.4029	ENSG00000121281, ENSG00000142875, ENSG00000080709, ENSG00000148660	183	54	4295	1.73851	1	0.980698	99.8603																INTERPRO	IPR001452:Src homology-3 domain	5	1.25628	0.849654	ENSG00000136717, ENSG00000100359, ENSG00000137478, ENSG00000153317, ENSG00000089820	364	158	9674	0.841042	1	1	100		INTERPRO	IPR000742:Epidermal growth factor-like domain
ENSG00000162390						KEGG_PATHWAY	hsa04114:Oocyte meiosis	5	0.957854	0.470479	ENSG00000214575, ENSG00000121281, ENSG00000142875, ENSG00000148660, ENSG00000107864	183	83	4295	1.41385	1	0.987854	99.9698																UP_KEYWORDS	SH3 domain	5	1.25628	0.860725	ENSG00000136717, ENSG00000100359, ENSG00000137478, ENSG00000153317, ENSG00000089820	383	159	10033	0.823768	1	0.998214	100		INTERPRO	IPR013032:EGF-like, conserved site
ENSG00000271723						KEGG_PATHWAY	hsa04713:Circadian entrainment	4	0.766284	0.481952	ENSG00000121281, ENSG00000142875, ENSG00000148660, ENSG00000176533	183	61	4295	1.53901	1	0.986354	99.9772																UP_SEQ_FEATURE	domain:SH3	4	1.00503	0.882526	ENSG00000136717, ENSG00000100359, ENSG00000153317, ENSG00000089820	382	131	9966	0.796611	1	1	100		UP_KEYWORDS	EGF-like domain
ENSG00000184313						KEGG_PATHWAY	hsa04971:Gastric acid secretion	3	0.574713	0.587172	ENSG00000121281, ENSG00000142875, ENSG00000148660	183	46	4295	1.53065	1	0.986015	99.9987
ENSG00000243725						KEGG_PATHWAY	hsa04912:GnRH signaling pathway	4	0.766284	0.595071	ENSG00000169967, ENSG00000121281, ENSG00000142875, ENSG00000148660	183	72	4295	1.30389	1	0.986021	99.999																Annotation Cluster 47	Enrichment Score: 0.07044117019006635													Annotation Cluster 43	Enrichment Score: 0.15645304591860523
ENSG00000116133						KEGG_PATHWAY	hsa04750:Inflammatory mediator regulation of TRP channels	4	0.766284	0.604537	ENSG00000171132, ENSG00000121281, ENSG00000142875, ENSG00000148660	183	73	4295	1.28602	1	0.983739	99.9993																Category	Term	Count	%	PValue	Genes	List Total	Pop Hits	Pop Total	Fold Enrichment	Bonferroni	Benjamini	FDR		Category	Term
ENSG00000162402						KEGG_PATHWAY	hsa04024:cAMP signaling pathway	6	1.14943	0.659219	ENSG00000134318, ENSG00000121281, ENSG00000142875, ENSG00000148660, ENSG00000125398, ENSG00000180914	183	131	4295	1.07496	1	0.985985	99.9999																UP_SEQ_FEATURE	repeat:LRR 8	3	0.753769	0.691867	ENSG00000137821, ENSG00000132000, ENSG00000125848	382	62	9966	1.26237	1	1	100		GOTERM_MF_DIRECT	GO:0016874~ligase activity
ENSG00000162407						KEGG_PATHWAY	hsa04261:Adrenergic signaling in cardiomyocytes	4	0.766284	0.869459	ENSG00000121281, ENSG00000142875, ENSG00000159251, ENSG00000148660	183	114	4295	0.823507	1	0.996726	100																SMART	SM00369:LRR_TYP	3	0.753769	0.734683	ENSG00000137821, ENSG00000132000, ENSG00000125848	195	72	5432	1.16068	1	0.999995	100		GOTERM_BP_DIRECT	GO:0042787~protein ubiquitination involved in ubiquitin-dependent protein catabolic process
ENSG00000162409						KEGG_PATHWAY	hsa04020:Calcium signaling pathway	4	0.766284	0.87329	ENSG00000121281, ENSG00000142875, ENSG00000148660, ENSG00000180914	183	115	4295	0.816346	1	0.996762	100																INTERPRO	IPR003591:Leucine-rich repeat, typical subtype	3	0.753769	0.758655	ENSG00000137821, ENSG00000132000, ENSG00000125848	364	72	9674	1.10737	1	1	100		UP_KEYWORDS	Ligase
ENSG00000184292																																		UP_SEQ_FEATURE	repeat:LRR 7	3	0.753769	0.77441	ENSG00000137821, ENSG00000132000, ENSG00000125848	382	73	9966	1.07215	1	1	100
ENSG00000185839						Annotation Cluster 38	Enrichment Score: 0.330029631476161																											UP_SEQ_FEATURE	repeat:LRR 6	3	0.753769	0.846529	ENSG00000137821, ENSG00000132000, ENSG00000125848	382	86	9966	0.910082	1	1	100		Annotation Cluster 44	Enrichment Score: 0.130437735722297
ENSG00000177606						Category	Term	Count	%	PValue	Genes	List Total	Pop Hits	Pop Total	Fold Enrichment	Bonferroni	Benjamini	FDR																UP_SEQ_FEATURE	repeat:LRR 5	3	0.753769	0.872175	ENSG00000137821, ENSG00000132000, ENSG00000125848	382	92	9966	0.850728	1	1	100		Category	Term
ENSG00000172456						GOTERM_BP_DIRECT	GO:0007186~G-protein coupled receptor signaling pathway	14	2.68199	0.254265	ENSG00000160013, ENSG00000160791, ENSG00000111291, ENSG00000151632, ENSG00000020181, ENSG00000180914, ENSG00000164930, ENSG00000112414, ENSG00000120057, ENSG00000169860, ENSG00000137077, ENSG00000096968, ENSG00000176533, ENSG00000078401	468	208	9233	1.32789	1	0.999881	99.3933																UP_SEQ_FEATURE	repeat:LRR 4	3	0.753769	0.900256	ENSG00000137821, ENSG00000132000, ENSG00000125848	382	100	9966	0.78267	1	1	100		INTERPRO	IPR000980:SH2 domain
ENSG00000134709						GOTERM_MF_DIRECT	GO:0004930~G-protein coupled receptor activity	7	1.341	0.401804	ENSG00000164930, ENSG00000160791, ENSG00000160013, ENSG00000112414, ENSG00000111291, ENSG00000120057, ENSG00000020181	474	100	9277	1.37002	1	0.999295	99.9564																INTERPRO	IPR001611:Leucine-rich repeat	3	0.753769	0.912127	ENSG00000137821, ENSG00000132000, ENSG00000125848	364	106	9674	0.752177	1	1	100		UP_SEQ_FEATURE	domain:SH2
ENSG00000134716						INTERPRO	IPR017981:GPCR, family 2-like	3	0.574713	0.556459	ENSG00000164930, ENSG00000112414, ENSG00000020181	496	36	9674	1.62534	1	0.999993	99.9997																UP_SEQ_FEATURE	repeat:LRR 3	3	0.753769	0.933947	ENSG00000137821, ENSG00000132000, ENSG00000125848	382	113	9966	0.692628	1	1	100		SMART	SM00252:SH2
ENSG00000162604						UP_KEYWORDS	G-protein coupled receptor	8	1.53257	0.577114	ENSG00000164930, ENSG00000160791, ENSG00000160013, ENSG00000112414, ENSG00000111291, ENSG00000169860, ENSG00000020181, ENSG00000180914	513	140	10033	1.11757	1	0.991867	99.9993																UP_KEYWORDS	Leucine-rich repeat	3	0.753769	0.941014	ENSG00000137821, ENSG00000132000, ENSG00000125848	383	117	10033	0.671688	1	0.999678	100		UP_KEYWORDS	SH2 domain
ENSG00000132849						UP_KEYWORDS	Transducer	9	1.72414	0.682112	ENSG00000164930, ENSG00000160791, ENSG00000160013, ENSG00000112414, ENSG00000111291, ENSG00000169860, ENSG00000020181, ENSG00000180914, ENSG00000176533	513	176	10033	1.0001	1	0.993873	100																UP_SEQ_FEATURE	repeat:LRR 1	3	0.753769	0.947308	ENSG00000137821, ENSG00000132000, ENSG00000125848	382	120	9966	0.652225	1	1	100
ENSG00000162607																																		UP_SEQ_FEATURE	repeat:LRR 2	3	0.753769	0.947308	ENSG00000137821, ENSG00000132000, ENSG00000125848	382	120	9966	0.652225	1	1	100		Annotation Cluster 45	Enrichment Score: 0.1266876286362155
ENSG00000088035						Annotation Cluster 39	Enrichment Score: 0.32833015646819075																																									Category	Term
ENSG00000142856						Category	Term	Count	%	PValue	Genes	List Total	Pop Hits	Pop Total	Fold Enrichment	Bonferroni	Benjamini	FDR																Annotation Cluster 48	Enrichment Score: 0.0536425514964969													GOTERM_CC_DIRECT	GO:0030054~cell junction
ENSG00000116652						UP_SEQ_FEATURE	region of interest:Calmodulin-binding	4	0.766284	0.34596	ENSG00000080709, ENSG00000196792, ENSG00000148660, ENSG00000164949	507	41	9966	1.91774	1	0.999979	99.9082																Category	Term	Count	%	PValue	Genes	List Total	Pop Hits	Pop Total	Fold Enrichment	Bonferroni	Benjamini	FDR		UP_KEYWORDS	Synapse
ENSG00000079739						GOTERM_MF_DIRECT	GO:0005516~calmodulin binding	9	1.72414	0.367522	ENSG00000067715, ENSG00000099875, ENSG00000080709, ENSG00000196792, ENSG00000148660, ENSG00000127481, ENSG00000164949, ENSG00000143622, ENSG00000116741	474	133	9277	1.3244	1	0.999128	99.899																INTERPRO	IPR005225:Small GTP-binding protein domain	5	1.25628	0.638256	ENSG00000124839, ENSG00000130299, ENSG00000105649, ENSG00000188042, ENSG00000174775	364	116	9674	1.14556	1	1	100		UP_KEYWORDS	Cell junction
ENSG00000185483						UP_KEYWORDS	Calmodulin-binding	5	0.957854	0.81414	ENSG00000080709, ENSG00000196792, ENSG00000148660, ENSG00000127481, ENSG00000164949	513	109	10033	0.897133	1	0.996982	100																UP_SEQ_FEATURE	short sequence motif:Effector region	3	0.753769	0.754037	ENSG00000124839, ENSG00000105649, ENSG00000174775	382	70	9966	1.1181	1	1	100
ENSG00000162437																																		INTERPRO	IPR001806:Small GTPase superfamily	3	0.753769	0.887648	ENSG00000124839, ENSG00000105649, ENSG00000174775	364	98	9674	0.813579	1	1	100		Annotation Cluster 46	Enrichment Score: 0.1018927508412737
ENSG00000162434						Annotation Cluster 40	Enrichment Score: 0.2788085158099493																											GOTERM_MF_DIRECT	GO:0003924~GTPase activity	5	1.25628	0.894092	ENSG00000124839, ENSG00000130299, ENSG00000105649, ENSG00000188042, ENSG00000174775	343	176	9277	0.768371	1	1	100		Category	Term
ENSG00000162433						Category	Term	Count	%	PValue	Genes	List Total	Pop Hits	Pop Total	Fold Enrichment	Bonferroni	Benjamini	FDR																GOTERM_BP_DIRECT	GO:0007264~small GTPase mediated signal transduction	5	1.25628	0.897526	ENSG00000124839, ENSG00000105649, ENSG00000188042, ENSG00000174775, ENSG00000171700	346	175	9233	0.762428	1	1	100		UP_SEQ_FEATURE	domain:Ig-like C2-type
ENSG00000116675						UP_SEQ_FEATURE	DNA-binding region:HMG box	3	0.574713	0.454665	ENSG00000152284, ENSG00000203883, ENSG00000125398	507	30	9966	1.96568	1	0.999993	99.9954																UP_KEYWORDS	Prenylation	3	0.753769	0.939088	ENSG00000124839, ENSG00000105649, ENSG00000174775	383	116	10033	0.677478	1	0.999671	100		INTERPRO	IPR013106:Immunoglobulin V-set
ENSG00000213625						SMART	SM00398:HMG	3	0.574713	0.560891	ENSG00000152284, ENSG00000203883, ENSG00000125398	281	36	5432	1.61091	1	0.9998	99.9969																UP_SEQ_FEATURE	nucleotide phosphate-binding region:GTP	5	1.25628	0.960469	ENSG00000124839, ENSG00000130299, ENSG00000105649, ENSG00000188042, ENSG00000174775	382	208	9966	0.62714	1	1	100		INTERPRO	IPR007110:Immunoglobulin-like domain
ENSG00000116678						INTERPRO	IPR009071:High mobility group (HMG) box domain	3	0.574713	0.571484	ENSG00000152284, ENSG00000203883, ENSG00000125398	496	37	9674	1.58141	1	0.999995	99.9998																GOTERM_MF_DIRECT	GO:0005525~GTP binding	6	1.50754	0.971521	ENSG00000124839, ENSG00000182890, ENSG00000130299, ENSG00000105649, ENSG00000188042, ENSG00000174775	343	267	9277	0.60779	1	1	100		INTERPRO	IPR013783:Immunoglobulin-like fold
ENSG00000184588																																		UP_KEYWORDS	GTP-binding	5	1.25628	0.981263	ENSG00000124839, ENSG00000130299, ENSG00000105649, ENSG00000188042, ENSG00000174775	383	236	10033	0.554996	1	0.999946	100		UP_KEYWORDS	Immunoglobulin domain
ENSG00000152763						Annotation Cluster 41	Enrichment Score: 0.275024384966069																											INTERPRO	IPR027417:P-loop containing nucleoside triphosphate hydrolase	14	3.51759	0.986483	ENSG00000164080, ENSG00000124839, ENSG00000138182, ENSG00000130299, ENSG00000103591, ENSG00000134815, ENSG00000123136, ENSG00000166833, ENSG00000106012, ENSG00000105649, ENSG00000101986, ENSG00000188042, ENSG00000171793, ENSG00000174775	364	579	9674	0.64262	1	1	100
ENSG00000116704						Category	Term	Count	%	PValue	Genes	List Total	Pop Hits	Pop Total	Fold Enrichment	Bonferroni	Benjamini	FDR																														Annotation Cluster 47	Enrichment Score: 0.10183018030001732
ENSG00000081985						UP_KEYWORDS	Immunity	17	3.2567	0.415111	ENSG00000171132, ENSG00000152778, ENSG00000130303, ENSG00000244482, ENSG00000172183, ENSG00000105287, ENSG00000167850, ENSG00000010810, ENSG00000107968, ENSG00000132664, ENSG00000183735, ENSG00000231389, ENSG00000164078, ENSG00000166523, ENSG00000198736, ENSG00000133661, ENSG00000096968	513	291	10033	1.14253	1	0.97936	99.9384																Annotation Cluster 49	Enrichment Score: 0.04684259584413139													Category	Term
ENSG00000142864						GOTERM_BP_DIRECT	GO:0045087~innate immune response	13	2.49042	0.519112	ENSG00000101307, ENSG00000143537, ENSG00000152778, ENSG00000130303, ENSG00000010810, ENSG00000132664, ENSG00000183735, ENSG00000164078, ENSG00000166523, ENSG00000163661, ENSG00000198736, ENSG00000133661, ENSG00000096968	468	232	9233	1.10548	1	0.999999	99.9997																Category	Term	Count	%	PValue	Genes	List Total	Pop Hits	Pop Total	Fold Enrichment	Bonferroni	Benjamini	FDR		GOTERM_BP_DIRECT	GO:0007264~small GTPase mediated signal transduction
ENSG00000116717						UP_KEYWORDS	Innate immunity	9	1.72414	0.694227	ENSG00000132664, ENSG00000152778, ENSG00000130303, ENSG00000183735, ENSG00000172183, ENSG00000164078, ENSG00000198736, ENSG00000133661, ENSG00000096968	513	178	10033	0.988863	1	0.993806	100																GOTERM_BP_DIRECT	GO:0006281~DNA repair	6	1.50754	0.780238	ENSG00000002016, ENSG00000129197, ENSG00000104343, ENSG00000160953, ENSG00000143624, ENSG00000100479	346	173	9233	0.92549	1	1	100		INTERPRO	IPR001806:Small GTPase superfamily
ENSG00000172380																																		UP_KEYWORDS	DNA repair	5	1.25628	0.960612	ENSG00000002016, ENSG00000104343, ENSG00000160953, ENSG00000158161, ENSG00000143624	383	209	10033	0.626694	1	0.999849	100		INTERPRO	IPR005225:Small GTP-binding protein domain
ENSG00000162595						Annotation Cluster 42	Enrichment Score: 0.26879625043936234																											UP_KEYWORDS	DNA damage	6	1.50754	0.965378	ENSG00000002016, ENSG00000104343, ENSG00000160953, ENSG00000158161, ENSG00000115966, ENSG00000143624	383	251	10033	0.626195	1	0.999857	100		UP_KEYWORDS	GTP-binding
ENSG00000116729						Category	Term	Count	%	PValue	Genes	List Total	Pop Hits	Pop Total	Fold Enrichment	Bonferroni	Benjamini	FDR																														UP_SEQ_FEATURE	nucleotide phosphate-binding region:GTP
ENSG00000234383						GOTERM_MF_DIRECT	GO:0061630~ubiquitin protein ligase activity	8	1.53257	0.430122	ENSG00000125686, ENSG00000130725, ENSG00000108094, ENSG00000114125, ENSG00000119048, ENSG00000121440, ENSG00000166266, ENSG00000175931	474	122	9277	1.28339	1	0.999352	99.979																Annotation Cluster 50	Enrichment Score: 0.04363886466085268													GOTERM_MF_DIRECT	GO:0005525~GTP binding
ENSG00000066557						INTERPRO	IPR000608:Ubiquitin-conjugating enzyme, E2	3	0.574713	0.441254	ENSG00000130725, ENSG00000119048, ENSG00000175931	496	29	9674	2.01766	1	0.999931	99.9888																Category	Term	Count	%	PValue	Genes	List Total	Pop Hits	Pop Total	Fold Enrichment	Bonferroni	Benjamini	FDR		GOTERM_MF_DIRECT	GO:0003924~GTPase activity
ENSG00000116754						KEGG_PATHWAY	hsa04120:Ubiquitin mediated proteolysis	6	1.14943	0.51858	ENSG00000130725, ENSG00000108094, ENSG00000114125, ENSG00000119048, ENSG00000166266, ENSG00000175931	183	112	4295	1.25732	1	0.988979	99.991																BIOCARTA	h_rac1Pathway:Rac 1 cell motility signaling pathway	3	0.753769	0.210466	ENSG00000065534, ENSG00000164885, ENSG00000095015	49	23	1287	3.42591	1	0.987371	94.012
ENSG00000197568						INTERPRO	IPR016135:Ubiquitin-conjugating enzyme/RWD-like	3	0.574713	0.614317	ENSG00000130725, ENSG00000119048, ENSG00000175931	496	40	9674	1.4628	1	0.999998	100																UP_KEYWORDS	Kinase	16	4.0201	0.935935	ENSG00000102780, ENSG00000135002, ENSG00000065534, ENSG00000164885, ENSG00000162302, ENSG00000149970, ENSG00000127080, ENSG00000063176, ENSG00000175283, ENSG00000160867, ENSG00000068078, ENSG00000143772, ENSG00000118507, ENSG00000095015, ENSG00000176170, ENSG00000118515	383	550	10033	0.76206	1	0.999671	100		Annotation Cluster 48	Enrichment Score: 0.09607306285961417
ENSG00000116761						UP_SEQ_FEATURE	active site:Glycyl thioester intermediate	3	0.574713	0.749082	ENSG00000130725, ENSG00000119048, ENSG00000175931	507	52	9966	1.13405	1	1	100																GOTERM_BP_DIRECT	GO:0046777~protein autophosphorylation	3	0.753769	0.95819	ENSG00000160867, ENSG00000068078, ENSG00000164885	346	130	9233	0.615807	1	1	100		Category	Term
ENSG00000050628																																		INTERPRO	IPR017441:Protein kinase, ATP binding site	7	1.75879	0.964389	ENSG00000160867, ENSG00000068078, ENSG00000162302, ENSG00000065534, ENSG00000164885, ENSG00000095015, ENSG00000118515	364	290	9674	0.641512	1	1	100		GOTERM_MF_DIRECT	GO:0016874~ligase activity
ENSG00000254685						Annotation Cluster 43	Enrichment Score: 0.2651040599804082																											SMART	SM00220:S_TKc	6	1.50754	0.966324	ENSG00000135828, ENSG00000162302, ENSG00000065534, ENSG00000164885, ENSG00000095015, ENSG00000118515	195	267	5432	0.625987	1	1	100		SMART	SM00184:RING
ENSG00000116791						Category	Term	Count	%	PValue	Genes	List Total	Pop Hits	Pop Total	Fold Enrichment	Bonferroni	Benjamini	FDR																UP_SEQ_FEATURE	active site:Proton acceptor	13	3.26633	0.969763	ENSG00000160867, ENSG00000137124, ENSG00000068078, ENSG00000065534, ENSG00000162302, ENSG00000164885, ENSG00000132196, ENSG00000105852, ENSG00000117308, ENSG00000115828, ENSG00000095015, ENSG00000111674, ENSG00000118515	382	495	9966	0.685166	1	1	100		INTERPRO	IPR001841:Zinc finger, RING-type
ENSG00000117054						UP_KEYWORDS	GTPase activation	9	1.72414	0.352845	ENSG00000130052, ENSG00000121749, ENSG00000100852, ENSG00000180448, ENSG00000203879, ENSG00000115839, ENSG00000109680, ENSG00000174373, ENSG00000116741	513	131	10033	1.34365	1	0.973996	99.7517																INTERPRO	IPR008271:Serine/threonine-protein kinase, active site	5	1.25628	0.977631	ENSG00000162302, ENSG00000065534, ENSG00000164885, ENSG00000095015, ENSG00000118515	364	233	9674	0.57032	1	1	100
ENSG00000137955						GOTERM_BP_DIRECT	GO:0051056~regulation of small GTPase mediated signal transduction	7	1.341	0.376126	ENSG00000130052, ENSG00000100852, ENSG00000126858, ENSG00000205726, ENSG00000180448, ENSG00000203879, ENSG00000174373	468	98	9233	1.40919	1	0.999977	99.9728																UP_SEQ_FEATURE	binding site:ATP	10	2.51256	0.978391	ENSG00000133706, ENSG00000160867, ENSG00000135002, ENSG00000068078, ENSG00000162302, ENSG00000065534, ENSG00000164885, ENSG00000143772, ENSG00000095015, ENSG00000118515	382	411	9966	0.634769	1	1	100		Annotation Cluster 49	Enrichment Score: 0.09471544401499458
ENSG00000057468						INTERPRO	IPR008936:Rho GTPase activation protein	5	0.957854	0.380634	ENSG00000076356, ENSG00000130052, ENSG00000100852, ENSG00000136040, ENSG00000180448	496	61	9674	1.59869	1	0.999878	99.9442																INTERPRO	IPR000719:Protein kinase, catalytic domain	8	2.01005	0.981025	ENSG00000135828, ENSG00000160867, ENSG00000068078, ENSG00000162302, ENSG00000065534, ENSG00000164885, ENSG00000095015, ENSG00000118515	364	353	9674	0.60231	1	1	100		Category	Term
ENSG00000226415						UP_SEQ_FEATURE	domain:Rho-GAP	3	0.574713	0.649513	ENSG00000130052, ENSG00000100852, ENSG00000180448	507	43	9966	1.3714	1	1	100																UP_KEYWORDS	ATP-binding	27	6.78392	0.984184	ENSG00000164080, ENSG00000102780, ENSG00000135002, ENSG00000065534, ENSG00000104343, ENSG00000123136, ENSG00000063176, ENSG00000166833, ENSG00000058668, ENSG00000143772, ENSG00000101986, ENSG00000171793, ENSG00000179115, ENSG00000176170, ENSG00000135828, ENSG00000165868, ENSG00000133706, ENSG00000112659, ENSG00000138182, ENSG00000162302, ENSG00000164885, ENSG00000134815, ENSG00000127080, ENSG0000…	383	978	10033	0.723198	1	0.999958	100		UP_SEQ_FEATURE	repeat:TPR 4
ENSG00000142892						INTERPRO	IPR000198:Rho GTPase-activating protein domain	3	0.574713	0.653797	ENSG00000130052, ENSG00000100852, ENSG00000180448	496	43	9674	1.36075	1	0.999999	100																GOTERM_MF_DIRECT	GO:0005524~ATP binding	28	7.03518	0.985806	ENSG00000164080, ENSG00000102780, ENSG00000135002, ENSG00000065534, ENSG00000104343, ENSG00000123136, ENSG00000063176, ENSG00000266967, ENSG00000166833, ENSG00000058668, ENSG00000143772, ENSG00000101986, ENSG00000171793, ENSG00000179115, ENSG00000176170, ENSG00000135828, ENSG00000165868, ENSG00000133706, ENSG00000112659, ENSG00000138182, ENSG00000162302, ENSG00000164885, ENSG00000134815, ENSG0000…	343	1047	9277	0.723311	1	1	100		UP_SEQ_FEATURE	repeat:TPR 3
ENSG00000226084						SMART	SM00324:RhoGAP	3	0.574713	0.658343	ENSG00000130052, ENSG00000100852, ENSG00000180448	281	43	5432	1.34867	1	0.999905	99.9999																UP_KEYWORDS	Nucleotide-binding	35	8.79397	0.988599	ENSG00000164080, ENSG00000102780, ENSG00000135002, ENSG00000130299, ENSG00000104343, ENSG00000065534, ENSG00000132429, ENSG00000123136, ENSG00000063176, ENSG00000166833, ENSG00000058668, ENSG00000143772, ENSG00000118507, ENSG00000101986, ENSG00000188042, ENSG00000171793, ENSG00000179115, ENSG00000174775, ENSG00000176170, ENSG00000124839, ENSG00000135828, ENSG00000165868, ENSG00000133706, ENSG0000…	383	1244	10033	0.737021	1	0.999978	100		UP_SEQ_FEATURE	repeat:TPR 1
ENSG00000154027						GOTERM_BP_DIRECT	GO:0043547~positive regulation of GTPase activity	18	3.44828	0.720247	ENSG00000167994, ENSG00000160691, ENSG00000160013, ENSG00000100852, ENSG00000148660, ENSG00000180448, ENSG00000203879, ENSG00000109680, ENSG00000116741, ENSG00000010810, ENSG00000130052, ENSG00000160460, ENSG00000143344, ENSG00000205726, ENSG00000180263, ENSG00000115839, ENSG00000096968, ENSG00000214944	468	376	9233	0.944456	1	1	100																INTERPRO	IPR011009:Protein kinase-like domain	8	2.01005	0.990822	ENSG00000135828, ENSG00000160867, ENSG00000068078, ENSG00000162302, ENSG00000065534, ENSG00000164885, ENSG00000095015, ENSG00000118515	364	383	9674	0.555132	1	1	100		UP_SEQ_FEATURE	repeat:TPR 2
ENSG00000036549						GOTERM_MF_DIRECT	GO:0005096~GTPase activator activity	9	1.72414	0.744351	ENSG00000130052, ENSG00000121749, ENSG00000100852, ENSG00000180448, ENSG00000203879, ENSG00000115839, ENSG00000109680, ENSG00000174373, ENSG00000116741	474	187	9277	0.941955	1	0.999987	100																GOTERM_MF_DIRECT	GO:0004674~protein serine/threonine kinase activity	5	1.25628	0.99221	ENSG00000162302, ENSG00000164885, ENSG00000129315, ENSG00000095015, ENSG00000118515	343	275	9277	0.491757	1	1	100
ENSG00000077254																																		UP_SEQ_FEATURE	domain:Protein kinase	7	1.75879	0.99227	ENSG00000135828, ENSG00000160867, ENSG00000068078, ENSG00000065534, ENSG00000164885, ENSG00000095015, ENSG00000118515	382	345	9966	0.529342	1	1	100		Annotation Cluster 50	Enrichment Score: 0.05175822495451674
ENSG00000219201						Annotation Cluster 44	Enrichment Score: 0.247800983995697																											UP_KEYWORDS	Serine/threonine-protein kinase	5	1.25628	0.995516	ENSG00000162302, ENSG00000065534, ENSG00000164885, ENSG00000095015, ENSG00000118515	383	285	10033	0.459576	1	0.999996	100		Category	Term
ENSG00000162613						Category	Term	Count	%	PValue	Genes	List Total	Pop Hits	Pop Total	Fold Enrichment	Bonferroni	Benjamini	FDR																GOTERM_BP_DIRECT	GO:0006468~protein phosphorylation	6	1.50754	0.996469	ENSG00000135828, ENSG00000162302, ENSG00000065534, ENSG00000129315, ENSG00000095015, ENSG00000118515	346	341	9233	0.46953	1	1	100		SMART	SM00054:EFh
ENSG00000162616						BIOCARTA	h_deathPathway:Induction of apoptosis through DR3 and DR4/5 Death Receptors	3	0.574713	0.40114	ENSG00000164305, ENSG00000165806, ENSG00000006062	56	32	1287	2.15458	1	0.999756	99.7744																UP_SEQ_FEATURE	nucleotide phosphate-binding region:ATP	15	3.76884	0.997929	ENSG00000164080, ENSG00000112659, ENSG00000138182, ENSG00000164885, ENSG00000162302, ENSG00000065534, ENSG00000134815, ENSG00000123136, ENSG00000160867, ENSG00000166833, ENSG00000068078, ENSG00000143772, ENSG00000101986, ENSG00000095015, ENSG00000118515	382	690	9966	0.567152	1	1	100		INTERPRO	IPR011992:EF-hand-like domain
ENSG00000137960						KEGG_PATHWAY	hsa04668:TNF signaling pathway	5	0.957854	0.54348	ENSG00000107968, ENSG00000164305, ENSG00000165806, ENSG00000006062, ENSG00000078401	183	91	4295	1.28956	1	0.988478	99.9954																GOTERM_MF_DIRECT	GO:0004672~protein kinase activity	3	0.753769	0.999645	ENSG00000135828, ENSG00000164885, ENSG00000095015	343	273	9277	0.297216	1	1	100		INTERPRO	IPR018247:EF-Hand 1, calcium-binding site
ENSG00000122420						KEGG_PATHWAY	hsa04210:Apoptosis	3	0.574713	0.674752	ENSG00000164305, ENSG00000165806, ENSG00000006062	183	54	4295	1.30389	1	0.986418	99.9999																														INTERPRO	IPR002048:EF-hand domain
ENSG00000137959						BIOCARTA	h_hivnefPathway:HIV-I Nef: negative effector of Fas and TNF	3	0.574713	0.693702	ENSG00000164305, ENSG00000165806, ENSG00000006062	56	55	1287	1.25357	1	0.999999	99.9999																Annotation Cluster 51	Enrichment Score: 0.028277588673929776
ENSG00000137965																																		Category	Term	Count	%	PValue	Genes	List Total	Pop Hits	Pop Total	Fold Enrichment	Bonferroni	Benjamini	FDR		Annotation Cluster 51	Enrichment Score: 0.05163120534042766
ENSG00000162618						Annotation Cluster 45	Enrichment Score: 0.24521551575968695																											GOTERM_MF_DIRECT	GO:0000166~nucleotide binding	6	1.50754	0.91128	ENSG00000066044, ENSG00000166173, ENSG00000099899, ENSG00000115875, ENSG00000118507, ENSG00000266967	343	219	9277	0.741004	1	1	100		Category	Term
ENSG00000117114						Category	Term	Count	%	PValue	Genes	List Total	Pop Hits	Pop Total	Fold Enrichment	Bonferroni	Benjamini	FDR																INTERPRO	IPR012677:Nucleotide-binding, alpha-beta plait	4	1.00503	0.941349	ENSG00000066044, ENSG00000166173, ENSG00000099899, ENSG00000115875	364	159	9674	0.668602	1	1	100		INTERPRO	IPR020683:Ankyrin repeat-containing domain
ENSG00000137941						GOTERM_MF_DIRECT	GO:0003700~transcription factor activity, sequence-specific DNA binding	34	6.51341	0.26156	ENSG00000074657, ENSG00000169016, ENSG00000102908, ENSG00000127124, ENSG00000131115, ENSG00000124613, ENSG00000149480, ENSG00000197063, ENSG00000159917, ENSG00000148516, ENSG00000173917, ENSG00000167380, ENSG00000169981, ENSG00000178913, ENSG00000108788, ENSG00000197279, ENSG00000105136, ENSG00000117595, ENSG00000140262, ENSG00000113580, ENSG00000175832, ENSG00000177030, ENSG00000197782, ENSG0000…	474	576	9277	1.15528	1	0.99858	98.9597																INTERPRO	IPR000504:RNA recognition motif domain	3	0.753769	0.958881	ENSG00000066044, ENSG00000099899, ENSG00000115875	364	130	9674	0.613314	1	1	100		UP_KEYWORDS	ANK repeat
ENSG00000142875						UP_KEYWORDS	DNA-binding	57	10.9195	0.411356	ENSG00000203883, ENSG00000064393, ENSG00000102908, ENSG00000164002, ENSG00000124613, ENSG00000164975, ENSG00000159917, ENSG00000152804, ENSG00000169981, ENSG00000108788, ENSG00000142528, ENSG00000124789, ENSG00000117595, ENSG00000113580, ENSG00000149050, ENSG00000197782, ENSG00000177030, ENSG00000166704, ENSG00000125398, ENSG00000187736, ENSG00000019549, ENSG00000125686, ENSG00000177200, ENSG0000…	513	1055	10033	1.05666	1	0.979978	99.9328																														SMART	SM00248:ANK
ENSG00000117133						GOTERM_BP_DIRECT	GO:0006355~regulation of transcription, DNA-templated	43	8.23755	0.50331	ENSG00000074657, ENSG00000114933, ENSG00000131115, ENSG00000197124, ENSG00000151445, ENSG00000124613, ENSG00000020577, ENSG00000164975, ENSG00000159917, ENSG00000173917, ENSG00000130856, ENSG00000167380, ENSG00000169981, ENSG00000087095, ENSG00000221926, ENSG00000121931, ENSG00000108788, ENSG00000197279, ENSG00000105136, ENSG00000142528, ENSG00000113580, ENSG00000149050, ENSG00000174373, ENSG0000…	468	821	9233	1.03329	1	0.999998	99.9995																Annotation Cluster 52	Enrichment Score: 0.02507457851654485													INTERPRO	IPR002110:Ankyrin repeat
ENSG00000174021						GOTERM_MF_DIRECT	GO:0003677~DNA binding	47	9.00383	0.641863	ENSG00000064393, ENSG00000169016, ENSG00000164002, ENSG00000131115, ENSG00000124613, ENSG00000164975, ENSG00000105993, ENSG00000159917, ENSG00000119041, ENSG00000148516, ENSG00000152804, ENSG00000173917, ENSG00000130856, ENSG00000167380, ENSG00000169981, ENSG00000221926, ENSG00000108788, ENSG00000142528, ENSG00000131944, ENSG00000163687, ENSG00000124789, ENSG00000117595, ENSG00000113580, ENSG0000…	474	940	9277	0.978586	1	0.999955	100																Category	Term	Count	%	PValue	Genes	List Total	Pop Hits	Pop Total	Fold Enrichment	Bonferroni	Benjamini	FDR		UP_SEQ_FEATURE	repeat:ANK 1
ENSG00000122432						UP_KEYWORDS	Transcription regulation	66	12.6437	0.674659	ENSG00000186260, ENSG00000156256, ENSG00000203883, ENSG00000064393, ENSG00000102908, ENSG00000114933, ENSG00000107077, ENSG00000151445, ENSG00000124613, ENSG00000164975, ENSG00000159917, ENSG00000152804, ENSG00000169981, ENSG00000178913, ENSG00000108788, ENSG00000117595, ENSG00000113580, ENSG00000149050, ENSG00000177030, ENSG00000197782, ENSG00000166704, ENSG00000090061, ENSG00000125398, ENSG0000…	513	1332	10033	0.969066	1	0.993996	100																GOTERM_BP_DIRECT	GO:0098609~cell-cell adhesion	6	1.50754	0.934148	ENSG00000168003, ENSG00000159166, ENSG00000175793, ENSG00000125848, ENSG00000153317, ENSG00000214517	346	229	9233	0.69917	1	1	100		UP_SEQ_FEATURE	repeat:ANK 2
ENSG00000117151						UP_KEYWORDS	Transcription	68	13.0268	0.695978	ENSG00000186260, ENSG00000156256, ENSG00000203883, ENSG00000064393, ENSG00000102908, ENSG00000114933, ENSG00000107077, ENSG00000151445, ENSG00000124613, ENSG00000164975, ENSG00000159917, ENSG00000152804, ENSG00000132664, ENSG00000169981, ENSG00000178913, ENSG00000108788, ENSG00000117595, ENSG00000113580, ENSG00000149050, ENSG00000177030, ENSG00000197782, ENSG00000166704, ENSG00000090061, ENSG0000…	513	1381	10033	0.963005	1	0.993591	100																GOTERM_CC_DIRECT	GO:0005913~cell-cell adherens junction	7	1.75879	0.948683	ENSG00000168003, ENSG00000159166, ENSG00000159840, ENSG00000175793, ENSG00000153317, ENSG00000214517, ENSG00000135046	367	270	9606	0.678595	1	0.999994	100
ENSG00000117155						GOTERM_BP_DIRECT	GO:0006351~transcription, DNA-templated	53	10.1533	0.711957	ENSG00000186260, ENSG00000156256, ENSG00000064393, ENSG00000114933, ENSG00000107077, ENSG00000124613, ENSG00000151445, ENSG00000159917, ENSG00000152804, ENSG00000169981, ENSG00000108788, ENSG00000117595, ENSG00000113580, ENSG00000149050, ENSG00000197782, ENSG00000166704, ENSG00000019549, ENSG00000082014, ENSG00000177200, ENSG00000050344, ENSG00000198185, ENSG00000159885, ENSG00000074657, ENSG0000…	468	1095	9233	0.954902	1	1	100																GOTERM_MF_DIRECT	GO:0098641~cadherin binding involved in cell-cell adhesion	6	1.50754	0.948942	ENSG00000168003, ENSG00000159166, ENSG00000175793, ENSG00000153317, ENSG00000214517, ENSG00000135046	343	243	9277	0.667818	1	1	100		Annotation Cluster 52	Enrichment Score: 0.028685929896284525
ENSG00000055732						UP_KEYWORDS	Nucleus	152	29.1188	0.939886	ENSG00000171617, ENSG00000156256, ENSG00000144224, ENSG00000064393, ENSG00000203883, ENSG00000113240, ENSG00000102908, ENSG00000176444, ENSG00000160193, ENSG00000107077, ENSG00000164002, ENSG00000100865, ENSG00000124613, ENSG00000159917, ENSG00000152804, ENSG00000116741, ENSG00000134318, ENSG00000122644, ENSG00000124789, ENSG00000163687, ENSG00000117595, ENSG00000113580, ENSG00000149050, ENSG0000…	513	3262	10033	0.911325	1	0.999486	100																														Category	Term
ENSG00000142867																																																UP_KEYWORDS	Secreted
ENSG00000153904						Annotation Cluster 46	Enrichment Score: 0.21320451326058323																																									UP_KEYWORDS	Signal
ENSG00000142871						Category	Term	Count	%	PValue	Genes	List Total	Pop Hits	Pop Total	Fold Enrichment	Bonferroni	Benjamini	FDR																														UP_SEQ_FEATURE	signal peptide
ENSG00000117174						UP_KEYWORDS	SH3-binding	4	0.766284	0.432824	ENSG00000143537, ENSG00000131370, ENSG00000185437, ENSG00000185133	513	47	10033	1.66447	1	0.977733	99.9597																														UP_KEYWORDS	Glycoprotein
ENSG00000097033						UP_SEQ_FEATURE	short sequence motif:SH3-binding	3	0.574713	0.649513	ENSG00000143537, ENSG00000185437, ENSG00000185133	507	43	9966	1.3714	1	1	100																														UP_SEQ_FEATURE	glycosylation site:N-linked (GlcNAc...)
ENSG00000183291						GOTERM_MF_DIRECT	GO:0017124~SH3 domain binding	4	0.766284	0.815619	ENSG00000143537, ENSG00000131370, ENSG00000185437, ENSG00000185133	474	85	9277	0.921023	1	0.999995	100																														UP_KEYWORDS	Disulfide bond
ENSG00000153936																																																UP_SEQ_FEATURE	disulfide bond
ENSG00000143013						Annotation Cluster 47	Enrichment Score: 0.17815729880165587
ENSG00000065243						Category	Term	Count	%	PValue	Genes	List Total	Pop Hits	Pop Total	Fold Enrichment	Bonferroni	Benjamini	FDR																														Annotation Cluster 53	Enrichment Score: 0.02412445736313153
ENSG00000137947						KEGG_PATHWAY	hsa00562:Inositol phosphate metabolism	4	0.766284	0.470936	ENSG00000115020, ENSG00000107789, ENSG00000185133, ENSG00000133731	183	60	4295	1.56466	1	0.986197	99.9701																														Category	Term
ENSG00000137944						GOTERM_BP_DIRECT	GO:0006661~phosphatidylinositol biosynthetic process	3	0.574713	0.716992	ENSG00000115020, ENSG00000185133, ENSG00000133731	468	49	9233	1.20788	1	1	100																														INTERPRO	IPR001452:Src homology-3 domain
ENSG00000117228						KEGG_PATHWAY	hsa04070:Phosphatidylinositol signaling system	3	0.574713	0.865071	ENSG00000115020, ENSG00000185133, ENSG00000133731	183	81	4295	0.869257	1	0.996657	100																														UP_KEYWORDS	SH3 domain
ENSG00000162645																																																UP_SEQ_FEATURE	domain:SH3
ENSG00000225492						Annotation Cluster 48	Enrichment Score: 0.17537689409801024																																									SMART	SM00326:SH3
ENSG00000197147						Category	Term	Count	%	PValue	Genes	List Total	Pop Hits	Pop Total	Fold Enrichment	Bonferroni	Benjamini	FDR
ENSG00000097046						UP_SEQ_FEATURE	domain:C-type lectin	3	0.574713	0.567163	ENSG00000110848, ENSG00000166523, ENSG00000133661	507	37	9966	1.59379	1	1	99.9999																														Annotation Cluster 54	Enrichment Score: 0.0070641911484323515
ENSG00000069702						UP_KEYWORDS	Lectin	5	0.957854	0.58873	ENSG00000114988, ENSG00000110848, ENSG00000171747, ENSG00000166523, ENSG00000133661	513	80	10033	1.22234	1	0.992504	99.9995																														Category	Term
ENSG00000069712						INTERPRO	IPR001304:C-type lectin	3	0.574713	0.600413	ENSG00000110848, ENSG00000166523, ENSG00000133661	496	39	9674	1.50031	1	0.999997	99.9999																														UP_SEQ_FEATURE	transmembrane region
ENSG00000273487						SMART	SM00034:CLECT	3	0.574713	0.604931	ENSG00000110848, ENSG00000166523, ENSG00000133661	281	39	5432	1.487	1	0.999894	99.9992																														UP_KEYWORDS	Membrane
ENSG00000174842						INTERPRO	IPR016186:C-type lectin-like	3	0.574713	0.701341	ENSG00000110848, ENSG00000166523, ENSG00000133661	496	47	9674	1.24494	1	1	100																														GOTERM_CC_DIRECT	GO:0016021~integral component of membrane
ENSG00000122484						INTERPRO	IPR016187:C-type lectin fold	3	0.574713	0.771427	ENSG00000110848, ENSG00000166523, ENSG00000133661	496	54	9674	1.08356	1	1	100																														UP_SEQ_FEATURE	topological domain:Extracellular
ENSG00000162676						GOTERM_MF_DIRECT	GO:0030246~carbohydrate binding	4	0.766284	0.902314	ENSG00000110848, ENSG00000171747, ENSG00000166523, ENSG00000133661	474	103	9277	0.760067	1	1	100																														UP_KEYWORDS	Transmembrane helix
ENSG00000067208																																																UP_KEYWORDS	Transmembrane
ENSG00000122406						Annotation Cluster 49	Enrichment Score: 0.17533764945566094																																									GOTERM_CC_DIRECT	GO:0005887~integral component of plasma membrane
ENSG00000207523						Category	Term	Count	%	PValue	Genes	List Total	Pop Hits	Pop Total	Fold Enrichment	Bonferroni	Benjamini	FDR																														UP_SEQ_FEATURE	topological domain:Cytoplasmic
ENSG00000154511						UP_SEQ_FEATURE	domain:RRM 2	5	0.957854	0.433115	ENSG00000100461, ENSG00000214575, ENSG00000003756, ENSG00000151923, ENSG00000107864	507	66	9966	1.48915	1	0.999988	99.9913
ENSG00000143033						UP_SEQ_FEATURE	domain:RRM 1	5	0.957854	0.433115	ENSG00000100461, ENSG00000214575, ENSG00000003756, ENSG00000151923, ENSG00000107864	507	66	9966	1.48915	1	0.999988	99.9913																														Annotation Cluster 55	Enrichment Score: 0.003843434485776458
ENSG00000117500						INTERPRO	IPR012677:Nucleotide-binding, alpha-beta plait	8	1.53257	0.711623	ENSG00000100461, ENSG00000214575, ENSG00000161813, ENSG00000003756, ENSG00000151923, ENSG00000107864, ENSG00000074356, ENSG00000120658	496	159	9674	0.981335	1	1	100																														Category	Term
ENSG00000117505						INTERPRO	IPR000504:RNA recognition motif domain	6	1.14943	0.801988	ENSG00000100461, ENSG00000214575, ENSG00000003756, ENSG00000151923, ENSG00000107864, ENSG00000120658	496	130	9674	0.900186	1	1	100																														GOTERM_BP_DIRECT	GO:0098609~cell-cell adhesion
ENSG00000137942						SMART	SM00360:RRM	5	0.957854	0.885988	ENSG00000100461, ENSG00000003756, ENSG00000151923, ENSG00000107864, ENSG00000120658	281	123	5432	0.785811	1	0.999999	100																														GOTERM_MF_DIRECT	GO:0098641~cadherin binding involved in cell-cell adhesion
ENSG00000137936						GOTERM_MF_DIRECT	GO:0000166~nucleotide binding	8	1.53257	0.935239	ENSG00000100461, ENSG00000214575, ENSG00000161813, ENSG00000003756, ENSG00000151923, ENSG00000107864, ENSG00000074356, ENSG00000120658	474	219	9277	0.714949	1	1	100																														GOTERM_CC_DIRECT	GO:0005913~cell-cell adherens junction
ENSG00000067334
ENSG00000023909						Annotation Cluster 50	Enrichment Score: 0.17459370640454086
ENSG00000137962						Category	Term	Count	%	PValue	Genes	List Total	Pop Hits	Pop Total	Fold Enrichment	Bonferroni	Benjamini	FDR
ENSG00000117528						GOTERM_BP_DIRECT	GO:0007052~mitotic spindle organization	3	0.574713	0.344431	ENSG00000138160, ENSG00000173273, ENSG00000074054	468	24	9233	2.46608	1	0.99997	99.9356
ENSG00000117525						GOTERM_BP_DIRECT	GO:0007059~chromosome segregation	4	0.766284	0.427104	ENSG00000138778, ENSG00000138160, ENSG00000149503, ENSG00000113580	468	47	9233	1.67903	1	0.999992	99.9938
ENSG00000117519						GOTERM_BP_DIRECT	GO:0007067~mitotic nuclear division	9	1.72414	0.607289	ENSG00000130779, ENSG00000138160, ENSG00000156256, ENSG00000173273, ENSG00000149503, ENSG00000164949, ENSG00000090061, ENSG00000163808, ENSG00000113580	468	166	9233	1.06962	1	1	100
ENSG00000122481						UP_KEYWORDS	Mitosis	8	1.53257	0.823468	ENSG00000138778, ENSG00000138160, ENSG00000156256, ENSG00000173273, ENSG00000074054, ENSG00000149503, ENSG00000090061, ENSG00000113580	513	181	10033	0.86442	1	0.99718	100
ENSG00000228502						UP_KEYWORDS	Cell cycle	19	3.63985	0.910104	ENSG00000171132, ENSG00000102096, ENSG00000116717, ENSG00000138778, ENSG00000071246, ENSG00000156256, ENSG00000074054, ENSG00000169016, ENSG00000149503, ENSG00000100865, ENSG00000184205, ENSG00000090061, ENSG00000116741, ENSG00000107968, ENSG00000138160, ENSG00000119986, ENSG00000173273, ENSG00000036672, ENSG00000113580	513	462	10033	0.804313	1	0.999088	100
ENSG00000137970						GOTERM_BP_DIRECT	GO:0051301~cell division	9	1.72414	0.943853	ENSG00000171132, ENSG00000138778, ENSG00000138160, ENSG00000156256, ENSG00000173273, ENSG00000074054, ENSG00000100865, ENSG00000090061, ENSG00000113580	468	251	9233	0.707401	1	1	100
ENSG00000117569						UP_KEYWORDS	Cell division	10	1.91571	0.94879	ENSG00000171132, ENSG00000138778, ENSG00000138160, ENSG00000156256, ENSG00000173273, ENSG00000074054, ENSG00000149503, ENSG00000100865, ENSG00000090061, ENSG00000113580	513	277	10033	0.706047	1	0.999557	100
ENSG00000188641
ENSG00000162627						Annotation Cluster 51	Enrichment Score: 0.17250035770773897
ENSG00000117600						Category	Term	Count	%	PValue	Genes	List Total	Pop Hits	Pop Total	Fold Enrichment	Bonferroni	Benjamini	FDR
ENSG00000099260						GOTERM_MF_DIRECT	GO:0005085~guanyl-nucleotide exchange factor activity	5	0.957854	0.617394	ENSG00000160013, ENSG00000205726, ENSG00000180263, ENSG00000115839, ENSG00000214944	474	83	9277	1.17902	1	0.999943	99.9999
ENSG00000162688						UP_SEQ_FEATURE	domain:DH	3	0.574713	0.636704	ENSG00000205726, ENSG00000180263, ENSG00000214944	507	42	9966	1.40406	1	1	100
ENSG00000117620						SMART	SM00325:RhoGEF	3	0.574713	0.645554	ENSG00000205726, ENSG00000180263, ENSG00000214944	281	42	5432	1.38078	1	0.999912	99.9998
ENSG00000122435						INTERPRO	IPR000219:Dbl homology (DH) domain	3	0.574713	0.666221	ENSG00000205726, ENSG00000180263, ENSG00000214944	496	44	9674	1.32982	1	0.999999	100
ENSG00000137992						GOTERM_MF_DIRECT	GO:0005089~Rho guanyl-nucleotide exchange factor activity	3	0.574713	0.721184	ENSG00000205726, ENSG00000180263, ENSG00000214944	474	49	9277	1.19827	1	0.999982	100
ENSG00000137996						GOTERM_BP_DIRECT	GO:0035023~regulation of Rho protein signal transduction	3	0.574713	0.75666	ENSG00000205726, ENSG00000180263, ENSG00000214944	468	53	9233	1.11672	1	1	100
ENSG00000079335
ENSG00000162692						Annotation Cluster 52	Enrichment Score: 0.15688162830051955
ENSG00000162694						Category	Term	Count	%	PValue	Genes	List Total	Pop Hits	Pop Total	Fold Enrichment	Bonferroni	Benjamini	FDR
ENSG00000117543						GOTERM_MF_DIRECT	GO:0004713~protein tyrosine kinase activity	7	1.341	0.438584	ENSG00000010810, ENSG00000126561, ENSG00000113240, ENSG00000176444, ENSG00000164078, ENSG00000213066, ENSG00000096968	474	104	9277	1.31733	1	0.999387	99.9832
ENSG00000170989						GOTERM_BP_DIRECT	GO:0018108~peptidyl-tyrosine phosphorylation	7	1.341	0.537333	ENSG00000010810, ENSG00000126561, ENSG00000113240, ENSG00000176444, ENSG00000164078, ENSG00000213066, ENSG00000096968	468	116	9233	1.19052	1	0.999998	99.9999
[truncated: 10,333 more rows]
[truncated: 24 more columns]

## Sheet: Heatmap data - Fig. 5C
Table S6. Heatmap data and GO term enrichments, related to Figure 5
[truncated: 1,795 more rows]
[truncated: 9 more columns]

[truncated: 2 more sheets: Genes in HSP cluster - Fig. 5C, GO terms, HSP cluster - Fig. 5C]
